# Supplementary material for: The interaction of macrophages and CD8 T cells in bronchoalveolar lavage fluid is associated with latent tuberculosis infection
Source: Emerg Microbes Infect. 2023 Aug 2;12(2):2239940. doi: 10.1080/22221751.2023.2239940 (PMC10399483; doi:10.1080/22221751.2023.2239940)
Supplement: Supplemental Material [file TEMI_A_2239940_SM7503.zip › Table S1.xlsx]

## Sheet: sc-RNA sequencing
Clinical characteric of samples for 10X sc-RNA sequencing
Sample ID	Group	Gender	Age (year)	IGRA	Mtb Culture	AFB	PCR	lesion position	sampling position	HIV Status
H1	HC	M	24	negative	NA	NA	NA	NA	left upper lobe	negative
H2	HC	F	38	negative	NA	NA	NA	NA	Upper right apical segment	negative
H3	HC	M	22	negative	NA	NA	NA	NA	Dorsal segment of the lower right lobe	negative
L1	LTBI	F	37	positive	NA	NA	NA	NA	right upper lobe	negative
L2	LTBI	F	50	positive	NA	NA	NA	NA	left upper lobe	negative
L3	LTBI	F	51	positive	NA	NA	NA	NA	Upper right apical segment	negative
L4	LTBI	F	42	positive	NA	NA	NA	NA	Dorsal segment of the lower right lobe	negative
L5	LTBI	M	47	positive	NA	NA	NA	NA	Upper right apical segment	negative
T1	TB	F	26	positive	positive	positive	positive	right upper lobe	right upper lobe	negative
T2	TB	F	26	positive	negative	positive	negative	Dorsal segment of lower left lobe	Dorsal segment of lower left lobe	negative
T3	TB	M	18	positive	negative	positive	positive	Dorsal segment of the lower right lobe	Dorsal segment of the lower right lobe	negative
T4	TB	M	21	positive	negative	positive	positive	Upper right apical segment	Upper right apical segment	negative
T5	TB	F	35	positive	negative	positive	negative	right upper lobe	right upper lobe	negative
TN1	TBN	F	35	positive	negative	positive	negative	right upper lobe	left upper lobe	negative
T6	TB	F	25	positive	negative	positive	positive	right upper lobe	right upper lobe	negative
TN2	TBN	F	25	positive	negative	positive	positive	right upper lobe	left upper lobe	negative
T7	TB	F	57	positive	negative	positive	positive	right upper lobe	right upper lobe	negative
TN3	TBN	F	57	positive	negative	positive	positive	right upper lobe	left upper lobe	negative
The deifinition of samples. All participator had a medical history taken and physical examination performed, with routine investigations including testing for HIV infection, chest radiography, microbiological sputum examination whenever possible. The diagnosis of active TB was based on clinical symptoms, chest radiography, microscopy for acid-fast bacilli, sputum Mtb culture, and response to anti…

## Sheet: bulk-sequencing
Clinical characteric of samples for bulk-sequencing (Fig.5)
Sample ID	Group	Gender	Age (year)	IGRA	Mtb Culture	AFB	PCR	HIV Status
1	HC 1	M	26	negative	NA	NA	NA	negative
2	HC 2	F	26	negative	NA	NA	NA	negative
3	HC 3	M	55	negative	NA	NA	NA	negative
4	HC 4	F	26	negative	NA	NA	NA	negative
5	HC 5	F	26	negative	NA	NA	NA	negative

## Sheet: CBA
Clinical characteric of samples for CBA (Fig.5)
Sample ID	Group	Gender	Age (year)	IGRA	Mtb Culture	AFB	PCR	HIV Status	CXR
H1	HC	F	32	negative	NA	NA	NA	negative
H2	HC	F	42	negative	NA	NA	NA	negative
H3	HC	M	40	negative	NA	NA	NA	negative
H4	HC	F	26	negative	NA	NA	NA	negative
H5	HC	M	34	negative	NA	NA	NA	negative
H6	HC	M	30	negative	NA	NA	NA	negative
H7	HC	F	31	negative	NA	NA	NA	negative
H8	HC	F	26	negative	NA	NA	NA	negative
L1	LTBI	F	50	positive	NA	NA	NA	negative
L2	LTBI	M	29	positive	NA	NA	NA	negative
L3	LTBI	F	31	positive	NA	NA	NA	negative
L4	LTBI	M	41	positive	NA	NA	NA	negative
L5	LTBI	F	10	positive	NA	NA	NA	negative
L6	LTBI	M	42	positive	NA	NA	NA	negative
T1	TB	M	17	positive	positive	positive	positive	negative
T2	TB	F	16	positive	negative	positive	NA	negative
T3	TB	M	15	NA	negative	positive	positive	negative
T4	TB	M	17	positive	negative	positive	positive	negative
T5	TB	F	12	positive	negative	negative	positive	negative
T6	TB	M	51	positive	positive	negative	positive	negative
TBN1	TBN	M	51	positive	positive	negative	positive	negative
T7	TB	M	48	positive	negative	positive	positive	negative
TBN2	TBN	M	48	positive	negative	positive	positive	negative
T8	TB	F	36	positive	negative	positive	positive	negative
TBN3	TBN	F	36	positive	negative	positive	positive	negative
T9	TB	M	26	positive	negative	negative	positive	negative
TBN4	TBN	M	26	positive	negative	negative	positive	negative
T10	TB	F	21	positive	positive	positive	positive	negative
TBN5	TBN	F	21	positive	positive	positive	positive	negative
T11	TB	M	49	positive	negative	negative	positive	negative
TBN6	TBN	M	49	positive	negative	negative	positive	negative
T12	TB	F	48	positive	positive	positive	positive	negative
TBN7	TBN	F	48	positive	positive	positive	positive	negative
T13	TB	F	22	positive	negative	negative	positive	negative
TBN8	TBN	F	22	positive	negative	negative	positive	negative
