# Supplementary material for: The interaction of macrophages and CD8 T cells in bronchoalveolar lavage fluid is associated with latent tuberculosis infection
Source: Emerg Microbes Infect. 2023 Aug 2;12(2):2239940. doi: 10.1080/22221751.2023.2239940 (PMC10399483; doi:10.1080/22221751.2023.2239940)
Supplement: Supplemental Material [file TEMI_A_2239940_SM7503.zip › Table S2.xlsx]

## Sheet: Sheet1
p_val	avg_log2FC	pct.1	pct.2	p_val_adj	Gene	compare	CellType	Type
2.49466e-123	1.28425	0.987	0.973	5.89614e-119	MT-ATP6	TB vs HC	MM-CCL23	up
1.64787e-116	1.93262	0.703	0.162	3.89473e-112	GBP5	TB vs HC	MM-CCL23	up
2.17062e-116	1.46034	0.987	0.995	5.13026e-112	MT-ND3	TB vs HC	MM-CCL23	up
1.95872e-111	1.69812	0.869	0.492	4.62944e-107	KLF6	TB vs HC	MM-CCL23	up
2.32266e-106	3.46778	0.725	0.2	5.48961e-102	CXCL8	TB vs HC	MM-CCL23	up
1.76098e-99	1.2286	0.693	0.174	4.16206e-95	XIST	TB vs HC	MM-CCL23	up
1.64175e-98	1.74414	0.779	0.332	3.88029e-94	SGK1	TB vs HC	MM-CCL23	up
3.21471e-95	1.57828	0.9	0.536	7.59796e-91	GBP1	TB vs HC	MM-CCL23	up
2.42078e-94	1.0265	0.909	0.87	5.72151e-90	MT-ND5	TB vs HC	MM-CCL23	up
3.90446e-94	2.69695	0.947	0.682	9.22819e-90	C15orf48	TB vs HC	MM-CCL23	up
2.9904e-91	1.65651	0.977	0.886	7.06782e-87	NEAT1	TB vs HC	MM-CCL23	up
4.72084e-89	1.60564	0.487	0.059	1.11577e-84	SLAMF7	TB vs HC	MM-CCL23	up
1.93285e-87	3.49802	0.36	0.01	4.56829e-83	CCL2	TB vs HC	MM-CCL23	up
9.44451e-86	2.15759	0.983	0.864	2.23221e-81	SOD2	TB vs HC	MM-CCL23	up
1.18319e-83	0.87114	0.988	0.998	2.79648e-79	MT-ND4	TB vs HC	MM-CCL23	up
3.90516e-81	0.981128	0.893	0.929	9.22986e-77	CTSB	TB vs HC	MM-CCL23	up
4.33153e-81	1.36842	0.836	0.537	1.02376e-76	STAT1	TB vs HC	MM-CCL23	up
9.69252e-81	1.25756	0.401	0.032	2.29083e-76	ANKRD22	TB vs HC	MM-CCL23	up
1.48511e-80	0.926166	0.968	0.982	3.51007e-76	MT-CYB	TB vs HC	MM-CCL23	up
1.99324e-80	2.0915	0.35	0.015	4.71103e-76	IDO1	TB vs HC	MM-CCL23	up
1.07509e-79	1.32279	0.588	0.148	2.54097e-75	FGL2	TB vs HC	MM-CCL23	up
3.12153e-77	2.70017	0.408	0.039	7.37774e-73	G0S2	TB vs HC	MM-CCL23	up
8.53778e-76	2.35042	0.824	0.417	2.0179e-71	CCL3	TB vs HC	MM-CCL23	up
2.2427e-75	0.829253	0.936	0.84	5.30062e-71	HLA-E	TB vs HC	MM-CCL23	up
2.01339e-72	1.42818	0.697	0.283	4.75864e-68	GBP4	TB vs HC	MM-CCL23	up
3.40744e-72	1.44754	0.785	0.472	8.05348e-68	WARS	TB vs HC	MM-CCL23	up
2.34953e-71	0.749072	0.972	0.995	5.55312e-67	MT-ND1	TB vs HC	MM-CCL23	up
2.4981e-71	1.52508	0.666	0.257	5.90426e-67	LCP2	TB vs HC	MM-CCL23	up
3.85212e-71	1.28879	0.963	0.854	9.10448e-67	H3F3B	TB vs HC	MM-CCL23	up
2.55158e-69	0.808764	0.993	1	6.03066e-65	MT-CO2	TB vs HC	MM-CCL23	up
7.31394e-69	1.0856	0.826	0.415	1.72865e-64	DUSP1	TB vs HC	MM-CCL23	up
2.16902e-68	0.877167	0.884	0.766	5.12649e-64	DDX5	TB vs HC	MM-CCL23	up
1.78228e-67	1.18058	0.444	0.075	4.21242e-63	FOSB	TB vs HC	MM-CCL23	up
3.47252e-67	1.40737	0.539	0.143	8.20729e-63	SLC2A3	TB vs HC	MM-CCL23	up
3.53612e-66	1.16072	0.378	0.045	8.35762e-62	PLA2G7	TB vs HC	MM-CCL23	up
7.93972e-64	2.12715	0.634	0.224	1.87655e-59	CXCL10	TB vs HC	MM-CCL23	up
3.55452e-63	1.11212	0.745	0.354	8.4011e-59	CCNL1	TB vs HC	MM-CCL23	up
2.99847e-62	1.12632	0.563	0.174	7.08688e-58	CD274	TB vs HC	MM-CCL23	up
1.25512e-61	1.4243	0.527	0.144	2.96647e-57	IFITM2	TB vs HC	MM-CCL23	up
4.30488e-60	1.10002	0.602	0.22	1.01746e-55	TAP1	TB vs HC	MM-CCL23	up
4.39728e-60	1.22853	0.725	0.349	1.0393e-55	LIMS1	TB vs HC	MM-CCL23	up
1.49476e-59	1.39733	0.654	0.263	3.53287e-55	ICAM1	TB vs HC	MM-CCL23	up
8.53146e-58	1.19304	0.659	0.271	2.01641e-53	HIF1A	TB vs HC	MM-CCL23	up
3.90985e-57	1.42896	0.578	0.197	9.24092e-53	CALHM6	TB vs HC	MM-CCL23	up
1.18746e-56	0.650313	0.983	0.978	2.80656e-52	HLA-C	TB vs HC	MM-CCL23	up
8.94527e-56	1.16425	0.705	0.353	2.11421e-51	IRF1	TB vs HC	MM-CCL23	up
1.42226e-55	1.10477	0.98	0.972	3.3615e-51	SRGN	TB vs HC	MM-CCL23	up
5.2687e-55	1.74365	0.88	0.638	1.24526e-50	NAMPT	TB vs HC	MM-CCL23	up
1.61912e-54	1.23037	0.775	0.417	3.82678e-50	FOS	TB vs HC	MM-CCL23	up
2.88002e-54	1.2501	0.505	0.149	6.80693e-50	TNFSF10	TB vs HC	MM-CCL23	up
2.96644e-54	1.27875	0.294	0.028	7.01118e-50	SERPINB9	TB vs HC	MM-CCL23	up
1.09646e-53	1.13058	0.353	0.053	2.59148e-49	ISG20	TB vs HC	MM-CCL23	up
1.16424e-53	0.956779	0.445	0.109	2.75168e-49	SOCS3	TB vs HC	MM-CCL23	up
1.54426e-53	1.07189	0.571	0.222	3.64986e-49	B4GALT5	TB vs HC	MM-CCL23	up
2.47035e-53	1.21699	0.364	0.064	5.83867e-49	MXD1	TB vs HC	MM-CCL23	up
1.97527e-52	1.76418	0.214	0.002	4.66855e-48	IGKC	TB vs HC	MM-CCL23	up
3.24023e-52	1.06719	0.771	0.428	7.65827e-48	JUNB	TB vs HC	MM-CCL23	up
4.5989e-52	1.07315	0.541	0.191	1.08695e-47	FNIP2	TB vs HC	MM-CCL23	up
1.40632e-51	0.98282	0.456	0.125	3.32383e-47	ATF5	TB vs HC	MM-CCL23	up
4.71411e-51	0.878906	0.789	0.449	1.11418e-46	MCL1	TB vs HC	MM-CCL23	up
6.66029e-50	0.810831	0.4	0.092	1.57416e-45	IL18BP	TB vs HC	MM-CCL23	up
1.00735e-49	1.8075	0.316	0.045	2.38087e-45	RSAD2	TB vs HC	MM-CCL23	up
1.58026e-49	1.01284	0.517	0.171	3.73493e-45	GCH1	TB vs HC	MM-CCL23	up
2.76788e-49	3.48259	0.572	0.22	6.54189e-45	CCL3L1	TB vs HC	MM-CCL23	up
4.64358e-49	1.2795	0.321	0.048	1.09751e-44	TAGAP	TB vs HC	MM-CCL23	up
3.08955e-48	1.19508	0.634	0.301	7.30214e-44	VAMP5	TB vs HC	MM-CCL23	up
3.83099e-48	1.66427	0.505	0.184	9.05454e-44	IER3	TB vs HC	MM-CCL23	up
4.77502e-48	1.224	0.906	0.763	1.12858e-43	LITAF	TB vs HC	MM-CCL23	up
6.64103e-48	1.62108	0.81	0.491	1.56961e-43	NFKBIA	TB vs HC	MM-CCL23	up
1.53698e-47	1.1766	0.535	0.198	3.63265e-43	IER2	TB vs HC	MM-CCL23	up
1.14704e-46	1.28312	0.689	0.367	2.71103e-42	GK	TB vs HC	MM-CCL23	up
2.22912e-46	0.712264	0.289	0.039	5.26853e-42	NR4A2	TB vs HC	MM-CCL23	up
9.05368e-46	1.99121	0.448	0.13	2.13984e-41	CXCL9	TB vs HC	MM-CCL23	up
1.41075e-45	1.00086	0.547	0.217	3.3343e-41	CCR1	TB vs HC	MM-CCL23	up
2.91282e-45	1.21777	0.396	0.1	6.88446e-41	IL32	TB vs HC	MM-CCL23	up
1.57157e-44	1.33974	0.884	0.715	3.71439e-40	PLEK	TB vs HC	MM-CCL23	up
1.70996e-44	0.620593	0.989	1	4.0415e-40	MT-CO3	TB vs HC	MM-CCL23	up
2.85029e-44	0.886112	0.995	0.979	6.73666e-40	SAT1	TB vs HC	MM-CCL23	up
5.31724e-44	0.971232	0.63	0.299	1.25673e-39	RARRES3	TB vs HC	MM-CCL23	up
1.37334e-43	0.829189	0.229	0.016	3.24589e-39	VEGFA	TB vs HC	MM-CCL23	up
2.81082e-43	1.39914	0.596	0.272	6.64338e-39	TNFAIP3	TB vs HC	MM-CCL23	up
1.01936e-42	0.882035	0.713	0.389	2.40925e-38	DDX3X	TB vs HC	MM-CCL23	up
1.49962e-42	1.00219	0.445	0.144	3.54436e-38	RNF19B	TB vs HC	MM-CCL23	up
7.85847e-42	1.0013	0.527	0.211	1.85735e-37	CD48	TB vs HC	MM-CCL23	up
8.18564e-42	0.754165	0.844	0.799	1.93468e-37	ATOX1	TB vs HC	MM-CCL23	up
1.12483e-41	0.994553	0.286	0.043	2.65854e-37	CD69	TB vs HC	MM-CCL23	up
1.38283e-41	0.802681	0.586	0.255	3.26832e-37	FPR3	TB vs HC	MM-CCL23	up
1.48214e-41	0.992039	0.723	0.416	3.50304e-37	LYN	TB vs HC	MM-CCL23	up
1.19343e-40	0.758376	0.837	0.831	2.82068e-36	CTSZ	TB vs HC	MM-CCL23	up
1.82104e-40	0.742247	0.239	0.027	4.30403e-36	RGS2	TB vs HC	MM-CCL23	up
2.0995e-40	0.878837	0.444	0.148	4.96217e-36	KDM6B	TB vs HC	MM-CCL23	up
2.62509e-40	1.11999	0.694	0.387	6.20441e-36	ZFP36	TB vs HC	MM-CCL23	up
6.46325e-40	0.87745	0.515	0.213	1.52759e-35	ZFYVE16	TB vs HC	MM-CCL23	up
1.30996e-39	1.00567	0.325	0.077	3.09609e-35	BASP1	TB vs HC	MM-CCL23	up
2.56009e-39	1.01829	0.561	0.256	6.05078e-35	CSF2RB	TB vs HC	MM-CCL23	up
8.49234e-39	0.779364	0.614	0.293	2.00716e-34	ARL8B	TB vs HC	MM-CCL23	up
1.40042e-38	1.0284	0.568	0.255	3.3099e-34	PPP1R15A	TB vs HC	MM-CCL23	up
1.73516e-38	0.923632	0.85	0.655	4.10106e-34	CYBB	TB vs HC	MM-CCL23	up
2.5209e-38	1.02595	0.743	0.474	5.95816e-34	CD83	TB vs HC	MM-CCL23	up
2.85578e-38	0.714659	0.904	0.93	6.74964e-34	HSP90AA1	TB vs HC	MM-CCL23	up
5.93143e-38	1.1545	0.655	0.359	1.40189e-33	NINJ1	TB vs HC	MM-CCL23	up
6.5611e-38	0.863322	0.709	0.404	1.55072e-33	JUN	TB vs HC	MM-CCL23	up
7.54258e-38	0.782691	0.394	0.118	1.78269e-33	KLF2	TB vs HC	MM-CCL23	up
8.04821e-38	0.811163	0.668	0.37	1.90219e-33	TPM4	TB vs HC	MM-CCL23	up
1.37568e-37	0.859384	0.602	0.285	3.25141e-33	EIF5A	TB vs HC	MM-CCL23	up
1.90751e-37	0.88652	0.594	0.296	4.50841e-33	ABCA1	TB vs HC	MM-CCL23	up
2.86455e-37	1.03191	0.672	0.364	6.77036e-33	WTAP	TB vs HC	MM-CCL23	up
3.26489e-37	1.166	0.81	0.565	7.71658e-33	IFITM3	TB vs HC	MM-CCL23	up
4.0311e-37	0.799644	0.513	0.209	9.5275e-33	PSTPIP2	TB vs HC	MM-CCL23	up
5.43083e-37	0.789762	0.557	0.241	1.28358e-32	TMEM176B	TB vs HC	MM-CCL23	up
6.79121e-37	1.00362	0.725	0.459	1.6051e-32	RNF213	TB vs HC	MM-CCL23	up
7.27253e-37	0.965506	0.715	0.435	1.71886e-32	JUND	TB vs HC	MM-CCL23	up
1.19485e-36	0.963617	0.733	0.493	2.82403e-32	TNFSF13B	TB vs HC	MM-CCL23	up
1.27621e-36	0.959497	0.663	0.367	3.01632e-32	CFLAR	TB vs HC	MM-CCL23	up
1.37989e-36	0.673127	0.422	0.138	3.26136e-32	RIPK2	TB vs HC	MM-CCL23	up
1.85413e-36	0.873303	0.672	0.378	4.38224e-32	PARP14	TB vs HC	MM-CCL23	up
2.15857e-36	0.779797	0.687	0.404	5.10178e-32	APOL6	TB vs HC	MM-CCL23	up
2.40683e-36	0.801508	0.357	0.098	5.68855e-32	ATF3	TB vs HC	MM-CCL23	up
9.02445e-36	0.780995	0.443	0.16	2.13293e-31	PLEKHO1	TB vs HC	MM-CCL23	up
9.9987e-36	0.844624	0.42	0.141	2.36319e-31	PIM1	TB vs HC	MM-CCL23	up
2.11639e-35	0.924433	0.444	0.165	5.00208e-31	IL4I1	TB vs HC	MM-CCL23	up
2.50788e-35	0.609319	0.451	0.164	5.92738e-31	TMEM176A	TB vs HC	MM-CCL23	up
3.11984e-35	1.69847	0.449	0.191	7.37374e-31	CXCL2	TB vs HC	MM-CCL23	up
5.92587e-35	0.832402	0.618	0.313	1.40058e-30	TFEC	TB vs HC	MM-CCL23	up
1.3082e-34	1.26389	0.842	0.63	3.09192e-30	PNRC1	TB vs HC	MM-CCL23	up
2.05447e-34	0.641102	0.447	0.163	4.85575e-30	XRN1	TB vs HC	MM-CCL23	up
2.94104e-34	0.771268	0.348	0.1	6.95115e-30	IFRD1	TB vs HC	MM-CCL23	up
3.65714e-34	0.838394	0.801	0.633	8.64364e-30	ZEB2	TB vs HC	MM-CCL23	up
4.02649e-34	1.31965	0.357	0.1	9.51661e-30	CXCL11	TB vs HC	MM-CCL23	up
5.01307e-34	0.732459	0.444	0.164	1.18484e-29	PIM3	TB vs HC	MM-CCL23	up
7.6053e-34	1.13199	0.451	0.182	1.79751e-29	CLEC4E	TB vs HC	MM-CCL23	up
1.03726e-33	0.85865	0.417	0.146	2.45155e-29	N4BP1	TB vs HC	MM-CCL23	up
2.39201e-33	0.773975	0.368	0.116	5.65352e-29	RALA	TB vs HC	MM-CCL23	up
2.76891e-33	0.680517	0.416	0.149	6.54431e-29	SLC38A2	TB vs HC	MM-CCL23	up
6.00793e-33	0.778471	0.313	0.08	1.41997e-28	CREM	TB vs HC	MM-CCL23	up
1.59457e-32	0.824443	0.77	0.574	3.76877e-28	LAP3	TB vs HC	MM-CCL23	up
1.76965e-32	0.698621	0.901	0.871	4.18257e-28	TYMP	TB vs HC	MM-CCL23	up
4.30667e-32	1.06249	0.892	0.738	1.01788e-27	BCL2A1	TB vs HC	MM-CCL23	up
7.94347e-32	0.865285	0.483	0.211	1.87744e-27	OTUD1	TB vs HC	MM-CCL23	up
8.45184e-32	0.775647	0.861	0.67	1.99759e-27	ATP6V1G1	TB vs HC	MM-CCL23	up
1.26923e-31	0.710007	0.622	0.34	2.99983e-27	DRAM1	TB vs HC	MM-CCL23	up
1.28778e-31	0.611391	0.275	0.06	3.04368e-27	CORO1A	TB vs HC	MM-CCL23	up
2.28695e-31	0.666036	0.543	0.258	5.4052e-27	STAT2	TB vs HC	MM-CCL23	up
2.75847e-31	0.785096	0.44	0.173	6.51964e-27	PPIF	TB vs HC	MM-CCL23	up
4.91305e-31	0.6735	0.767	0.529	1.1612e-26	TAPBP	TB vs HC	MM-CCL23	up
5.69861e-31	0.623764	0.622	0.329	1.34687e-26	RBMS1	TB vs HC	MM-CCL23	up
8.53391e-31	0.607524	0.714	0.427	2.01699e-26	RBM47	TB vs HC	MM-CCL23	up
9.78562e-31	1.37433	0.445	0.192	2.31283e-26	CXCR4	TB vs HC	MM-CCL23	up
1.40513e-30	0.949779	0.66	0.386	3.32103e-26	FNDC3B	TB vs HC	MM-CCL23	up
1.44247e-30	0.703588	0.805	0.617	3.40928e-26	LCP1	TB vs HC	MM-CCL23	up
1.745e-30	0.644505	0.447	0.177	4.1243e-26	SPAG9	TB vs HC	MM-CCL23	up
2.71002e-30	1.01602	0.508	0.233	6.40513e-26	NFKBIZ	TB vs HC	MM-CCL23	up
2.74432e-30	0.606143	0.334	0.098	6.48619e-26	PDE4B	TB vs HC	MM-CCL23	up
3.13429e-30	0.867049	0.281	0.073	7.4079e-26	ARL5B	TB vs HC	MM-CCL23	up
6.69982e-30	0.765033	0.468	0.196	1.5835e-25	CDKN1A	TB vs HC	MM-CCL23	up
7.68935e-30	0.997876	0.504	0.233	1.81738e-25	GADD45B	TB vs HC	MM-CCL23	up
7.81109e-30	0.826222	0.385	0.147	1.84615e-25	BHLHE40	TB vs HC	MM-CCL23	up
1.1867e-29	0.986111	0.303	0.087	2.80477e-25	PLAU	TB vs HC	MM-CCL23	up
3.1263e-29	0.714016	0.58	0.302	7.389e-25	LILRB4	TB vs HC	MM-CCL23	up
4.273e-29	0.746566	0.697	0.439	1.00992e-24	FAM49B	TB vs HC	MM-CCL23	up
4.37743e-29	0.650029	0.461	0.2	1.0346e-24	GNA13	TB vs HC	MM-CCL23	up
4.446e-29	0.830946	1	1	1.05081e-24	MALAT1	TB vs HC	MM-CCL23	up
7.32661e-29	0.622312	0.397	0.149	1.73165e-24	ZC3HAV1	TB vs HC	MM-CCL23	up
1.03623e-28	0.741989	0.801	0.608	2.44913e-24	CMTM6	TB vs HC	MM-CCL23	up
1.25858e-28	0.71742	0.596	0.319	2.97464e-24	CDC42SE1	TB vs HC	MM-CCL23	up
1.47946e-28	0.683992	0.826	0.634	3.4967e-24	ACTR3	TB vs HC	MM-CCL23	up
1.68695e-28	0.797569	0.418	0.171	3.98711e-24	ERBIN	TB vs HC	MM-CCL23	up
1.81348e-28	2.15609	0.722	0.502	4.28615e-24	CCL4	TB vs HC	MM-CCL23	up
1.88044e-28	0.681947	0.305	0.086	4.44441e-24	BIRC3	TB vs HC	MM-CCL23	up
3.68083e-28	0.70031	0.357	0.124	8.69965e-24	CYTOR	TB vs HC	MM-CCL23	up
4.64784e-28	0.666878	0.42	0.169	1.09852e-23	KLF4	TB vs HC	MM-CCL23	up
1.12315e-27	0.933997	0.586	0.319	2.65456e-23	NBN	TB vs HC	MM-CCL23	up
1.65732e-27	0.657255	0.699	0.448	3.91708e-23	HNRNPU	TB vs HC	MM-CCL23	up
2.19372e-27	0.826539	0.557	0.293	5.18486e-23	TANK	TB vs HC	MM-CCL23	up
2.75304e-27	0.6841	0.557	0.297	6.50681e-23	MTHFD2	TB vs HC	MM-CCL23	up
4.9803e-27	0.587315	0.757	0.502	1.17709e-22	MOB1A	TB vs HC	MM-CCL23	up
6.32842e-27	0.59808	0.449	0.193	1.49572e-22	PLEKHA2	TB vs HC	MM-CCL23	up
6.7505e-27	0.614178	0.578	0.306	1.59548e-22	DMXL2	TB vs HC	MM-CCL23	up
1.13515e-26	0.607636	0.496	0.236	2.68293e-22	TNFRSF14	TB vs HC	MM-CCL23	up
1.44016e-26	0.768365	0.358	0.131	3.40383e-22	RALGDS	TB vs HC	MM-CCL23	up
1.76786e-26	0.586955	0.552	0.29	4.17833e-22	GNB4	TB vs HC	MM-CCL23	up
2.45599e-26	0.628809	0.674	0.411	5.80473e-22	HNRNPA3	TB vs HC	MM-CCL23	up
2.54879e-26	1.79875	0.317	0.119	6.02407e-22	HCAR3	TB vs HC	MM-CCL23	up
2.56444e-26	0.723136	0.814	0.634	6.06105e-22	SUB1	TB vs HC	MM-CCL23	up
3.08402e-26	0.633344	0.356	0.127	7.28908e-22	ZNF267	TB vs HC	MM-CCL23	up
3.48904e-26	0.927531	0.592	0.335	8.24635e-22	ZFP36L1	TB vs HC	MM-CCL23	up
6.27789e-26	0.70437	0.253	0.078	1.48378e-21	AC103591.3	TB vs HC	MM-CCL23	up
7.43904e-26	0.699011	0.374	0.146	1.75822e-21	SMCHD1	TB vs HC	MM-CCL23	up
8.78991e-26	1.15399	0.475	0.233	2.0775e-21	IFIT2	TB vs HC	MM-CCL23	up
1.28374e-25	0.714358	0.743	0.52	3.03411e-21	FYB1	TB vs HC	MM-CCL23	up
1.31199e-25	0.67055	0.67	0.416	3.1009e-21	GBP2	TB vs HC	MM-CCL23	up
1.95816e-25	0.666684	0.786	0.599	4.62811e-21	ATP6V1B2	TB vs HC	MM-CCL23	up
1.98875e-25	0.841078	0.392	0.158	4.70041e-21	CSF3R	TB vs HC	MM-CCL23	up
2.69924e-25	0.785171	0.544	0.301	6.37966e-21	AP1S2	TB vs HC	MM-CCL23	up
3.26887e-25	0.651697	0.699	0.507	7.72597e-21	PDIA3	TB vs HC	MM-CCL23	up
3.39321e-25	0.80819	0.598	0.354	8.01984e-21	BAZ1A	TB vs HC	MM-CCL23	up
7.98071e-25	0.69678	0.547	0.294	1.88624e-20	PTPRE	TB vs HC	MM-CCL23	up
1.06765e-24	0.783451	0.489	0.24	2.52339e-20	IER5	TB vs HC	MM-CCL23	up
1.08135e-24	0.711299	0.635	0.375	2.55578e-20	RASGEF1B	TB vs HC	MM-CCL23	up
1.38446e-24	0.654385	0.559	0.313	3.27218e-20	PTGER4	TB vs HC	MM-CCL23	up
1.39717e-24	1.07425	0.535	0.293	3.30222e-20	IVNS1ABP	TB vs HC	MM-CCL23	up
1.79055e-24	0.708129	0.33	0.119	4.23196e-20	RASSF5	TB vs HC	MM-CCL23	up
1.79263e-24	0.710242	0.525	0.271	4.23689e-20	NFKB1	TB vs HC	MM-CCL23	up
2.22705e-24	0.830428	0.368	0.144	5.26363e-20	LGMN	TB vs HC	MM-CCL23	up
2.34541e-24	0.590837	0.588	0.333	5.54337e-20	ATG3	TB vs HC	MM-CCL23	up
4.45617e-24	0.690967	0.449	0.209	1.05322e-19	XAF1	TB vs HC	MM-CCL23	up
5.72417e-24	0.725464	0.273	0.086	1.35291e-19	SLC25A37	TB vs HC	MM-CCL23	up
6.58496e-24	0.627266	0.551	0.295	1.55635e-19	SAMSN1	TB vs HC	MM-CCL23	up
7.5479e-24	0.668872	0.406	0.18	1.78395e-19	APOL2	TB vs HC	MM-CCL23	up
8.23547e-24	0.682372	0.337	0.131	1.94645e-19	FPR2	TB vs HC	MM-CCL23	up
1.63365e-23	0.608931	0.425	0.196	3.86112e-19	ERO1A	TB vs HC	MM-CCL23	up
3.64014e-23	1.31103	0.582	0.357	8.60348e-19	IL1RN	TB vs HC	MM-CCL23	up
4.15224e-23	0.632888	0.821	0.63	9.81381e-19	PCBP1	TB vs HC	MM-CCL23	up
6.96842e-23	0.639175	0.426	0.202	1.64699e-18	TNFAIP8	TB vs HC	MM-CCL23	up
7.70101e-23	0.918177	0.499	0.271	1.82013e-18	DDX60L	TB vs HC	MM-CCL23	up
9.67099e-23	0.591964	0.682	0.447	2.28574e-18	M6PR	TB vs HC	MM-CCL23	up
1.09335e-22	1.12815	0.722	0.493	2.58414e-18	MARCKS	TB vs HC	MM-CCL23	up
1.47153e-22	0.624589	0.722	0.483	3.47796e-18	HNRNPH1	TB vs HC	MM-CCL23	up
1.75538e-22	0.720849	0.306	0.108	4.14885e-18	RGS1	TB vs HC	MM-CCL23	up
2.51287e-22	0.613389	0.791	0.651	5.93916e-18	HSP90B1	TB vs HC	MM-CCL23	up
5.91467e-22	0.653692	0.568	0.33	1.39793e-17	NABP1	TB vs HC	MM-CCL23	up
1.18414e-21	0.683889	0.783	0.646	2.79872e-17	CALR	TB vs HC	MM-CCL23	up
1.27469e-21	0.749701	0.289	0.102	3.01274e-17	KLF10	TB vs HC	MM-CCL23	up
1.96527e-21	0.589821	0.824	0.672	4.64492e-17	CD53	TB vs HC	MM-CCL23	up
2.39022e-21	0.605183	0.771	0.561	5.6493e-17	CLEC7A	TB vs HC	MM-CCL23	up
3.92649e-21	0.603797	0.604	0.372	9.28027e-17	DSE	TB vs HC	MM-CCL23	up
6.27375e-21	0.597555	0.654	0.415	1.4828e-16	HNRNPF	TB vs HC	MM-CCL23	up
1.38188e-20	0.612974	0.607	0.383	3.26607e-16	GM2A	TB vs HC	MM-CCL23	up
1.87937e-20	0.989573	0.445	0.231	4.4419e-16	PHACTR1	TB vs HC	MM-CCL23	up
2.50938e-20	0.784995	0.561	0.343	5.93091e-16	PPA1	TB vs HC	MM-CCL23	up
2.87385e-20	0.625045	0.881	0.908	6.79234e-16	TXN	TB vs HC	MM-CCL23	up
4.46592e-20	0.581095	0.537	0.321	1.05552e-15	CD40	TB vs HC	MM-CCL23	up
1.49413e-19	0.666892	0.774	0.583	3.53136e-15	WSB1	TB vs HC	MM-CCL23	up
1.5623e-19	0.595259	0.624	0.406	3.6925e-15	YBX3	TB vs HC	MM-CCL23	up
3.58685e-19	0.699673	0.372	0.179	8.47753e-15	TNFRSF1B	TB vs HC	MM-CCL23	up
3.64118e-19	1.2304	0.539	0.414	8.60594e-15	CCL18	TB vs HC	MM-CCL23	up
5.85393e-19	0.60535	0.618	0.409	1.38358e-14	RGS10	TB vs HC	MM-CCL23	up
1.35986e-18	0.795882	0.309	0.138	3.21402e-14	MAFF	TB vs HC	MM-CCL23	up
1.3959e-18	0.944448	0.555	0.353	3.29922e-14	IFIT3	TB vs HC	MM-CCL23	up
1.51292e-18	0.582832	0.418	0.212	3.57579e-14	EGR2	TB vs HC	MM-CCL23	up
1.64532e-18	0.755676	0.733	0.554	3.88871e-14	VMP1	TB vs HC	MM-CCL23	up
1.68727e-18	0.742766	0.588	0.368	3.98786e-14	AQP9	TB vs HC	MM-CCL23	up
2.2062e-18	0.736692	0.658	0.48	5.21435e-14	HSPA5	TB vs HC	MM-CCL23	up
5.76698e-18	0.588255	0.611	0.403	1.36303e-13	EPSTI1	TB vs HC	MM-CCL23	up
8.68821e-18	0.583442	0.705	0.537	2.05346e-13	ATP1B3	TB vs HC	MM-CCL23	up
9.13129e-18	0.669198	0.634	0.417	2.15818e-13	UBE2B	TB vs HC	MM-CCL23	up
1.42885e-17	0.650671	0.557	0.353	3.3771e-13	HERPUD1	TB vs HC	MM-CCL23	up
1.78407e-17	0.719516	0.226	0.073	4.21666e-13	CCL5	TB vs HC	MM-CCL23	up
2.26996e-17	0.718429	0.332	0.152	5.36506e-13	TIFA	TB vs HC	MM-CCL23	up
2.78312e-17	0.59458	0.564	0.677	6.57791e-13	FN1	TB vs HC	MM-CCL23	up
3.66814e-17	0.794853	0.316	0.14	8.66966e-13	HCAR2	TB vs HC	MM-CCL23	up
3.79871e-17	0.986941	0.261	0.099	8.97825e-13	TNF	TB vs HC	MM-CCL23	up
4.60692e-17	0.706705	0.484	0.273	1.08885e-12	HSPH1	TB vs HC	MM-CCL23	up
1.08043e-16	0.760879	0.326	0.148	2.5536e-12	HSPA1B	TB vs HC	MM-CCL23	up
2.11365e-16	0.590643	0.667	0.477	4.99562e-12	RNF13	TB vs HC	MM-CCL23	up
1.07398e-15	0.600058	0.404	0.219	2.53835e-11	ATP6V1C1	TB vs HC	MM-CCL23	up
3.41992e-15	0.644818	0.289	0.132	8.08299e-11	PLK3	TB vs HC	MM-CCL23	up
5.84048e-15	0.956037	0.365	0.19	1.3804e-10	DNAJB1	TB vs HC	MM-CCL23	up
7.22819e-15	0.646813	0.243	0.1	1.70838e-10	LGALS2	TB vs HC	MM-CCL23	up
9.16821e-14	0.661308	0.23	0.11	2.16691e-09	LTB	TB vs HC	MM-CCL23	up
1.99853e-13	1.1746	0.428	0.262	4.72353e-09	IL1B	TB vs HC	MM-CCL23	up
2.93931e-13	0.638619	0.689	0.518	6.94707e-09	BTG1	TB vs HC	MM-CCL23	up
8.43717e-13	0.795517	0.508	0.33	1.99413e-08	CCRL2	TB vs HC	MM-CCL23	up
1.66302e-12	0.973744	0.467	0.426	3.93055e-08	INHBA	TB vs HC	MM-CCL23	up
2.23459e-11	2.67614	0.638	0.487	5.28145e-07	CCL4L2	TB vs HC	MM-CCL23	up
2.53283e-11	0.776367	0.591	0.415	5.98634e-07	HSPA1A	TB vs HC	MM-CCL23	up
1.65361e-10	0.601478	0.378	0.234	3.90832e-06	IRAK3	TB vs HC	MM-CCL23	up
4.08281e-09	0.612754	0.241	0.125	9.64971e-05	RND3	TB vs HC	MM-CCL23	up
4.68611e-08	0.620148	0.676	0.556	0.00110756	TNFAIP2	TB vs HC	MM-CCL23	up
9.40138e-08	0.687303	0.405	0.319	0.00222202	CXCL3	TB vs HC	MM-CCL23	up
1.53308e-07	0.58519	0.46	0.322	0.00362343	RILPL2	TB vs HC	MM-CCL23	up
2.07517e-06	0.627145	0.46	0.338	0.0490467	CIR1	TB vs HC	MM-CCL23	up
1.20497e-164	-1.018	0.956	1	2.84794e-160	TYROBP	TB vs HC	MM-CCL23	down
2.46061e-128	-1.08346	0.717	0.995	5.81565e-124	C1QA	TB vs HC	MM-CCL23	down
3.41419e-127	-1.06943	0.908	0.994	8.06943e-123	RPS20	TB vs HC	MM-CCL23	down
1.26566e-119	-0.830886	0.902	0.999	2.9914e-115	CST3	TB vs HC	MM-CCL23	down
2.22813e-114	-1.05692	0.745	0.995	5.26619e-110	C1QB	TB vs HC	MM-CCL23	down
8.53923e-114	-0.924783	0.949	1	2.01825e-109	CD74	TB vs HC	MM-CCL23	down
1.72314e-111	-0.731463	1	1	4.07263e-107	FTH1	TB vs HC	MM-CCL23	down
8.94658e-108	-1.16711	0.053	0.532	2.11452e-103	RPS4Y1	TB vs HC	MM-CCL23	down
4.05217e-107	-1.21871	0.811	0.99	9.57731e-103	RPL31	TB vs HC	MM-CCL23	down
6.84401e-107	-1.29093	0.795	0.973	1.61758e-102	RPL17	TB vs HC	MM-CCL23	down
1.46095e-106	-1.16076	0.611	0.968	3.45297e-102	MARCO	TB vs HC	MM-CCL23	down
2.30572e-104	-0.810695	0.989	1	5.44957e-100	TMSB4X	TB vs HC	MM-CCL23	down
1.08779e-102	-0.740457	0.947	1	2.571e-98	RPS19	TB vs HC	MM-CCL23	down
2.496e-102	-1.34036	0.717	0.958	5.8993e-98	CD52	TB vs HC	MM-CCL23	down
6.36274e-97	-0.60178	0.543	0.963	1.50383e-92	FABP4	TB vs HC	MM-CCL23	down
6.0656e-96	-0.863698	0.868	1	1.43361e-91	APOC1	TB vs HC	MM-CCL23	down
1.24174e-91	-0.757276	0.912	0.998	2.93484e-87	RPL35	TB vs HC	MM-CCL23	down
4.6438e-90	-0.769073	0.896	0.994	1.09756e-85	RPL27A	TB vs HC	MM-CCL23	down
2.87627e-88	-0.911121	0.686	0.971	6.79806e-84	ALOX5AP	TB vs HC	MM-CCL23	down
6.41842e-88	-1.2968	0.664	0.911	1.51699e-83	CSTA	TB vs HC	MM-CCL23	down
2.80961e-87	-1.16831	0.505	0.869	6.64051e-83	VSIG4	TB vs HC	MM-CCL23	down
6.7958e-86	-0.849621	0.844	0.984	1.60619e-81	UBB	TB vs HC	MM-CCL23	down
9.79139e-83	-0.680038	0.93	0.999	2.31419e-78	RPS18	TB vs HC	MM-CCL23	down
1.68988e-81	-0.743861	0.951	0.999	3.99402e-77	RPL21	TB vs HC	MM-CCL23	down
3.02023e-81	-0.897493	0.858	0.994	7.1383e-77	S100A4	TB vs HC	MM-CCL23	down
7.89449e-81	-0.66301	0.936	1	1.86586e-76	RPL11	TB vs HC	MM-CCL23	down
2.1152e-78	-0.635789	0.905	0.996	4.99929e-74	RPL13A	TB vs HC	MM-CCL23	down
1.04104e-77	-1.42695	0.257	0.655	2.46049e-73	MCEMP1	TB vs HC	MM-CCL23	down
2.40227e-77	-0.801135	0.886	0.989	5.67776e-73	RPL23A	TB vs HC	MM-CCL23	down
1.75055e-76	-1.49687	0.6	0.892	4.13744e-72	CRIP1	TB vs HC	MM-CCL23	down
1.37014e-75	-0.660776	0.999	1	3.23833e-71	FTL	TB vs HC	MM-CCL23	down
8.5406e-74	-0.706037	0.913	0.998	2.01857e-69	RPL38	TB vs HC	MM-CCL23	down
1.15147e-73	-0.933345	0.63	0.908	2.7215e-69	ALDH2	TB vs HC	MM-CCL23	down
1.98817e-72	-1.35886	0.564	0.886	4.69904e-68	NUPR1	TB vs HC	MM-CCL23	down
2.55571e-72	-0.589851	0.944	0.998	6.04042e-68	RPS15	TB vs HC	MM-CCL23	down
5.70003e-71	-0.65472	0.894	0.996	1.3472e-66	PFDN5	TB vs HC	MM-CCL23	down
1.48941e-70	-0.708426	0.862	0.972	3.52021e-66	RPS5	TB vs HC	MM-CCL23	down
1.90746e-68	-0.716991	0.918	0.995	4.50827e-64	RPS25	TB vs HC	MM-CCL23	down
7.44758e-68	-0.883089	0.824	0.983	1.76023e-63	RPS17	TB vs HC	MM-CCL23	down
1.20332e-67	-0.635772	0.921	0.991	2.84404e-63	RPL15	TB vs HC	MM-CCL23	down
1.50888e-66	-1.13819	0.58	0.882	3.56623e-62	CFD	TB vs HC	MM-CCL23	down
1.87364e-66	-1.32022	0.57	0.753	4.42836e-62	STXBP2	TB vs HC	MM-CCL23	down
8.41992e-66	-0.58594	0.963	1	1.99005e-61	RPS27	TB vs HC	MM-CCL23	down
4.06521e-64	-0.809534	0.868	0.987	9.60812e-60	RPL36A	TB vs HC	MM-CCL23	down
7.05907e-64	-1.06536	0.271	0.625	1.66841e-59	SNHG25	TB vs HC	MM-CCL23	down
7.32997e-63	-0.698624	0.884	0.989	1.73244e-58	RPL27	TB vs HC	MM-CCL23	down
1.5181e-62	-0.590749	0.937	0.998	3.58804e-58	RPL37A	TB vs HC	MM-CCL23	down
2.94193e-60	-0.727438	0.802	0.945	6.95324e-56	LST1	TB vs HC	MM-CCL23	down
2.16915e-58	-0.77842	0.762	0.953	5.12679e-54	TSPO	TB vs HC	MM-CCL23	down
7.86231e-58	-0.585826	0.939	0.998	1.85826e-53	S100A6	TB vs HC	MM-CCL23	down
7.09145e-57	-0.761492	0.678	0.911	1.67606e-52	FCGRT	TB vs HC	MM-CCL23	down
5.36271e-56	-0.609831	0.937	0.998	1.26748e-51	RPS29	TB vs HC	MM-CCL23	down
6.23939e-56	-0.844087	0.668	0.898	1.47468e-51	LTA4H	TB vs HC	MM-CCL23	down
5.83495e-55	-1.09675	0.344	0.693	1.37909e-50	CES1	TB vs HC	MM-CCL23	down
2.44308e-54	-0.58515	0.868	0.995	5.77421e-50	HLA-DQB1	TB vs HC	MM-CCL23	down
1.25656e-53	-0.713084	0.763	0.933	2.96988e-49	GSTP1	TB vs HC	MM-CCL23	down
3.09448e-53	-0.68637	0.826	0.894	7.31381e-49	RPS26	TB vs HC	MM-CCL23	down
6.63422e-52	-1.05456	0.356	0.671	1.568e-47	VMO1	TB vs HC	MM-CCL23	down
7.19069e-52	-0.857015	0.575	0.876	1.69952e-47	HLA-DRB5	TB vs HC	MM-CCL23	down
3.06873e-50	-0.732261	0.566	0.879	7.25293e-46	GCHFR	TB vs HC	MM-CCL23	down
8.02595e-47	-0.605545	0.63	0.92	1.89693e-42	C1QC	TB vs HC	MM-CCL23	down
1.4669e-44	-0.610718	0.832	0.95	3.46701e-40	ELOB	TB vs HC	MM-CCL23	down
2.22902e-43	-0.730915	0.368	0.546	5.26829e-39	PLA2G16	TB vs HC	MM-CCL23	down
2.65211e-42	-0.601565	0.865	0.969	6.26826e-38	COX7C	TB vs HC	MM-CCL23	down
3.52356e-42	-0.820152	0.172	0.379	8.32794e-38	ESRRA	TB vs HC	MM-CCL23	down
4.18066e-42	-0.667088	0.713	0.914	9.881e-38	ACP5	TB vs HC	MM-CCL23	down
3.04846e-41	-0.632433	0.805	0.962	7.20503e-37	NDUFB1	TB vs HC	MM-CCL23	down
7.5407e-41	-0.983273	0.295	0.579	1.78224e-36	RBP4	TB vs HC	MM-CCL23	down
1.23474e-40	-0.610695	0.461	0.572	2.9183e-36	PLBD1	TB vs HC	MM-CCL23	down
1.51018e-40	-1.03216	0.52	0.796	3.56931e-36	RETN	TB vs HC	MM-CCL23	down
5.69776e-40	-0.802455	0.672	0.853	1.34667e-35	FBP1	TB vs HC	MM-CCL23	down
8.83096e-40	-0.606893	0.634	0.755	2.0872e-35	CD37	TB vs HC	MM-CCL23	down
1.32855e-39	-0.726722	0.551	0.767	3.14003e-35	CYP27A1	TB vs HC	MM-CCL23	down
2.12315e-38	-0.58659	0.761	0.925	5.01807e-34	RPL4	TB vs HC	MM-CCL23	down
4.70636e-38	-0.597696	0.841	0.955	1.11235e-33	PSMA7	TB vs HC	MM-CCL23	down
2.3704e-37	-0.693633	0.348	0.528	5.60244e-33	S100A13	TB vs HC	MM-CCL23	down
2.48723e-36	-0.653004	0.548	0.722	5.87856e-32	LRPAP1	TB vs HC	MM-CCL23	down
1.4183e-35	-0.680081	0.59	0.812	3.35216e-31	LGALS3BP	TB vs HC	MM-CCL23	down
4.10965e-35	-0.602976	0.766	0.906	9.71317e-31	COMMD6	TB vs HC	MM-CCL23	down
1.53468e-34	-0.607903	0.697	0.835	3.6272e-30	GMFG	TB vs HC	MM-CCL23	down
6.26182e-34	-0.628135	0.09	0.214	1.47998e-29	HLA-DQB2	TB vs HC	MM-CCL23	down
9.60063e-34	-0.63992	0.586	0.754	2.26911e-29	SOD1	TB vs HC	MM-CCL23	down
1.02781e-33	-0.69725	0.239	0.448	2.42923e-29	C6orf48	TB vs HC	MM-CCL23	down
1.34536e-33	-0.609038	0.524	0.654	3.17976e-29	TKT	TB vs HC	MM-CCL23	down
1.03314e-31	-0.698939	0.64	0.856	2.44182e-27	CD9	TB vs HC	MM-CCL23	down
2.96606e-30	-0.651744	0.286	0.463	7.01028e-26	STMN1	TB vs HC	MM-CCL23	down
4.51522e-30	-0.60949	0.556	0.694	1.06717e-25	GYPC	TB vs HC	MM-CCL23	down
5.0947e-29	-0.612912	0.418	0.595	1.20413e-24	JAML	TB vs HC	MM-CCL23	down
6.79465e-29	-0.584397	0.4	0.525	1.60592e-24	EVL	TB vs HC	MM-CCL23	down
6.82825e-29	-0.614281	0.426	0.576	1.61386e-24	CD302	TB vs HC	MM-CCL23	down
1.58133e-28	-0.614478	0.766	0.906	3.73747e-24	RPS27L	TB vs HC	MM-CCL23	down
3.29569e-27	-0.784901	0.083	0.213	7.78937e-23	FOLR3	TB vs HC	MM-CCL23	down
5.70828e-27	-0.588221	0.627	0.818	1.34915e-22	C1orf162	TB vs HC	MM-CCL23	down
2.71638e-25	-0.6113	0.443	0.635	6.42016e-21	AKR1B1	TB vs HC	MM-CCL23	down
6.63328e-25	-0.638348	0.417	0.597	1.56777e-20	TREM2	TB vs HC	MM-CCL23	down
9.52726e-20	-1.18144	0.108	0.264	2.25177e-15	APOC2	TB vs HC	MM-CCL23	down
6.64359e-17	-0.766031	0.19	0.329	1.57021e-12	PLAC8	TB vs HC	MM-CCL23	down
1.90532e-15	-0.609935	0.18	0.288	4.50323e-11	TNIP3	TB vs HC	MM-CCL23	down
8.62781e-42	1.23209	0.824	0.885	2.03918e-37	RPS17	TB vs TBN	MM-CCL23	up
8.45887e-35	1.69201	0.947	0.808	1.99925e-30	C15orf48	TB vs TBN	MM-CCL23	up
7.1862e-30	0.707468	0.834	0.887	1.69846e-25	GABARAP	TB vs TBN	MM-CCL23	up
8.00225e-30	0.989256	0.678	0.672	1.89133e-25	IFI30	TB vs TBN	MM-CCL23	up
1.01176e-29	0.586885	0.844	0.903	2.3913e-25	ATOX1	TB vs TBN	MM-CCL23	up
1.57763e-25	0.74167	0.795	0.882	3.72873e-21	RPL17	TB vs TBN	MM-CCL23	up
4.58028e-24	0.965208	0.707	0.659	1.08255e-19	MIF	TB vs TBN	MM-CCL23	up
2.74989e-23	1.6812	0.214	0.052	6.49938e-19	IGKC	TB vs TBN	MM-CCL23	up
3.47621e-23	0.706787	0.873	0.948	8.21601e-19	GAPDH	TB vs TBN	MM-CCL23	up
5.25499e-23	0.961448	0.811	0.877	1.24202e-18	RPL31	TB vs TBN	MM-CCL23	up
5.75779e-23	1.11987	0.396	0.131	1.36085e-18	IL32	TB vs TBN	MM-CCL23	up
1.7084e-22	1.36888	0.725	0.483	4.0378e-18	CXCL8	TB vs TBN	MM-CCL23	up
3.4134e-20	1.20148	0.572	0.286	8.06756e-16	CCL3L1	TB vs TBN	MM-CCL23	up
1.08213e-19	0.636027	0.836	0.829	2.55762e-15	STAT1	TB vs TBN	MM-CCL23	up
2.76045e-19	1.18587	0.634	0.36	6.52433e-15	CXCL10	TB vs TBN	MM-CCL23	up
4.04395e-18	1.08702	0.578	0.388	9.55789e-14	CALHM6	TB vs TBN	MM-CCL23	up
1.4946e-17	0.689494	0.58	0.488	3.53249e-13	LILRB4	TB vs TBN	MM-CCL23	up
6.26833e-17	1.29674	0.824	0.638	1.48152e-12	CCL3	TB vs TBN	MM-CCL23	up
5.58226e-16	0.616949	0.785	0.769	1.31937e-11	WARS	TB vs TBN	MM-CCL23	up
1.11028e-15	0.749345	0.765	0.801	2.62415e-11	MT2A	TB vs TBN	MM-CCL23	up
1.32925e-15	0.730565	0.896	0.942	3.14168e-11	RPL27A	TB vs TBN	MM-CCL23	up
2.62763e-15	1.45823	0.36	0.136	6.21041e-11	CCL2	TB vs TBN	MM-CCL23	up
2.86358e-15	0.947359	0.81	0.696	6.76807e-11	NFKBIA	TB vs TBN	MM-CCL23	up
4.1877e-15	0.668392	0.894	0.942	9.89763e-11	RPL7	TB vs TBN	MM-CCL23	up
8.8447e-15	1.06648	0.35	0.139	2.09045e-10	IDO1	TB vs TBN	MM-CCL23	up
9.37792e-15	0.778323	0.23	0.118	2.21647e-10	LTB	TB vs TBN	MM-CCL23	up
1.01631e-14	0.801048	0.655	0.617	2.40205e-10	NINJ1	TB vs TBN	MM-CCL23	up
7.91548e-14	0.616267	0.842	0.856	1.87082e-09	PNRC1	TB vs TBN	MM-CCL23	up
1.22632e-13	0.761618	0.672	0.685	2.8984e-09	WTAP	TB vs TBN	MM-CCL23	up
1.7715e-13	0.656421	0.659	0.648	4.18694e-09	HIF1A	TB vs TBN	MM-CCL23	up
4.10266e-13	0.72871	0.638	0.423	9.69664e-09	CCL4L2	TB vs TBN	MM-CCL23	up
3.37329e-12	0.917647	0.408	0.199	7.97277e-08	G0S2	TB vs TBN	MM-CCL23	up
1.60092e-11	0.646223	0.634	0.53	3.78377e-07	VAMP5	TB vs TBN	MM-CCL23	up
3.95039e-11	0.63996	0.591	0.714	9.33675e-07	HSPA1A	TB vs TBN	MM-CCL23	up
4.35158e-11	0.70116	0.445	0.504	1.0285e-06	PHACTR1	TB vs TBN	MM-CCL23	up
5.08094e-11	0.596548	0.541	0.512	1.20088e-06	FNIP2	TB vs TBN	MM-CCL23	up
7.1113e-11	0.667598	0.444	0.341	1.68076e-06	IL4I1	TB vs TBN	MM-CCL23	up
2.69931e-10	0.613544	0.517	0.409	6.37981e-06	GCH1	TB vs TBN	MM-CCL23	up
5.06268e-10	0.601357	0.568	0.58	1.19656e-05	PPP1R15A	TB vs TBN	MM-CCL23	up
3.77223e-09	0.606628	0.487	0.318	8.91566e-05	SLAMF7	TB vs TBN	MM-CCL23	up
4.1981e-09	0.70496	0.654	0.564	9.92221e-05	ICAM1	TB vs TBN	MM-CCL23	up
5.57349e-09	0.888205	0.505	0.444	0.00013173	IER3	TB vs TBN	MM-CCL23	up
6.90182e-09	0.592046	0.535	0.47	0.000163125	IER2	TB vs TBN	MM-CCL23	up
1.37014e-08	0.649354	0.905	0.95	0.000323833	RPL13A	TB vs TBN	MM-CCL23	up
4.62627e-08	0.599847	0.243	0.131	0.00109342	LGALS2	TB vs TBN	MM-CCL23	up
5.76184e-08	0.81698	0.722	0.572	0.00136181	CCL4	TB vs TBN	MM-CCL23	up
7.84326e-08	0.793142	0.357	0.218	0.00185375	CXCL11	TB vs TBN	MM-CCL23	up
2.15737e-07	0.605241	0.445	0.302	0.00509896	CXCR4	TB vs TBN	MM-CCL23	up
2.36942e-07	0.837762	0.365	0.373	0.00560013	DNAJB1	TB vs TBN	MM-CCL23	up
6.46762e-07	0.581634	0.448	0.297	0.0152862	CXCL9	TB vs TBN	MM-CCL23	up
4.2589e-39	-1.02782	0.611	0.892	1.00659e-34	MARCO	TB vs TBN	MM-CCL23	down
9.43718e-36	-0.649641	0.759	0.945	2.23048e-31	CD81	TB vs TBN	MM-CCL23	down
4.098e-35	-0.675334	0.433	0.793	9.68563e-31	PECAM1	TB vs TBN	MM-CCL23	down
5.11275e-33	-0.744978	0.544	0.85	1.2084e-28	LRP1	TB vs TBN	MM-CCL23	down
1.51035e-32	-0.672669	0.668	0.932	3.56971e-28	LTA4H	TB vs TBN	MM-CCL23	down
2.86011e-31	-0.962086	0.687	0.906	6.75987e-27	TXNIP	TB vs TBN	MM-CCL23	down
4.19985e-31	-0.770222	0.702	0.921	9.92634e-27	MS4A7	TB vs TBN	MM-CCL23	down
1.62745e-28	-0.671281	0.63	0.898	3.84648e-24	ALDH2	TB vs TBN	MM-CCL23	down
7.41376e-26	-0.669607	0.171	0.457	1.75224e-21	IGFBP2	TB vs TBN	MM-CCL23	down
1.22898e-25	-0.64816	0.356	0.688	2.90469e-21	VMO1	TB vs TBN	MM-CCL23	down
4.33445e-25	-0.685959	0.58	0.864	1.02445e-20	CFD	TB vs TBN	MM-CCL23	down
1.35061e-23	-0.70014	0.257	0.564	3.19216e-19	MCEMP1	TB vs TBN	MM-CCL23	down
3.25831e-23	-0.728916	0.858	0.958	7.70103e-19	S100A4	TB vs TBN	MM-CCL23	down
4.05019e-23	-0.603225	0.713	0.913	9.57262e-19	ACP5	TB vs TBN	MM-CCL23	down
8.43926e-23	-0.583679	0.575	0.848	1.99462e-18	SLC11A1	TB vs TBN	MM-CCL23	down
5.34451e-22	-0.590726	0.57	0.84	1.26317e-17	STXBP2	TB vs TBN	MM-CCL23	down
1.37511e-19	-0.825861	0.52	0.777	3.25006e-15	RETN	TB vs TBN	MM-CCL23	down
1.79019e-19	-0.587364	0.283	0.551	4.23112e-15	LPL	TB vs TBN	MM-CCL23	down
2.515e-16	-0.699187	0.575	0.785	5.94421e-12	HLA-DRB5	TB vs TBN	MM-CCL23	down
1.13464e-14	-0.596122	0.344	0.591	2.68172e-10	CES1	TB vs TBN	MM-CCL23	down
1.67413e-274	1.40943	0.901	0.174	3.95681e-270	XIST	LTBI vs HC	MM-CCL23	up
4.77364e-252	1.4058	0.994	0.87	1.12825e-247	MT-ND5	LTBI vs HC	MM-CCL23	up
2.64781e-250	1.57441	0.998	0.973	6.25809e-246	MT-ATP6	LTBI vs HC	MM-CCL23	up
7.06192e-208	1.50823	0.999	0.995	1.66908e-203	MT-ND3	LTBI vs HC	MM-CCL23	up
4.52763e-206	1.10774	1	1	1.0701e-201	MT-CO2	LTBI vs HC	MM-CCL23	up
5.79898e-196	1.09229	0.998	0.998	1.37059e-191	MT-ND4	LTBI vs HC	MM-CCL23	up
5.83883e-192	0.890313	0.994	0.978	1.38001e-187	HLA-C	LTBI vs HC	MM-CCL23	up
5.54928e-185	1.09375	1	1	1.31157e-180	MT-CO3	LTBI vs HC	MM-CCL23	up
3.12961e-173	1.35243	0.994	0.982	7.39683e-169	MT-CYB	LTBI vs HC	MM-CCL23	up
3.5614e-127	2.29356	0.645	0.164	8.41736e-123	HLA-DQA2	LTBI vs HC	MM-CCL23	up
3.46503e-125	0.653818	0.999	1	8.18959e-121	MT-CO1	LTBI vs HC	MM-CCL23	up
1.23241e-123	0.924928	0.937	0.524	2.91281e-119	MT-ND4L	LTBI vs HC	MM-CCL23	up
2.10405e-111	0.999701	0.87	0.415	4.97292e-107	DUSP1	LTBI vs HC	MM-CCL23	up
5.18025e-109	0.815983	0.996	0.995	1.22435e-104	MT-ND1	LTBI vs HC	MM-CCL23	up
5.40804e-108	0.744813	0.82	0.354	1.27819e-103	CCNL1	LTBI vs HC	MM-CCL23	up
5.18669e-103	1.12696	0.844	0.404	1.22587e-98	JUN	LTBI vs HC	MM-CCL23	up
1.17972e-101	0.611028	0.899	0.482	2.78826e-97	GNAI2	LTBI vs HC	MM-CCL23	up
4.14355e-101	0.728175	0.749	0.289	9.79327e-97	MGST1	LTBI vs HC	MM-CCL23	up
5.71689e-99	0.87005	0.958	0.793	1.35119e-94	CD81	LTBI vs HC	MM-CCL23	up
1.99247e-98	0.726443	0.781	0.332	4.70921e-94	SGK1	LTBI vs HC	MM-CCL23	up
9.67262e-93	0.828451	0.85	0.435	2.28612e-88	JUND	LTBI vs HC	MM-CCL23	up
3.90555e-91	0.580718	0.56	0.143	9.23077e-87	SLC2A3	LTBI vs HC	MM-CCL23	up
1.11869e-88	0.912854	0.693	0.257	2.64401e-84	IL7R	LTBI vs HC	MM-CCL23	up
4.59287e-88	0.742291	0.976	0.766	1.08552e-83	DDX5	LTBI vs HC	MM-CCL23	up
1.52421e-87	0.723665	0.638	0.211	3.60247e-83	OTUD1	LTBI vs HC	MM-CCL23	up
5.62315e-87	0.607869	0.873	0.48	1.32903e-82	HSPA5	LTBI vs HC	MM-CCL23	up
7.00898e-87	1.11723	0.621	0.2	1.65657e-82	CXCL8	LTBI vs HC	MM-CCL23	up
2.11163e-86	0.783618	0.976	0.831	4.99083e-82	CTSZ	LTBI vs HC	MM-CCL23	up
2.39181e-86	1.00344	0.988	0.886	5.65304e-82	NEAT1	LTBI vs HC	MM-CCL23	up
2.16379e-85	1.10201	0.399	0.05	5.11411e-81	SCGB1A1	LTBI vs HC	MM-CCL23	up
1.82744e-84	0.983822	0.871	0.492	4.31916e-80	KLF6	LTBI vs HC	MM-CCL23	up
9.96635e-79	1.4999	0.792	0.414	2.35555e-74	CCL18	LTBI vs HC	MM-CCL23	up
4.90359e-74	0.588431	0.942	0.651	1.15896e-69	HSP90B1	LTBI vs HC	MM-CCL23	up
5.04239e-73	0.703067	0.808	0.428	1.19177e-68	JUNB	LTBI vs HC	MM-CCL23	up
2.43493e-68	0.668414	0.499	0.146	5.75496e-64	IGFBP2	LTBI vs HC	MM-CCL23	up
6.71562e-67	1.34614	0.576	0.213	1.58724e-62	FOLR3	LTBI vs HC	MM-CCL23	up
4.42671e-66	0.640675	0.993	0.951	1.04625e-61	S100A10	LTBI vs HC	MM-CCL23	up
5.38901e-58	0.784011	0.444	0.125	1.27369e-53	RND3	LTBI vs HC	MM-CCL23	up
9.6278e-56	0.702923	0.953	0.753	2.27553e-51	ANXA1	LTBI vs HC	MM-CCL23	up
1.26238e-54	0.776312	0.753	0.417	2.98363e-50	FOS	LTBI vs HC	MM-CCL23	up
5.35798e-52	0.610329	0.671	0.335	1.26636e-47	ITGB8	LTBI vs HC	MM-CCL23	up
3.08073e-51	0.852887	0.509	0.191	7.28131e-47	CXCL2	LTBI vs HC	MM-CCL23	up
6.45153e-51	0.582744	0.435	0.146	1.52482e-46	CAMP	LTBI vs HC	MM-CCL23	up
7.93324e-49	0.652787	0.396	0.113	1.87502e-44	THBD	LTBI vs HC	MM-CCL23	up
5.82166e-48	0.58027	0.335	0.078	1.37595e-43	AC103591.3	LTBI vs HC	MM-CCL23	up
1.8153e-41	0.861834	0.619	0.319	4.29047e-37	CXCL3	LTBI vs HC	MM-CCL23	up
5.1789e-28	0.617321	0.865	0.693	1.22403e-23	CES1	LTBI vs HC	MM-CCL23	up
1.66308e-27	0.787467	0.723	0.487	3.93069e-23	CCL4L2	LTBI vs HC	MM-CCL23	up
1.91494e-21	0.81565	0.727	0.53	4.52596e-17	IFI27	LTBI vs HC	MM-CCL23	up
1.80525e-20	0.626744	0.635	0.426	4.26671e-16	INHBA	LTBI vs HC	MM-CCL23	up
4.64319e-20	0.695208	0.466	0.267	1.09742e-15	CXCL5	LTBI vs HC	MM-CCL23	up
8.82959e-08	0.921717	0.624	0.502	0.00208687	CCL4	LTBI vs HC	MM-CCL23	up
3.18798e-304	-1.98299	0.887	0.973	7.53479e-300	RPL17	LTBI vs HC	MM-CCL23	down
3.31096e-239	-1.69669	0.958	0.99	7.82545e-235	RPL31	LTBI vs HC	MM-CCL23	down
4.01727e-239	-1.19479	0.992	0.994	9.49481e-235	RPL27A	LTBI vs HC	MM-CCL23	down
5.95594e-229	-1.15845	0.993	0.996	1.40769e-224	RPL13A	LTBI vs HC	MM-CCL23	down
2.47985e-228	-1.65611	0.911	0.983	5.86113e-224	RPS17	LTBI vs HC	MM-CCL23	down
1.6791e-195	-1.1187	0.994	0.994	3.96855e-191	RPS20	LTBI vs HC	MM-CCL23	down
7.06111e-188	-1.29802	0.98	0.987	1.66889e-183	RPL36A	LTBI vs HC	MM-CCL23	down
1.7328e-184	-0.967131	0.854	0.796	4.09547e-180	PPDPF	LTBI vs HC	MM-CCL23	down
6.49449e-173	-0.799936	0.999	1	1.53497e-168	RPS19	LTBI vs HC	MM-CCL23	down
9.34927e-172	-1.37838	0.032	0.532	2.2097e-167	RPS4Y1	LTBI vs HC	MM-CCL23	down
3.33441e-171	-1.07977	0.886	0.898	7.88087e-167	GABARAP	LTBI vs HC	MM-CCL23	down
3.63223e-167	-0.756565	0.999	1	8.58478e-163	RPL41	LTBI vs HC	MM-CCL23	down
1.79392e-158	-1.21546	0.429	0.625	4.23993e-154	SNHG25	LTBI vs HC	MM-CCL23	down
1.27803e-157	-0.800975	0.999	0.999	3.02062e-153	RPLP2	LTBI vs HC	MM-CCL23	down
4.09989e-156	-0.650835	0.998	0.999	9.69009e-152	CST3	LTBI vs HC	MM-CCL23	down
1.48276e-151	-0.904181	0.997	0.998	3.5045e-147	RPS29	LTBI vs HC	MM-CCL23	down
1.4678e-150	-0.812308	1	1	3.46914e-146	RPS27	LTBI vs HC	MM-CCL23	down
1.1578e-147	-0.763522	0.999	0.999	2.73646e-143	RPS18	LTBI vs HC	MM-CCL23	down
2.33469e-147	-0.768797	0.996	0.998	5.51803e-143	RPL35	LTBI vs HC	MM-CCL23	down
1.11104e-146	-0.857729	0.999	0.999	2.62594e-142	RPL21	LTBI vs HC	MM-CCL23	down
2.78748e-146	-0.909307	0.99	0.989	6.58821e-142	RPL23A	LTBI vs HC	MM-CCL23	down
5.13323e-138	-0.779098	0.985	0.985	1.21324e-133	RPS3	LTBI vs HC	MM-CCL23	down
2.1373e-135	-0.794024	0.992	0.998	5.05151e-131	RPL38	LTBI vs HC	MM-CCL23	down
1.30455e-129	-0.664813	0.999	0.998	3.0833e-125	RPS14	LTBI vs HC	MM-CCL23	down
2.44655e-126	-0.687547	0.996	1	5.78243e-122	RPL11	LTBI vs HC	MM-CCL23	down
2.46153e-123	-0.794825	0.994	0.995	5.81782e-119	RPS25	LTBI vs HC	MM-CCL23	down
4.83767e-122	-0.594995	0.901	0.793	1.14338e-117	SLC25A6	LTBI vs HC	MM-CCL23	down
1.82971e-121	-0.733695	0.683	0.644	4.32453e-117	MIF	LTBI vs HC	MM-CCL23	down
5.84246e-120	-0.616215	0.996	0.998	1.38087e-115	RPS15	LTBI vs HC	MM-CCL23	down
7.8205e-119	-0.756932	0.998	1	1.84837e-114	RPL34	LTBI vs HC	MM-CCL23	down
4.43382e-118	-0.65903	0.997	1	1.04793e-113	RPL13	LTBI vs HC	MM-CCL23	down
1.582e-117	-0.705712	0.998	0.995	3.73906e-113	RPS15A	LTBI vs HC	MM-CCL23	down
3.44703e-115	-0.633323	0.997	0.995	8.14706e-111	RPL18A	LTBI vs HC	MM-CCL23	down
1.00082e-113	-0.685581	0.999	0.999	2.36545e-109	RPL10	LTBI vs HC	MM-CCL23	down
3.82149e-113	-0.774093	0.992	0.995	9.03209e-109	RPS6	LTBI vs HC	MM-CCL23	down
2.83005e-112	-0.722827	0.383	0.379	6.68882e-108	ESRRA	LTBI vs HC	MM-CCL23	down
1.43056e-110	-0.717512	0.996	0.995	3.38113e-106	RPS8	LTBI vs HC	MM-CCL23	down
5.63266e-109	-0.616415	0.997	1	1.33128e-104	RPL32	LTBI vs HC	MM-CCL23	down
5.64279e-106	-0.722652	0.996	0.99	1.33367e-101	RPL35A	LTBI vs HC	MM-CCL23	down
1.32943e-105	-0.685623	0.959	0.925	3.14211e-101	RPL4	LTBI vs HC	MM-CCL23	down
4.98761e-104	-0.633912	0.996	0.998	1.17882e-99	RPL37A	LTBI vs HC	MM-CCL23	down
1.90695e-103	-0.65475	0.995	0.996	4.50707e-99	RPS13	LTBI vs HC	MM-CCL23	down
4.48167e-103	-0.658026	0.997	0.995	1.05924e-98	RPL12	LTBI vs HC	MM-CCL23	down
9.19519e-103	-0.717142	0.989	0.989	2.17328e-98	RPL27	LTBI vs HC	MM-CCL23	down
9.45378e-103	-0.586445	0.692	0.608	2.2344e-98	NOP53	LTBI vs HC	MM-CCL23	down
7.92934e-98	-0.941779	0.927	0.911	1.8741e-93	CSTA	LTBI vs HC	MM-CCL23	down
5.16292e-95	-0.78201	0.212	0.377	1.22026e-90	EEF1G	LTBI vs HC	MM-CCL23	down
2.22107e-93	-0.593521	0.988	0.977	5.2495e-89	RPL3	LTBI vs HC	MM-CCL23	down
3.18191e-89	-0.957601	0.537	0.876	7.52044e-85	HLA-DRB5	LTBI vs HC	MM-CCL23	down
2.71959e-88	-0.617298	0.447	0.448	6.42774e-84	C6orf48	LTBI vs HC	MM-CCL23	down
3.0057e-86	-0.609241	0.951	0.906	7.10396e-82	COMMD6	LTBI vs HC	MM-CCL23	down
6.73904e-85	-0.610276	0.986	0.969	1.59277e-80	COX7C	LTBI vs HC	MM-CCL23	down
1.30398e-81	-0.639366	0.906	0.753	3.08195e-77	STXBP2	LTBI vs HC	MM-CCL23	down
6.20869e-81	-0.646894	0.986	0.974	1.46742e-76	RPL7	LTBI vs HC	MM-CCL23	down
1.7394e-78	-0.585434	0.976	0.928	4.11108e-74	TMA7	LTBI vs HC	MM-CCL23	down
1.83403e-78	-0.639621	0.733	0.673	4.33472e-74	IFI30	LTBI vs HC	MM-CCL23	down
9.14575e-78	-1.15926	0.715	0.796	2.1616e-73	RETN	LTBI vs HC	MM-CCL23	down
1.05091e-68	-0.981073	0.906	0.892	2.48383e-64	CRIP1	LTBI vs HC	MM-CCL23	down
3.85617e-67	-0.611408	0.978	0.962	9.11405e-63	NDUFB1	LTBI vs HC	MM-CCL23	down
4.90159e-54	-1.26988	0.195	0.264	1.15849e-49	APOC2	LTBI vs HC	MM-CCL23	down
4.92156e-38	-0.718371	0.322	0.329	1.16321e-33	PLAC8	LTBI vs HC	MM-CCL23	down
1.13119e-96	0.829439	0.992	0.932	2.67356e-92	RPS26	LTBI vs TBN	MM-CCL23	up
2.48068e-59	1.96846	0.645	0.268	5.8631e-55	HLA-DQA2	LTBI vs TBN	MM-CCL23	up
4.70108e-52	1.88121	0.576	0.276	1.1111e-47	FOLR3	LTBI vs TBN	MM-CCL23	up
3.79521e-47	0.676062	0.894	0.64	8.96998e-43	PLBD1	LTBI vs TBN	MM-CCL23	up
1.14408e-46	1.11795	0.865	0.591	2.70403e-42	CES1	LTBI vs TBN	MM-CCL23	up
2.30379e-44	0.680459	0.805	0.478	5.445e-40	FDX1	LTBI vs TBN	MM-CCL23	up
2.82243e-27	0.816307	0.974	0.861	6.67082e-23	CD52	LTBI vs TBN	MM-CCL23	up
2.69701e-26	0.817961	0.435	0.155	6.37438e-22	CAMP	LTBI vs TBN	MM-CCL23	up
5.73625e-26	0.721494	0.749	0.499	1.35576e-21	MGST1	LTBI vs TBN	MM-CCL23	up
9.00462e-24	0.692012	0.693	0.423	2.12824e-19	IL7R	LTBI vs TBN	MM-CCL23	up
1.92055e-19	1.16819	0.727	0.483	4.53922e-15	IFI27	LTBI vs TBN	MM-CCL23	up
2.19607e-17	1.04011	0.894	0.801	5.19042e-13	MT2A	LTBI vs TBN	MM-CCL23	up
2.70568e-15	0.870942	0.399	0.186	6.39487e-11	SCGB1A1	LTBI vs TBN	MM-CCL23	up
2.36466e-09	0.622872	0.844	0.764	5.58888e-05	JUN	LTBI vs TBN	MM-CCL23	up
9.52304e-43	-0.949352	0.313	0.646	2.25077e-38	FGL2	LTBI vs TBN	MM-CCL23	down
4.56775e-33	-0.952955	0.715	0.777	1.07959e-28	RETN	LTBI vs TBN	MM-CCL23	down
1.82007e-31	-0.786047	0.627	0.748	4.30174e-27	DDX60L	LTBI vs TBN	MM-CCL23	down
3.68096e-29	-1.40312	0.391	0.556	8.69994e-25	GBP5	LTBI vs TBN	MM-CCL23	down
8.39575e-29	-0.799773	0.537	0.785	1.98434e-24	HLA-DRB5	LTBI vs TBN	MM-CCL23	down
4.86368e-27	-0.750931	0.413	0.604	1.14953e-22	DUSP6	LTBI vs TBN	MM-CCL23	down
1.28163e-26	-0.885486	0.564	0.648	3.02912e-22	GBP4	LTBI vs TBN	MM-CCL23	down
4.18186e-26	-0.623832	0.434	0.409	9.88383e-22	CD48	LTBI vs TBN	MM-CCL23	down
9.73233e-26	-1.15996	0.723	0.423	2.30024e-21	CCL4L2	LTBI vs TBN	MM-CCL23	down
4.33133e-24	-1.81877	0.517	0.488	1.02371e-19	IFITM2	LTBI vs TBN	MM-CCL23	down
5.60862e-23	-0.938534	0.404	0.522	1.3256e-18	CSF3R	LTBI vs TBN	MM-CCL23	down
8.36905e-22	-0.721175	0.791	0.858	1.97802e-17	RNF213	LTBI vs TBN	MM-CCL23	down
6.0094e-20	-0.608477	0.481	0.63	1.42032e-15	DAPP1	LTBI vs TBN	MM-CCL23	down
3.79992e-19	-1.70463	0.281	0.228	8.98112e-15	HCAR3	LTBI vs TBN	MM-CCL23	down
3.9293e-19	-0.993046	0.202	0.276	9.2869e-15	TAGAP	LTBI vs TBN	MM-CCL23	down
4.00464e-19	-0.793978	0.419	0.528	9.46497e-15	SMCHD1	LTBI vs TBN	MM-CCL23	down
1.37957e-18	-0.739348	0.695	0.714	3.26061e-14	LCP2	LTBI vs TBN	MM-CCL23	down
2.12282e-18	-0.609048	0.822	0.864	5.01729e-14	FYB1	LTBI vs TBN	MM-CCL23	down
2.27734e-18	-0.609201	0.095	0.255	5.3825e-14	ANKRD22	LTBI vs TBN	MM-CCL23	down
9.24324e-18	-1.1569	0.143	0.27	2.18464e-13	ISG20	LTBI vs TBN	MM-CCL23	down
4.44524e-17	-0.740476	0.671	0.738	1.05063e-12	ZFP36L1	LTBI vs TBN	MM-CCL23	down
1.83418e-16	-0.67997	0.743	0.664	4.33508e-12	GK	LTBI vs TBN	MM-CCL23	down
4.15043e-16	-0.605192	0.257	0.249	9.80953e-12	SLC25A37	LTBI vs TBN	MM-CCL23	down
8.91782e-16	-0.616502	0.769	0.617	2.10773e-11	MARCKS	LTBI vs TBN	MM-CCL23	down
3.1149e-15	-0.749948	0.253	0.318	7.36205e-11	SLAMF7	LTBI vs TBN	MM-CCL23	down
5.8353e-15	-0.753651	0.34	0.328	1.37917e-10	HCAR2	LTBI vs TBN	MM-CCL23	down
8.10694e-15	-0.620613	0.652	0.68	1.91608e-10	IRF1	LTBI vs TBN	MM-CCL23	down
1.05272e-14	-1.16597	0.656	0.656	2.4881e-10	IFIT3	LTBI vs TBN	MM-CCL23	down
7.87752e-14	-0.87168	0.299	0.302	1.86185e-09	CXCR4	LTBI vs TBN	MM-CCL23	down
1.11067e-13	-1.55284	0.188	0.247	2.62508e-09	RSAD2	LTBI vs TBN	MM-CCL23	down
1.30679e-13	-1.05003	0.291	0.333	3.08861e-09	MXD1	LTBI vs TBN	MM-CCL23	down
6.31574e-13	-0.833268	0.86	0.856	1.49272e-08	GBP1	LTBI vs TBN	MM-CCL23	down
2.93272e-12	-1.01019	0.385	0.451	6.93148e-08	TNFSF10	LTBI vs TBN	MM-CCL23	down
4.15382e-12	-0.787236	0.608	0.43	9.81756e-08	TNFAIP6	LTBI vs TBN	MM-CCL23	down
4.38541e-12	-0.66538	0.414	0.404	1.03649e-07	FPR2	LTBI vs TBN	MM-CCL23	down
1.35812e-11	-0.824376	0.158	0.241	3.20992e-07	CD69	LTBI vs TBN	MM-CCL23	down
1.74544e-11	-0.66634	0.729	0.822	4.12535e-07	ZFP36	LTBI vs TBN	MM-CCL23	down
1.80573e-11	-0.604961	0.641	0.583	4.26783e-07	IVNS1ABP	LTBI vs TBN	MM-CCL23	down
1.03879e-10	-1.33781	0.205	0.199	2.45517e-06	G0S2	LTBI vs TBN	MM-CCL23	down
1.50849e-10	-1.65866	0.506	0.535	3.56532e-06	IFIT2	LTBI vs TBN	MM-CCL23	down
4.4987e-10	-1.90478	0.417	0.286	1.06327e-05	CCL3L1	LTBI vs TBN	MM-CCL23	down
1.50799e-08	-1.06866	0.929	0.955	0.000356413	NAMPT	LTBI vs TBN	MM-CCL23	down
1.68604e-08	-0.653574	0.335	0.27	0.000398496	IFIT1	LTBI vs TBN	MM-CCL23	down
1.89584e-08	-0.696751	0.964	0.966	0.000448083	LITAF	LTBI vs TBN	MM-CCL23	down
2.06193e-08	-1.36708	0.909	0.903	0.000487336	PLEK	LTBI vs TBN	MM-CCL23	down
2.56227e-07	-0.880913	0.565	0.638	0.00605593	CCL3	LTBI vs TBN	MM-CCL23	down
9.6081e-07	-0.981684	0.621	0.483	0.0227087	CXCL8	LTBI vs TBN	MM-CCL23	down
5.53046e-122	1.1087	0.836	0.857	1.30712e-117	STAT1	TB vs LTBI	MM-CCL23	up
8.83082e-116	0.932114	0.834	0.886	2.08716e-111	GABARAP	TB vs LTBI	MM-CCL23	up
5.69538e-110	1.62846	0.703	0.391	1.3461e-105	GBP5	TB vs LTBI	MM-CCL23	up
7.37743e-108	1.47705	0.884	0.909	1.74366e-103	PLEK	TB vs LTBI	MM-CCL23	up
7.16236e-100	0.617693	0.844	0.973	1.69282e-95	ATOX1	TB vs LTBI	MM-CCL23	up
2.13968e-94	1.09621	0.707	0.683	5.05714e-90	MIF	TB vs LTBI	MM-CCL23	up
1.2125e-92	2.32155	0.947	0.863	2.86575e-88	C15orf48	TB vs LTBI	MM-CCL23	up
3.48871e-92	1.09389	0.785	0.781	8.24557e-88	WARS	TB vs LTBI	MM-CCL23	up
1.50672e-91	1.26284	0.697	0.564	3.56113e-87	GBP4	TB vs LTBI	MM-CCL23	up
3.70575e-90	1.18391	0.9	0.86	8.75855e-86	GBP1	TB vs LTBI	MM-CCL23	up
1.65765e-89	0.656555	0.725	0.858	3.91785e-85	C4orf3	TB vs LTBI	MM-CCL23	up
5.20125e-87	0.996444	0.63	0.572	1.22932e-82	RARRES3	TB vs LTBI	MM-CCL23	up
5.20386e-86	0.601342	0.936	0.974	1.22993e-81	HLA-E	TB vs LTBI	MM-CCL23	up
3.66137e-85	1.22062	0.588	0.313	8.65365e-81	FGL2	TB vs LTBI	MM-CCL23	up
1.43438e-81	1.92069	0.35	0.053	3.39016e-77	IDO1	TB vs LTBI	MM-CCL23	up
2.66403e-80	1.53007	0.578	0.325	6.29644e-76	CALHM6	TB vs LTBI	MM-CCL23	up
5.71697e-78	1.0177	0.779	0.781	1.35121e-73	SGK1	TB vs LTBI	MM-CCL23	up
3.31416e-77	0.602245	0.941	0.996	7.83302e-73	PTMA	TB vs LTBI	MM-CCL23	up
3.51537e-77	1.15867	0.634	0.529	8.30857e-73	VAMP5	TB vs LTBI	MM-CCL23	up
1.75581e-76	0.791515	0.561	0.642	4.14987e-72	CSF2RB	TB vs LTBI	MM-CCL23	up
6.31014e-76	1.15275	0.401	0.095	1.4914e-71	ANKRD22	TB vs LTBI	MM-CCL23	up
1.7326e-75	2.17766	0.824	0.565	4.095e-71	CCL3	TB vs LTBI	MM-CCL23	up
5.79418e-73	1.77001	0.214	0.004	1.36946e-68	IGKC	TB vs LTBI	MM-CCL23	up
7.34479e-73	0.886185	0.678	0.733	1.73594e-68	IFI30	TB vs LTBI	MM-CCL23	up
3.47526e-72	1.21846	0.527	0.517	8.21377e-68	IFITM2	TB vs LTBI	MM-CCL23	up
5.30859e-72	0.82638	0.602	0.57	1.25469e-67	TAP1	TB vs LTBI	MM-CCL23	up
9.36221e-72	1.08553	0.666	0.695	2.21276e-67	LCP2	TB vs LTBI	MM-CCL23	up
1.68994e-70	0.739601	0.663	0.756	3.99417e-66	CFLAR	TB vs LTBI	MM-CCL23	up
7.46187e-70	0.927315	0.705	0.652	1.76361e-65	IRF1	TB vs LTBI	MM-CCL23	up
1.32558e-69	1.35658	0.487	0.253	3.13301e-65	SLAMF7	TB vs LTBI	MM-CCL23	up
1.72236e-69	0.671773	0.602	0.703	4.07081e-65	EIF5A	TB vs LTBI	MM-CCL23	up
2.92329e-68	0.899275	0.563	0.501	6.90919e-64	CD274	TB vs LTBI	MM-CCL23	up
1.51473e-67	0.648174	0.743	0.822	3.58006e-63	FYB1	TB vs LTBI	MM-CCL23	up
2.58452e-66	0.712874	0.544	0.59	6.10851e-62	AP1S2	TB vs LTBI	MM-CCL23	up
4.82537e-66	0.692064	0.795	0.887	1.14048e-61	RPL17	TB vs LTBI	MM-CCL23	up
3.16753e-65	0.955064	0.689	0.743	7.48645e-61	GK	TB vs LTBI	MM-CCL23	up
8.07734e-64	0.908368	0.517	0.427	1.90908e-59	GCH1	TB vs LTBI	MM-CCL23	up
1.46266e-63	0.773022	0.824	0.911	3.45699e-59	RPS17	TB vs LTBI	MM-CCL23	up
2.3833e-63	0.691029	0.733	0.812	5.63292e-59	TNFSF13B	TB vs LTBI	MM-CCL23	up
7.57162e-63	0.655824	0.561	0.685	1.78955e-58	PPA1	TB vs LTBI	MM-CCL23	up
1.04631e-62	0.625254	0.67	0.726	2.47296e-58	GBP2	TB vs LTBI	MM-CCL23	up
2.96153e-62	0.921321	0.527	0.434	6.99957e-58	CD48	TB vs LTBI	MM-CCL23	up
3.05899e-62	1.71561	0.634	0.311	7.22992e-58	CXCL10	TB vs LTBI	MM-CCL23	up
1.33369e-61	2.37552	0.36	0.073	3.15218e-57	CCL2	TB vs LTBI	MM-CCL23	up
2.29043e-60	0.929091	0.672	0.708	5.41343e-56	WTAP	TB vs LTBI	MM-CCL23	up
8.05936e-60	0.745291	0.456	0.429	1.90483e-55	ATF5	TB vs LTBI	MM-CCL23	up
1.37281e-59	0.948178	0.535	0.641	3.24463e-55	IVNS1ABP	TB vs LTBI	MM-CCL23	up
9.17801e-59	0.915633	0.906	0.964	2.16922e-54	LITAF	TB vs LTBI	MM-CCL23	up
7.15871e-58	0.713373	0.499	0.627	1.69196e-53	DDX60L	TB vs LTBI	MM-CCL23	up
1.31858e-57	0.627351	0.611	0.642	3.11647e-53	EPSTI1	TB vs LTBI	MM-CCL23	up
9.20773e-57	0.677949	0.557	0.659	2.17625e-52	TANK	TB vs LTBI	MM-CCL23	up
1.11101e-56	0.730672	0.725	0.791	2.62587e-52	RNF213	TB vs LTBI	MM-CCL23	up
1.22221e-56	0.745499	0.725	0.792	2.88868e-52	LIMS1	TB vs LTBI	MM-CCL23	up
2.46717e-56	0.714944	0.571	0.577	5.83116e-52	B4GALT5	TB vs LTBI	MM-CCL23	up
2.78633e-56	0.686158	0.596	0.62	6.5855e-52	CDC42SE1	TB vs LTBI	MM-CCL23	up
7.19858e-56	1.10493	0.353	0.143	1.70138e-51	ISG20	TB vs LTBI	MM-CCL23	up
3.39084e-55	0.968354	0.659	0.606	8.01424e-51	HIF1A	TB vs LTBI	MM-CCL23	up
2.65241e-54	1.47692	0.445	0.299	6.26896e-50	CXCR4	TB vs LTBI	MM-CCL23	up
1.57365e-53	1.17786	0.294	0.147	3.71932e-49	SERPINB9	TB vs LTBI	MM-CCL23	up
2.6393e-53	1.08633	0.654	0.612	6.23799e-49	ICAM1	TB vs LTBI	MM-CCL23	up
2.89421e-53	0.787618	0.508	0.632	6.84046e-49	CCRL2	TB vs LTBI	MM-CCL23	up
2.56933e-52	0.581446	0.66	0.81	6.07261e-48	FNDC3B	TB vs LTBI	MM-CCL23	up
5.60968e-52	1.5883	0.983	0.978	1.32585e-47	SOD2	TB vs LTBI	MM-CCL23	up
1.8849e-50	0.845762	0.694	0.729	4.45496e-46	ZFP36	TB vs LTBI	MM-CCL23	up
6.41537e-50	0.594502	0.368	0.398	1.51627e-45	RALA	TB vs LTBI	MM-CCL23	up
7.9272e-50	1.46334	0.505	0.342	1.87359e-45	IER3	TB vs LTBI	MM-CCL23	up
3.47077e-49	2.25546	0.408	0.205	8.20316e-45	G0S2	TB vs LTBI	MM-CCL23	up
5.82178e-49	0.700645	0.541	0.558	1.37598e-44	FNIP2	TB vs LTBI	MM-CCL23	up
1.38689e-48	1.13583	0.396	0.201	3.27791e-44	IL32	TB vs LTBI	MM-CCL23	up
2.31934e-48	0.633863	0.444	0.486	5.48176e-44	IL4I1	TB vs LTBI	MM-CCL23	up
2.32653e-48	0.587577	0.422	0.386	5.49876e-44	RIPK2	TB vs LTBI	MM-CCL23	up
4.85284e-48	0.642624	0.594	0.584	1.14697e-43	ABCA1	TB vs LTBI	MM-CCL23	up
1.01517e-47	0.774671	0.445	0.436	2.39937e-43	RNF19B	TB vs LTBI	MM-CCL23	up
1.46615e-47	0.944971	0.81	0.835	3.46525e-43	IFITM3	TB vs LTBI	MM-CCL23	up
4.69684e-47	0.890369	0.655	0.674	1.1101e-42	NINJ1	TB vs LTBI	MM-CCL23	up
8.45981e-47	0.901935	0.508	0.529	1.99948e-42	NFKBIZ	TB vs LTBI	MM-CCL23	up
1.27522e-46	0.584326	0.44	0.516	3.01397e-42	PPIF	TB vs LTBI	MM-CCL23	up
1.29398e-46	0.672265	0.4	0.283	3.05832e-42	IL18BP	TB vs LTBI	MM-CCL23	up
1.48871e-46	0.7143	0.869	0.871	3.51856e-42	KLF6	TB vs LTBI	MM-CCL23	up
1.71383e-46	0.605814	0.743	0.84	4.05064e-42	CD83	TB vs LTBI	MM-CCL23	up
1.79672e-46	0.706932	0.586	0.68	4.24655e-42	NBN	TB vs LTBI	MM-CCL23	up
8.89668e-46	0.735503	0.42	0.37	2.10273e-41	PIM1	TB vs LTBI	MM-CCL23	up
4.4205e-45	0.73428	0.445	0.581	1.04479e-40	PHACTR1	TB vs LTBI	MM-CCL23	up
7.09481e-45	0.756055	0.555	0.656	1.67686e-40	IFIT3	TB vs LTBI	MM-CCL23	up
7.81703e-45	0.836575	0.963	0.985	1.84755e-40	H3F3B	TB vs LTBI	MM-CCL23	up
1.19934e-44	2.35056	0.725	0.621	2.83464e-40	CXCL8	TB vs LTBI	MM-CCL23	up
3.43086e-44	0.593097	0.547	0.61	8.10883e-40	CCR1	TB vs LTBI	MM-CCL23	up
4.34658e-44	0.612339	0.406	0.387	1.02731e-39	APOL2	TB vs LTBI	MM-CCL23	up
6.39218e-44	0.627699	0.513	0.49	1.51079e-39	PSTPIP2	TB vs LTBI	MM-CCL23	up
7.54757e-44	0.706206	0.23	0.191	1.78387e-39	LTB	TB vs LTBI	MM-CCL23	up
8.58331e-44	0.705874	0.592	0.671	2.02867e-39	ZFP36L1	TB vs LTBI	MM-CCL23	up
8.68464e-44	1.0022	0.842	0.896	2.05261e-39	PNRC1	TB vs LTBI	MM-CCL23	up
9.83437e-44	0.662472	0.372	0.377	2.32435e-39	TNFRSF1B	TB vs LTBI	MM-CCL23	up
2.55439e-43	0.904233	0.365	0.468	6.03731e-39	DNAJB1	TB vs LTBI	MM-CCL23	up
1.03151e-42	1.19535	0.321	0.202	2.43798e-38	TAGAP	TB vs LTBI	MM-CCL23	up
1.8394e-42	1.00241	0.505	0.385	4.34741e-38	TNFSF10	TB vs LTBI	MM-CCL23	up
1.98713e-42	0.992659	0.364	0.291	4.69659e-38	MXD1	TB vs LTBI	MM-CCL23	up
3.82869e-42	0.763121	0.995	0.997	9.0491e-38	SAT1	TB vs LTBI	MM-CCL23	up
5.56506e-42	0.605847	0.358	0.414	1.3153e-37	RALGDS	TB vs LTBI	MM-CCL23	up
8.07835e-42	1.19026	0.88	0.929	1.90932e-37	NAMPT	TB vs LTBI	MM-CCL23	up
8.5649e-42	0.790721	0.392	0.404	2.02431e-37	CSF3R	TB vs LTBI	MM-CCL23	up
8.61671e-42	0.678683	0.357	0.279	2.03656e-37	CYTOR	TB vs LTBI	MM-CCL23	up
3.02975e-41	0.826656	0.539	0.56	7.16081e-37	SLC2A3	TB vs LTBI	MM-CCL23	up
1.3946e-39	1.69459	0.317	0.281	3.29615e-35	HCAR3	TB vs LTBI	MM-CCL23	up
1.53157e-39	1.18314	0.448	0.183	3.61986e-35	CXCL9	TB vs LTBI	MM-CCL23	up
1.93677e-39	0.664189	0.591	0.783	4.57757e-35	HSPA1A	TB vs LTBI	MM-CCL23	up
1.55302e-38	0.642702	0.273	0.257	3.67056e-34	SLC25A37	TB vs LTBI	MM-CCL23	up
5.97154e-38	0.659594	0.417	0.47	1.41137e-33	N4BP1	TB vs LTBI	MM-CCL23	up
1.03201e-37	0.811432	0.281	0.205	2.43915e-33	ARL5B	TB vs LTBI	MM-CCL23	up
1.08118e-37	0.690414	0.456	0.377	2.55538e-33	C1orf56	TB vs LTBI	MM-CCL23	up
2.77233e-37	0.659398	0.326	0.397	6.55239e-33	HSPA1B	TB vs LTBI	MM-CCL23	up
4.17234e-37	0.603145	0.309	0.387	9.86131e-33	MAFF	TB vs LTBI	MM-CCL23	up
5.60782e-37	0.783034	0.303	0.341	1.32541e-32	PLAU	TB vs LTBI	MM-CCL23	up
7.01491e-37	0.625569	0.445	0.417	1.65797e-32	SOCS3	TB vs LTBI	MM-CCL23	up
1.83514e-36	0.744503	0.535	0.563	4.33734e-32	IER2	TB vs LTBI	MM-CCL23	up
1.90209e-36	0.725237	0.504	0.563	4.4956e-32	GADD45B	TB vs LTBI	MM-CCL23	up
3.80186e-36	3.10626	0.572	0.417	8.9857e-32	CCL3L1	TB vs LTBI	MM-CCL23	up
3.9172e-35	0.889983	0.596	0.647	9.25831e-31	TNFAIP3	TB vs LTBI	MM-CCL23	up
2.44904e-34	0.618123	0.313	0.31	5.78831e-30	CREM	TB vs LTBI	MM-CCL23	up
8.39103e-34	1.58355	0.316	0.188	1.98322e-29	RSAD2	TB vs LTBI	MM-CCL23	up
1.35239e-33	1.25555	0.81	0.814	3.19637e-29	NFKBIA	TB vs LTBI	MM-CCL23	up
1.56816e-33	0.587142	0.443	0.373	3.70634e-29	PLEKHO1	TB vs LTBI	MM-CCL23	up
1.60759e-32	0.700623	0.599	0.614	3.79954e-28	AC020656.1	TB vs LTBI	MM-CCL23	up
1.92412e-32	0.72048	0.892	0.956	4.54766e-28	BCL2A1	TB vs LTBI	MM-CCL23	up
2.63235e-32	0.871693	0.286	0.158	6.22155e-28	CD69	TB vs LTBI	MM-CCL23	up
3.12495e-32	0.640697	0.239	0.111	7.38582e-28	RGS2	TB vs LTBI	MM-CCL23	up
3.92573e-32	0.724083	0.332	0.28	9.27846e-28	TIFA	TB vs LTBI	MM-CCL23	up
1.19022e-31	0.706153	0.316	0.34	2.81309e-27	HCAR2	TB vs LTBI	MM-CCL23	up
1.11393e-30	0.710576	0.451	0.488	2.63277e-26	CLEC4E	TB vs LTBI	MM-CCL23	up
1.49616e-30	0.650479	0.468	0.438	3.53617e-26	CDKN1A	TB vs LTBI	MM-CCL23	up
1.85264e-30	0.763605	0.243	0.12	4.37871e-26	LGALS2	TB vs LTBI	MM-CCL23	up
5.44901e-30	0.705868	0.266	0.102	1.28787e-25	UBD	TB vs LTBI	MM-CCL23	up
1.65272e-29	0.990553	0.582	0.599	3.90621e-25	IL1RN	TB vs LTBI	MM-CCL23	up
5.22124e-29	0.649193	0.444	0.391	1.23404e-24	FOSB	TB vs LTBI	MM-CCL23	up
6.6311e-29	0.668428	0.368	0.35	1.56726e-24	LGMN	TB vs LTBI	MM-CCL23	up
2.18886e-28	1.18531	0.357	0.153	5.17338e-24	CXCL11	TB vs LTBI	MM-CCL23	up
2.85717e-27	0.721583	0.378	0.257	6.75292e-23	PLA2G7	TB vs LTBI	MM-CCL23	up
3.33536e-27	0.750783	0.325	0.227	7.88311e-23	BASP1	TB vs LTBI	MM-CCL23	up
4.16878e-26	0.827629	0.475	0.506	9.85291e-22	IFIT2	TB vs LTBI	MM-CCL23	up
5.71422e-26	0.845579	0.449	0.509	1.35056e-21	CXCL2	TB vs LTBI	MM-CCL23	up
9.38746e-25	0.623975	0.229	0.186	2.21873e-20	VEGFA	TB vs LTBI	MM-CCL23	up
1.4524e-23	0.677413	0.98	0.998	3.43274e-19	SRGN	TB vs LTBI	MM-CCL23	up
2.62334e-23	0.730345	0.467	0.608	6.20026e-19	TNFAIP6	TB vs LTBI	MM-CCL23	up
2.82825e-21	0.807712	0.722	0.769	6.68456e-17	MARCKS	TB vs LTBI	MM-CCL23	up
4.5958e-17	0.609253	0.206	0.091	1.08622e-12	FCN1	TB vs LTBI	MM-CCL23	up
2.69622e-16	0.582763	0.306	0.248	6.37252e-12	RGS1	TB vs LTBI	MM-CCL23	up
5.55793e-16	0.729893	0.428	0.467	1.31362e-11	IL1B	TB vs LTBI	MM-CCL23	up
2.35324e-15	0.629714	0.226	0.146	5.56189e-11	CCL5	TB vs LTBI	MM-CCL23	up
6.74183e-15	1.23438	0.722	0.624	1.59343e-10	CCL4	TB vs LTBI	MM-CCL23	up
2.028e-14	0.653065	0.977	0.988	4.79319e-10	NEAT1	TB vs LTBI	MM-CCL23	up
2.57054e-10	1.88867	0.638	0.723	6.07547e-06	CCL4L2	TB vs LTBI	MM-CCL23	up
5.5101e-205	-1.48936	0.611	0.981	1.30231e-200	MARCO	TB vs LTBI	MM-CCL23	down
6.23819e-160	-1.71407	0.344	0.865	1.4744e-155	CES1	TB vs LTBI	MM-CCL23	down
4.4854e-147	-1.21916	0.58	0.967	1.06013e-142	CFD	TB vs LTBI	MM-CCL23	down
1.10689e-141	-2.13104	0.083	0.576	2.61615e-137	FOLR3	TB vs LTBI	MM-CCL23	down
9.48391e-136	-0.896285	0.762	0.985	2.24152e-131	TSPO	TB vs LTBI	MM-CCL23	down
5.53372e-132	-0.984386	0.717	0.983	1.30789e-127	C1QA	TB vs LTBI	MM-CCL23	down
2.85342e-128	-0.925188	0.63	0.96	6.74407e-124	ALDH2	TB vs LTBI	MM-CCL23	down
2.46532e-126	-1.17058	0.257	0.78	5.82677e-122	MCEMP1	TB vs LTBI	MM-CCL23	down
4.42618e-124	-0.734733	0.939	0.999	1.04613e-119	S100A6	TB vs LTBI	MM-CCL23	down
6.07552e-122	-0.808479	0.678	0.972	1.43595e-117	FCGRT	TB vs LTBI	MM-CCL23	down
7.1278e-117	-0.828754	0.461	0.894	1.68465e-112	PLBD1	TB vs LTBI	MM-CCL23	down
3.82282e-116	-0.726961	0.826	0.992	9.03525e-112	RPS26	TB vs LTBI	MM-CCL23	down
2.97146e-115	-0.934833	0.858	0.994	7.02305e-111	S100A4	TB vs LTBI	MM-CCL23	down
2.00112e-113	-1.1114	0.564	0.948	4.72965e-109	NUPR1	TB vs LTBI	MM-CCL23	down
2.76799e-113	-0.703928	0.906	0.997	6.54215e-109	VIM	TB vs LTBI	MM-CCL23	down
6.78057e-113	-0.697663	0.543	0.95	1.60259e-108	FABP4	TB vs LTBI	MM-CCL23	down
2.24468e-105	-0.766799	0.668	0.976	5.30531e-101	LTA4H	TB vs LTBI	MM-CCL23	down
7.75389e-105	-0.800772	0.713	0.981	1.83263e-100	ACP5	TB vs LTBI	MM-CCL23	down
1.21996e-104	-0.83783	0.566	0.947	2.88337e-100	GCHFR	TB vs LTBI	MM-CCL23	down
2.99531e-103	-0.698504	0.872	0.999	7.07942e-99	GRN	TB vs LTBI	MM-CCL23	down
1.05325e-102	-1.16333	0.717	0.974	2.48935e-98	CD52	TB vs LTBI	MM-CCL23	down
1.63454e-102	-0.869342	0.745	0.979	3.86323e-98	C1QB	TB vs LTBI	MM-CCL23	down
6.92972e-102	-0.740856	0.505	0.917	1.63784e-97	VSIG4	TB vs LTBI	MM-CCL23	down
2.50622e-101	-0.622117	0.64	0.976	5.92344e-97	CD9	TB vs LTBI	MM-CCL23	down
9.5393e-99	-0.702549	0.68	0.971	2.25461e-94	MGST3	TB vs LTBI	MM-CCL23	down
7.73818e-98	-0.719136	0.356	0.813	1.82892e-93	VMO1	TB vs LTBI	MM-CCL23	down
7.74387e-97	-0.72579	0.551	0.927	1.83026e-92	CYP27A1	TB vs LTBI	MM-CCL23	down
1.17704e-95	-0.674247	0.255	0.717	2.78193e-91	PHLDA3	TB vs LTBI	MM-CCL23	down
2.60319e-94	-0.680469	0.818	0.99	6.15265e-90	ANXA2	TB vs LTBI	MM-CCL23	down
3.46586e-90	-0.65425	0.763	0.981	8.19157e-86	GSTP1	TB vs LTBI	MM-CCL23	down
6.26e-90	-0.652659	0.372	0.805	1.47955e-85	FDX1	TB vs LTBI	MM-CCL23	down
1.01936e-89	-0.590406	0.686	0.977	2.40927e-85	ALOX5AP	TB vs LTBI	MM-CCL23	down
3.4002e-89	-0.678296	0.59	0.932	8.03637e-85	LGALS3BP	TB vs LTBI	MM-CCL23	down
1.34788e-87	-0.599321	0.548	0.915	3.18572e-83	LRPAP1	TB vs LTBI	MM-CCL23	down
2.25676e-84	-0.858177	0.318	0.749	5.33384e-80	MGST1	TB vs LTBI	MM-CCL23	down
5.87963e-83	-0.676196	0.646	0.946	1.38965e-78	GLRX	TB vs LTBI	MM-CCL23	down
3.42396e-80	-1.71529	0.313	0.645	8.09254e-76	HLA-DQA2	TB vs LTBI	MM-CCL23	down
3.44131e-80	-0.595732	0.25	0.676	8.13353e-76	PCOLCE2	TB vs LTBI	MM-CCL23	down
9.94973e-78	-0.741024	0.672	0.958	2.35162e-73	FBP1	TB vs LTBI	MM-CCL23	down
2.14797e-77	-0.74564	0.687	0.964	5.07672e-73	TXNIP	TB vs LTBI	MM-CCL23	down
4.36127e-77	-0.631286	0.999	1	1.03079e-72	FTL	TB vs LTBI	MM-CCL23	down
7.31379e-74	-0.722315	0.283	0.691	1.72861e-69	LPL	TB vs LTBI	MM-CCL23	down
1.18544e-72	-0.680857	0.57	0.906	2.80178e-68	STXBP2	TB vs LTBI	MM-CCL23	down
1.35153e-72	-0.931219	0.082	0.435	3.19435e-68	CAMP	TB vs LTBI	MM-CCL23	down
4.52303e-72	-1.13744	0.06	0.399	1.06902e-67	SCGB1A1	TB vs LTBI	MM-CCL23	down
6.50867e-71	-0.649921	0.348	0.741	1.53832e-66	S100A13	TB vs LTBI	MM-CCL23	down
1.31416e-70	-0.607646	0.709	0.965	3.10601e-66	LY6E	TB vs LTBI	MM-CCL23	down
2.43046e-70	-0.584515	0.591	0.918	5.7444e-66	PLIN2	TB vs LTBI	MM-CCL23	down
2.26131e-62	-0.710648	0.618	0.911	5.34461e-58	MRC1	TB vs LTBI	MM-CCL23	down
7.46371e-62	-0.586628	0.88	0.989	1.76405e-57	LGALS3	TB vs LTBI	MM-CCL23	down
3.98274e-61	-0.60536	0.087	0.396	9.41321e-57	VWA5A	TB vs LTBI	MM-CCL23	down
4.92447e-60	-0.625551	0.759	0.958	1.1639e-55	CD81	TB vs LTBI	MM-CCL23	down
4.1609e-59	-0.646362	0.055	0.348	9.83429e-55	SCGB3A1	TB vs LTBI	MM-CCL23	down
5.59079e-58	-0.881835	0.171	0.499	1.32138e-53	IGFBP2	TB vs LTBI	MM-CCL23	down
8.55945e-48	-0.598853	0.325	0.655	2.02303e-43	CCL23	TB vs LTBI	MM-CCL23	down
3.47882e-46	-0.587508	0.868	0.988	8.22219e-42	HLA-DQB1	TB vs LTBI	MM-CCL23	down
1.7855e-43	-0.58908	0.295	0.61	4.22002e-39	RBP4	TB vs LTBI	MM-CCL23	down
2.73792e-40	-1.042	0.18	0.466	6.47108e-36	CXCL5	TB vs LTBI	MM-CCL23	down
2.7592e-31	-0.88608	0.202	0.454	6.52137e-27	CCL20	TB vs LTBI	MM-CCL23	down
7.25534e-28	-0.963413	0.487	0.727	1.7148e-23	IFI27	TB vs LTBI	MM-CCL23	down
1.09362e-136	1.52652	0.906	0.174	2.58478e-132	XIST	TBN vs HC	MM-CCL23	up
1.15055e-130	1.53946	0.992	0.995	2.71933e-126	MT-ND3	TBN vs HC	MM-CCL23	up
2.75174e-118	1.40489	0.995	0.973	6.50374e-114	MT-ATP6	TBN vs HC	MM-CCL23	up
2.04537e-105	1.2601	0.971	0.87	4.83423e-101	MT-ND5	TBN vs HC	MM-CCL23	up
2.75697e-87	1.13412	0.987	0.982	6.5161e-83	MT-CYB	TBN vs HC	MM-CCL23	up
2.82775e-85	0.899849	1	0.978	6.68338e-81	HLA-C	TBN vs HC	MM-CCL23	up
4.56894e-79	0.940071	0.995	0.995	1.07987e-74	MT-ND1	TBN vs HC	MM-CCL23	up
3.00717e-78	0.890821	0.995	1	7.10746e-74	MT-CO2	TBN vs HC	MM-CCL23	up
4.16928e-71	0.815812	0.995	1	9.8541e-67	MT-CO3	TBN vs HC	MM-CCL23	up
5.62832e-69	1.10802	0.919	0.435	1.33025e-64	JUND	TBN vs HC	MM-CCL23	up
3.22026e-67	0.89414	0.945	0.793	7.61109e-63	CD81	TBN vs HC	MM-CCL23	up
2.35501e-65	0.881837	0.992	0.998	5.56606e-61	MT-ND4	TBN vs HC	MM-CCL23	up
3.24116e-65	0.914877	0.921	0.482	7.66048e-61	GNAI2	TBN vs HC	MM-CCL23	up
3.37789e-65	0.963927	0.908	0.415	7.98364e-61	DUSP1	TBN vs HC	MM-CCL23	up
6.12639e-65	1.05152	0.646	0.148	1.44797e-60	FGL2	TBN vs HC	MM-CCL23	up
8.70791e-63	0.728728	0.997	0.994	2.05812e-58	TPT1	TBN vs HC	MM-CCL23	up
9.51362e-63	1.4328	0.995	0.886	2.24854e-58	NEAT1	TBN vs HC	MM-CCL23	up
6.1308e-62	1.02888	0.94	0.831	1.44901e-57	CTSZ	TBN vs HC	MM-CCL23	up
9.64755e-62	0.676241	0.832	0.332	2.2802e-57	GNB1	TBN vs HC	MM-CCL23	up
4.61341e-60	0.697415	0.984	1	1.09038e-55	MT-CO1	TBN vs HC	MM-CCL23	up
8.72855e-58	0.774754	0.837	0.354	2.06299e-53	CCNL1	TBN vs HC	MM-CCL23	up
6.32315e-57	0.842438	0.958	0.766	1.49448e-52	DDX5	TBN vs HC	MM-CCL23	up
7.42489e-56	0.90863	0.963	0.617	1.75487e-51	LCP1	TBN vs HC	MM-CCL23	up
2.24282e-55	0.726723	0.903	0.449	5.30091e-51	MCL1	TBN vs HC	MM-CCL23	up
2.38026e-55	1.17871	0.908	0.492	5.62575e-51	KLF6	TBN vs HC	MM-CCL23	up
5.92858e-55	1.00202	0.48	0.075	1.40122e-50	FOSB	TBN vs HC	MM-CCL23	up
9.16275e-55	0.990851	0.748	0.271	2.16562e-50	DDX60L	TBN vs HC	MM-CCL23	up
9.72033e-55	1.01629	0.593	0.143	2.2974e-50	SLC2A3	TBN vs HC	MM-CCL23	up
1.94286e-52	0.912022	0.811	0.349	4.59196e-48	LIMS1	TBN vs HC	MM-CCL23	up
1.42005e-51	1.1789	0.714	0.257	3.35628e-47	LCP2	TBN vs HC	MM-CCL23	up
6.38196e-50	0.682362	0.714	0.258	1.50838e-45	STAT2	TBN vs HC	MM-CCL23	up
1.38949e-49	0.832095	0.664	0.217	3.28406e-45	CCR1	TBN vs HC	MM-CCL23	up
2.02045e-49	0.611821	0.745	0.293	4.77534e-45	ARL8B	TBN vs HC	MM-CCL23	up
6.11573e-49	1.21889	0.766	0.332	1.44545e-44	SGK1	TBN vs HC	MM-CCL23	up
4.21638e-48	0.664644	0.814	0.37	9.96542e-44	TPM4	TBN vs HC	MM-CCL23	up
4.36342e-48	0.974362	0.604	0.176	1.03129e-43	DUSP6	TBN vs HC	MM-CCL23	up
1.22409e-47	0.595174	0.919	0.513	2.89314e-43	DDX17	TBN vs HC	MM-CCL23	up
1.72585e-47	0.753038	0.84	0.404	4.07904e-43	APOL6	TBN vs HC	MM-CCL23	up
1.76013e-47	0.759931	0.982	0.84	4.16007e-43	HLA-E	TBN vs HC	MM-CCL23	up
1.61103e-46	0.641452	0.646	0.213	3.80767e-42	ZFYVE16	TBN vs HC	MM-CCL23	up
2.22443e-46	0.940565	0.822	0.387	5.25744e-42	ZFP36	TBN vs HC	MM-CCL23	up
4.35175e-46	0.749053	0.822	0.389	1.02854e-41	DDX3X	TBN vs HC	MM-CCL23	up
5.25268e-45	0.981331	0.835	0.417	1.24147e-40	FOS	TBN vs HC	MM-CCL23	up
6.0016e-44	1.62206	0.955	0.638	1.41848e-39	NAMPT	TBN vs HC	MM-CCL23	up
7.86097e-44	0.593575	0.861	0.449	1.85794e-39	ACTN1	TBN vs HC	MM-CCL23	up
9.62595e-44	0.588749	0.806	0.383	2.27509e-39	GM2A	TBN vs HC	MM-CCL23	up
1.7569e-43	0.994126	0.858	0.459	4.15243e-39	RNF213	TBN vs HC	MM-CCL23	up
1.93217e-43	1.70727	0.556	0.162	4.56669e-39	GBP5	TBN vs HC	MM-CCL23	up
1.16967e-42	0.962451	0.997	0.972	2.76451e-38	SRGN	TBN vs HC	MM-CCL23	up
1.95323e-42	0.606127	0.829	0.417	4.61646e-38	AHNAK	TBN vs HC	MM-CCL23	up
2.23736e-42	0.782988	0.803	0.386	5.288e-38	FNDC3B	TBN vs HC	MM-CCL23	up
3.79242e-42	0.611711	0.958	0.633	8.96338e-38	ACTR2	TBN vs HC	MM-CCL23	up
2.86708e-41	0.666386	0.701	0.285	6.77634e-37	ADGRE5	TBN vs HC	MM-CCL23	up
2.87835e-41	0.603578	0.906	0.529	6.80298e-37	TAPBP	TBN vs HC	MM-CCL23	up
3.0417e-41	0.662515	0.551	0.163	7.18906e-37	XRN1	TBN vs HC	MM-CCL23	up
5.8954e-41	0.937641	0.528	0.146	1.39338e-36	SMCHD1	TBN vs HC	MM-CCL23	up
7.13079e-41	0.610718	0.667	0.257	1.68536e-36	MYADM	TBN vs HC	MM-CCL23	up
3.97723e-40	0.850828	0.819	0.416	9.40018e-36	LYN	TBN vs HC	MM-CCL23	up
1.74232e-39	0.99256	0.774	0.368	4.11797e-35	AQP9	TBN vs HC	MM-CCL23	up
2.41454e-39	0.666597	0.777	0.372	5.70677e-35	DSE	TBN vs HC	MM-CCL23	up
5.53168e-39	0.654765	0.974	0.83	1.30741e-34	BRI3	TBN vs HC	MM-CCL23	up
7.49732e-39	0.649081	0.929	0.583	1.77199e-34	WSB1	TBN vs HC	MM-CCL23	up
1.55518e-38	0.633802	0.864	0.482	3.67567e-34	SLC15A3	TBN vs HC	MM-CCL23	up
2.15758e-38	0.962133	0.738	0.335	5.09944e-34	ZFP36L1	TBN vs HC	MM-CCL23	up
2.68652e-38	0.789134	0.777	0.378	6.34958e-34	PARP14	TBN vs HC	MM-CCL23	up
1.4226e-37	0.784951	0.648	0.256	3.36231e-33	CSF2RB	TBN vs HC	MM-CCL23	up
2.25139e-37	0.800194	0.816	0.428	5.32117e-33	JUNB	TBN vs HC	MM-CCL23	up
2.84474e-37	0.751358	0.932	0.633	6.72354e-33	ZEB2	TBN vs HC	MM-CCL23	up
3.78017e-37	0.581582	0.719	0.33	8.93443e-33	NABP1	TBN vs HC	MM-CCL23	up
3.96701e-37	0.619707	0.95	0.634	9.37603e-33	ACTR3	TBN vs HC	MM-CCL23	up
4.16927e-37	0.586019	0.509	0.148	9.85407e-33	KDM6B	TBN vs HC	MM-CCL23	up
6.85325e-37	0.988891	0.522	0.158	1.61977e-32	CSF3R	TBN vs HC	MM-CCL23	up
1.04258e-36	0.585513	0.63	0.25	2.46415e-32	DAPP1	TBN vs HC	MM-CCL23	up
2.57002e-36	0.8246	0.95	0.929	6.07423e-32	CTSB	TBN vs HC	MM-CCL23	up
1.11141e-35	0.695615	0.598	0.222	2.62681e-31	B4GALT5	TBN vs HC	MM-CCL23	up
1.78521e-35	0.629451	0.698	0.317	4.21933e-31	ELF1	TBN vs HC	MM-CCL23	up
2.08901e-35	0.589466	0.929	0.608	4.93737e-31	CMTM6	TBN vs HC	MM-CCL23	up
4.68373e-35	0.676594	0.68	0.296	1.107e-30	ABCA1	TBN vs HC	MM-CCL23	up
1.219e-34	0.650048	0.843	0.48	2.88112e-30	KCTD12	TBN vs HC	MM-CCL23	up
1.80064e-34	0.697215	0.971	0.884	4.25581e-30	ACTG1	TBN vs HC	MM-CCL23	up
1.82009e-34	2.02461	0.488	0.144	4.30179e-30	IFITM2	TBN vs HC	MM-CCL23	up
1.85698e-33	0.599414	0.682	0.312	4.38897e-29	SAMD9L	TBN vs HC	MM-CCL23	up
1.90372e-33	0.796422	0.441	0.118	4.49945e-29	KLF2	TBN vs HC	MM-CCL23	up
2.00332e-33	0.629768	0.921	0.618	4.73485e-29	SAMHD1	TBN vs HC	MM-CCL23	up
4.33633e-33	1.05083	0.648	0.283	1.02489e-28	GBP4	TBN vs HC	MM-CCL23	up
1.27319e-32	0.632697	0.829	0.474	3.00918e-28	CD83	TBN vs HC	MM-CCL23	up
3.76243e-32	0.675232	0.864	0.52	8.8925e-28	FYB1	TBN vs HC	MM-CCL23	up
2.7352e-31	1.27436	0.333	0.064	6.46464e-27	MXD1	TBN vs HC	MM-CCL23	up
5.13383e-31	1.22764	0.856	0.536	1.21338e-26	GBP1	TBN vs HC	MM-CCL23	up
5.20571e-31	0.58729	0.475	0.149	1.23037e-26	ZC3HAV1	TBN vs HC	MM-CCL23	up
1.70001e-30	0.726869	0.507	0.174	4.01798e-26	CD274	TBN vs HC	MM-CCL23	up
1.75589e-30	0.847482	0.835	0.493	4.15003e-26	TNFSF13B	TBN vs HC	MM-CCL23	up
1.87715e-30	1.51895	0.727	0.414	4.43665e-26	CCL18	TBN vs HC	MM-CCL23	up
9.03112e-30	0.641126	0.777	0.43	2.13451e-25	C5AR1	TBN vs HC	MM-CCL23	up
1.06456e-29	0.999013	0.318	0.059	2.51609e-25	SLAMF7	TBN vs HC	MM-CCL23	up
2.45592e-29	0.691621	0.874	0.554	5.80457e-25	VMP1	TBN vs HC	MM-CCL23	up
4.71123e-29	0.714016	0.255	0.032	1.1135e-24	ANKRD22	TBN vs HC	MM-CCL23	up
1.68883e-28	0.701273	0.554	0.22	3.99156e-24	TAP1	TBN vs HC	MM-CCL23	up
1.99169e-28	0.670889	0.664	0.318	4.70735e-24	MAFB	TBN vs HC	MM-CCL23	up
6.60829e-28	0.744819	0.278	0.045	1.56187e-23	PLA2G7	TBN vs HC	MM-CCL23	up
2.11738e-27	1.00512	0.966	0.763	5.00444e-23	LITAF	TBN vs HC	MM-CCL23	up
2.77389e-27	1.25788	0.451	0.149	6.5561e-23	TNFSF10	TBN vs HC	MM-CCL23	up
7.06506e-27	0.69454	0.444	0.146	1.66983e-22	N4BP1	TBN vs HC	MM-CCL23	up
1.01622e-26	1.07719	0.276	0.048	2.40183e-22	TAGAP	TBN vs HC	MM-CCL23	up
4.48211e-26	1.33587	0.499	0.191	1.05935e-21	CXCL2	TBN vs HC	MM-CCL23	up
8.95647e-26	0.857552	0.68	0.353	2.11686e-21	IRF1	TBN vs HC	MM-CCL23	up
2.59598e-25	1.06405	0.593	0.272	6.1356e-21	TNFAIP3	TBN vs HC	MM-CCL23	up
4.54684e-25	0.732395	0.829	0.537	1.07465e-20	STAT1	TBN vs HC	MM-CCL23	up
5.3371e-25	0.622309	0.85	0.573	1.26142e-20	LRP1	TBN vs HC	MM-CCL23	up
2.36368e-24	0.780234	0.898	0.655	5.58656e-20	CYBB	TBN vs HC	MM-CCL23	up
2.73251e-24	0.912733	0.404	0.131	6.4583e-20	FPR2	TBN vs HC	MM-CCL23	up
3.48203e-24	1.98502	0.535	0.233	8.22979e-20	IFIT2	TBN vs HC	MM-CCL23	up
7.43292e-24	1.18255	0.27	0.053	1.75677e-19	ISG20	TBN vs HC	MM-CCL23	up
1.41869e-23	1.00907	0.99	0.854	3.35308e-19	H3F3B	TBN vs HC	MM-CCL23	up
1.43716e-23	0.758417	0.459	0.173	3.39673e-19	PPIF	TBN vs HC	MM-CCL23	up
1.50561e-23	1.77678	0.247	0.045	3.5585e-19	RSAD2	TBN vs HC	MM-CCL23	up
2.27067e-23	0.830591	0.769	0.472	5.36674e-19	WARS	TBN vs HC	MM-CCL23	up
3.89567e-23	0.74574	0.906	0.897	9.20743e-19	TXNIP	TBN vs HC	MM-CCL23	up
9.27642e-23	0.673266	0.415	0.144	2.19248e-18	RNF19B	TBN vs HC	MM-CCL23	up
9.36117e-23	0.69237	0.564	0.263	2.21251e-18	ICAM1	TBN vs HC	MM-CCL23	up
2.075e-22	0.947235	0.241	0.043	4.90427e-18	CD69	TBN vs HC	MM-CCL23	up
2.46196e-22	0.658031	0.522	0.233	5.81883e-18	GADD45B	TBN vs HC	MM-CCL23	up
3.45636e-22	1.35436	0.656	0.353	8.16912e-18	IFIT3	TBN vs HC	MM-CCL23	up
4.67253e-22	2.09891	0.483	0.2	1.10435e-17	CXCL8	TBN vs HC	MM-CCL23	up
4.79529e-22	0.808203	0.299	0.077	1.13337e-17	BASP1	TBN vs HC	MM-CCL23	up
1.55795e-21	0.680343	0.304	0.08	3.68222e-17	CREM	TBN vs HC	MM-CCL23	up
2.01645e-21	0.712151	0.354	0.113	4.76587e-17	THBD	TBN vs HC	MM-CCL23	up
2.01781e-21	1.00803	0.664	0.367	4.7691e-17	GK	TBN vs HC	MM-CCL23	up
3.17427e-21	0.73103	0.583	0.293	7.50239e-17	IVNS1ABP	TBN vs HC	MM-CCL23	up
6.66399e-21	0.584558	0.47	0.198	1.57503e-16	IER2	TBN vs HC	MM-CCL23	up
1.99025e-19	0.776069	0.444	0.184	4.70395e-15	IER3	TBN vs HC	MM-CCL23	up
4.59255e-18	0.626837	0.465	0.212	1.08545e-13	IFI44L	TBN vs HC	MM-CCL23	up
1.18616e-17	0.769245	0.428	0.182	2.80349e-13	CLEC4E	TBN vs HC	MM-CCL23	up
1.64031e-16	0.647623	0.856	0.63	3.87688e-12	PNRC1	TBN vs HC	MM-CCL23	up
5.16339e-15	0.646263	0.567	0.319	1.22037e-10	CXCL3	TBN vs HC	MM-CCL23	up
5.96911e-15	0.623317	0.286	0.098	1.4108e-10	PDE4B	TBN vs HC	MM-CCL23	up
1.26931e-13	1.22977	0.903	0.715	3.00001e-09	PLEK	TBN vs HC	MM-CCL23	up
7.01009e-13	0.687954	0.249	0.086	1.65684e-08	SLC25A37	TBN vs HC	MM-CCL23	up
1.06094e-12	0.842351	0.328	0.14	2.50754e-08	HCAR2	TBN vs HC	MM-CCL23	up
2.71045e-12	0.703811	0.409	0.211	6.40614e-08	CD48	TBN vs HC	MM-CCL23	up
2.82283e-12	1.05368	0.638	0.417	6.67175e-08	CCL3	TBN vs HC	MM-CCL23	up
4.68792e-12	0.67372	0.696	0.491	1.10799e-07	NFKBIA	TBN vs HC	MM-CCL23	up
6.04849e-11	0.886402	0.766	0.565	1.42956e-06	IFITM3	TBN vs HC	MM-CCL23	up
1.01262e-10	0.653733	0.496	0.293	2.39333e-06	MX1	TBN vs HC	MM-CCL23	up
1.11651e-10	1.40957	0.297	0.13	2.63887e-06	CXCL9	TBN vs HC	MM-CCL23	up
1.28834e-09	1.61893	0.934	0.864	3.045e-05	SOD2	TBN vs HC	MM-CCL23	up
2.09264e-09	1.41068	0.551	0.357	4.94596e-05	IL1RN	TBN vs HC	MM-CCL23	up
8.64712e-08	1.80879	0.228	0.119	0.00204375	HCAR3	TBN vs HC	MM-CCL23	up
1.76107e-06	0.737913	0.696	0.677	0.0416229	FN1	TBN vs HC	MM-CCL23	up
5.71423e-171	-1.49964	0.942	0.994	1.35056e-166	RPL27A	TBN vs HC	MM-CCL23	down
3.25387e-151	-2.18015	0.877	0.99	7.69053e-147	RPL31	TBN vs HC	MM-CCL23	down
3.47203e-146	-2.0326	0.882	0.973	8.20615e-142	RPL17	TBN vs HC	MM-CCL23	down
1.20253e-144	-2.11518	0.885	0.983	2.84218e-140	RPS17	TBN vs HC	MM-CCL23	down
4.1225e-139	-1.28514	0.95	0.996	9.74353e-135	RPL13A	TBN vs HC	MM-CCL23	down
1.35898e-119	-1.29626	0.94	0.994	3.21195e-115	RPS20	TBN vs HC	MM-CCL23	down
8.8414e-104	-1.00597	0.948	0.998	2.08967e-99	RPL35	TBN vs HC	MM-CCL23	down
1.51873e-97	-1.0736	0.958	0.999	3.58953e-93	RPL21	TBN vs HC	MM-CCL23	down
2.08442e-97	-1.50611	0	0.532	4.92654e-93	RPS4Y1	TBN vs HC	MM-CCL23	down
1.0244e-91	-0.823956	0.963	1	2.42118e-87	RPS19	TBN vs HC	MM-CCL23	down
1.09933e-87	-0.817257	0.979	1	2.59827e-83	TYROBP	TBN vs HC	MM-CCL23	down
3.09744e-83	-0.711856	1	1	7.32079e-79	FTH1	TBN vs HC	MM-CCL23	down
8.48905e-83	-1.32877	0.919	0.987	2.00639e-78	RPL36A	TBN vs HC	MM-CCL23	down
8.73557e-83	-0.886651	0.953	0.999	2.06465e-78	RPLP2	TBN vs HC	MM-CCL23	down
1.26028e-76	-0.765892	0.953	0.998	2.97868e-72	RPS15	TBN vs HC	MM-CCL23	down
4.06628e-73	-0.747811	0.992	1	9.61064e-69	TMSB4X	TBN vs HC	MM-CCL23	down
5.44097e-73	-0.749658	0.971	1	1.28597e-68	RPL41	TBN vs HC	MM-CCL23	down
1.36636e-71	-1.44008	0.244	0.625	3.2294e-67	SNHG25	TBN vs HC	MM-CCL23	down
1.2765e-68	-0.932894	0.958	0.998	3.01701e-64	RPS29	TBN vs HC	MM-CCL23	down
4.7461e-68	-1.36717	0.829	0.911	1.12174e-63	CSTA	TBN vs HC	MM-CCL23	down
3.57458e-65	-0.788849	0.932	0.894	8.44853e-61	RPS26	TBN vs HC	MM-CCL23	down
1.56532e-64	-0.934256	0.945	0.989	3.69964e-60	RPL23A	TBN vs HC	MM-CCL23	down
8.8151e-64	-0.732737	0.953	0.999	2.08345e-59	RPS18	TBN vs HC	MM-CCL23	down
2.13623e-63	-0.831831	0.945	0.998	5.04898e-59	RPL38	TBN vs HC	MM-CCL23	down
4.96387e-63	-0.737224	0.971	1	1.17321e-58	RPS27	TBN vs HC	MM-CCL23	down
1.75879e-62	-0.881145	0.953	0.995	4.1569e-58	RPS25	TBN vs HC	MM-CCL23	down
1.18271e-58	-0.673187	0.955	0.998	2.79533e-54	RPS14	TBN vs HC	MM-CCL23	down
7.41991e-55	-0.824375	0.945	0.989	1.75369e-50	RPL27	TBN vs HC	MM-CCL23	down
3.80058e-54	-0.811625	0.945	0.99	8.98267e-50	RPL35A	TBN vs HC	MM-CCL23	down
3.48765e-53	-0.731073	0.961	1	8.24306e-49	RPL34	TBN vs HC	MM-CCL23	down
7.83673e-53	-0.64355	0.958	1	1.85221e-48	RPL11	TBN vs HC	MM-CCL23	down
3.83936e-52	-0.745547	0.932	1	9.07433e-48	APOC1	TBN vs HC	MM-CCL23	down
9.12917e-52	-0.717662	0.953	0.995	2.15768e-47	RPL12	TBN vs HC	MM-CCL23	down
1.10344e-51	-0.691131	0.953	0.985	2.60798e-47	RPS3	TBN vs HC	MM-CCL23	down
2.77089e-51	-0.76263	0.937	0.984	6.549e-47	UBB	TBN vs HC	MM-CCL23	down
3.30026e-51	-0.628341	0.953	0.995	7.80015e-47	RPL18A	TBN vs HC	MM-CCL23	down
7.73986e-51	-0.778353	0.955	0.995	1.82932e-46	RPS6	TBN vs HC	MM-CCL23	down
1.21527e-50	-0.855128	0.887	0.898	2.8723e-46	GABARAP	TBN vs HC	MM-CCL23	down
7.25805e-50	-0.626062	0.961	0.994	1.71544e-45	RPS2	TBN vs HC	MM-CCL23	down
1.88038e-49	-0.672096	0.961	1	4.44427e-45	CD74	TBN vs HC	MM-CCL23	down
3.19665e-49	-1.53668	0.79	0.892	7.55528e-45	CRIP1	TBN vs HC	MM-CCL23	down
5.33153e-48	-0.721445	0.85	0.995	1.26011e-43	C1QB	TBN vs HC	MM-CCL23	down
1.51957e-45	-0.693156	0.929	0.945	3.5915e-41	LST1	TBN vs HC	MM-CCL23	down
6.93618e-44	-0.588802	0.845	0.793	1.63937e-39	SLC25A6	TBN vs HC	MM-CCL23	down
6.7477e-43	-0.640596	0.934	0.972	1.59482e-38	RPS5	TBN vs HC	MM-CCL23	down
7.8975e-43	-0.768901	0.942	0.974	1.86657e-38	RPL7	TBN vs HC	MM-CCL23	down
1.14015e-42	-0.8334	0.79	0.824	2.69475e-38	HSPB1	TBN vs HC	MM-CCL23	down
1.75132e-42	-0.593515	0.963	0.999	4.13925e-38	RPL10	TBN vs HC	MM-CCL23	down
6.57615e-42	-0.621346	0.95	0.977	1.55427e-37	RPL3	TBN vs HC	MM-CCL23	down
1.7066e-40	-0.713662	0.9	0.925	4.03354e-36	RPL4	TBN vs HC	MM-CCL23	down
2.95822e-40	-0.736662	0.913	0.955	6.99175e-36	PSMA7	TBN vs HC	MM-CCL23	down
5.62221e-40	-0.587332	0.864	0.995	1.32881e-35	C1QA	TBN vs HC	MM-CCL23	down
7.17442e-39	-0.993338	0.861	0.958	1.69567e-34	CD52	TBN vs HC	MM-CCL23	down
3.64848e-38	-0.580308	0.937	0.898	8.62318e-34	RPL36AL	TBN vs HC	MM-CCL23	down
4.89657e-38	-0.602325	0.95	0.974	1.1573e-33	CALM2	TBN vs HC	MM-CCL23	down
2.16907e-37	-0.819064	0.173	0.377	5.12659e-33	EEF1G	TBN vs HC	MM-CCL23	down
5.28292e-36	-0.742691	0.672	0.673	1.24862e-31	IFI30	TBN vs HC	MM-CCL23	down
7.81725e-36	-0.618072	0.764	0.754	1.84761e-31	SOD1	TBN vs HC	MM-CCL23	down
7.64781e-35	-0.602694	0.659	0.644	1.80756e-30	MIF	TBN vs HC	MM-CCL23	down
1.89124e-31	-0.661188	0.381	0.448	4.46994e-27	C6orf48	TBN vs HC	MM-CCL23	down
3.13832e-31	-0.729497	0.84	0.753	7.41741e-27	STXBP2	TBN vs HC	MM-CCL23	down
4.13134e-31	-0.75625	0.286	0.379	9.76443e-27	ESRRA	TBN vs HC	MM-CCL23	down
2.77679e-29	-0.613119	0.937	0.969	6.56293e-25	COX7C	TBN vs HC	MM-CCL23	down
1.57551e-28	-0.585946	0.932	0.951	3.72373e-24	RPL10A	TBN vs HC	MM-CCL23	down
3.79663e-27	-0.631976	0.919	0.962	8.97333e-23	NDUFB1	TBN vs HC	MM-CCL23	down
6.85702e-27	-0.589191	0.934	0.963	1.62066e-22	UQCR11	TBN vs HC	MM-CCL23	down
3.39622e-25	-0.586264	0.929	0.928	8.02696e-21	TMA7	TBN vs HC	MM-CCL23	down
1.57851e-24	-0.582339	0.856	0.858	3.73081e-20	UQCRQ	TBN vs HC	MM-CCL23	down
4.02983e-24	-0.605334	0.832	0.869	9.5245e-20	VSIG4	TBN vs HC	MM-CCL23	down
5.69415e-24	-0.598536	0.927	0.945	1.34581e-19	UQCRB	TBN vs HC	MM-CCL23	down
9.63518e-24	-0.597312	0.903	0.906	2.27728e-19	RPS27L	TBN vs HC	MM-CCL23	down
1.13038e-22	-0.624386	0.102	0.214	2.67166e-18	HLA-DQB2	TBN vs HC	MM-CCL23	down
1.74317e-18	-0.618038	0.829	0.92	4.11999e-14	C1QC	TBN vs HC	MM-CCL23	down
3.07383e-18	-0.726811	0.564	0.655	7.265e-14	MCEMP1	TBN vs HC	MM-CCL23	down
2.11945e-17	-0.811694	0.772	0.886	5.00931e-13	NUPR1	TBN vs HC	MM-CCL23	down
6.21486e-17	-1.34667	0.118	0.264	1.46888e-12	APOC2	TBN vs HC	MM-CCL23	down
1.18018e-14	-0.587423	0.525	0.579	2.78936e-10	RBP4	TBN vs HC	MM-CCL23	down
1.1941e-14	-0.806021	0.801	0.778	2.82226e-10	MT2A	TBN vs HC	MM-CCL23	down
1.6305e-35	1.41771	0.995	0.851	3.8537e-31	SAT1	TB vs HC	MM-FCN1	up
1.04334e-33	2.59292	0.785	0.149	2.46593e-29	GBP1	TB vs HC	MM-FCN1	up
3.11986e-32	1.93989	0.95	0.529	7.3738e-28	SOD2	TB vs HC	MM-FCN1	up
2.24464e-29	2.31657	0.758	0.184	5.30521e-25	WARS	TB vs HC	MM-FCN1	up
2.36663e-27	2.34006	0.629	0.057	5.59354e-23	GBP5	TB vs HC	MM-FCN1	up
1.08403e-26	1.36969	0.995	0.989	2.5621e-22	MT-ND3	TB vs HC	MM-FCN1	up
5.12064e-26	1.77199	0.635	0.069	1.21026e-21	XIST	TB vs HC	MM-FCN1	up
4.73019e-25	3.79594	0.59	0.046	1.11798e-20	CXCL8	TB vs HC	MM-FCN1	up
9.50979e-25	1.72255	0.912	0.506	2.24764e-20	KLF6	TB vs HC	MM-FCN1	up
1.83564e-24	1.16627	0.85	0.322	4.33854e-20	DUSP1	TB vs HC	MM-FCN1	up
2.60339e-23	1.77705	0.742	0.23	6.15312e-19	LCP2	TB vs HC	MM-FCN1	up
4.03838e-23	0.970117	0.999	0.977	9.54471e-19	MT-ATP6	TB vs HC	MM-FCN1	up
1.92247e-22	1.85656	0.593	0.069	4.54377e-18	GBP4	TB vs HC	MM-FCN1	up
5.23378e-22	3.38473	0.552	0.046	1.237e-17	CXCL10	TB vs HC	MM-FCN1	up
1.65663e-21	2.05255	0.679	0.149	3.91544e-17	CCL3	TB vs HC	MM-FCN1	up
7.5122e-21	2.16549	0.796	0.322	1.77551e-16	FOS	TB vs HC	MM-FCN1	up
1.46977e-20	1.48431	0.959	0.678	3.47381e-16	C15orf48	TB vs HC	MM-FCN1	up
2.79722e-20	2.54961	0.409	0	6.61124e-16	RSAD2	TB vs HC	MM-FCN1	up
2.81421e-20	1.54253	0.798	0.356	6.65139e-16	STAT1	TB vs HC	MM-FCN1	up
5.42685e-20	1.09905	0.962	0.874	1.28264e-15	H3F3B	TB vs HC	MM-FCN1	up
3.36454e-19	1.93898	0.592	0.138	7.95208e-15	VAMP5	TB vs HC	MM-FCN1	up
3.8425e-19	1.18308	0.99	0.92	9.08174e-15	SRGN	TB vs HC	MM-FCN1	up
1.79113e-18	1.89799	0.826	0.506	4.23333e-14	IFITM3	TB vs HC	MM-FCN1	up
4.36469e-18	0.709324	0.999	1	1.0316e-13	MT-ND4	TB vs HC	MM-FCN1	up
1.96879e-17	1.48344	0.686	0.218	4.65324e-13	NINJ1	TB vs HC	MM-FCN1	up
4.35143e-17	2.91988	0.642	0.172	1.02846e-12	CCL2	TB vs HC	MM-FCN1	up
5.22339e-17	1.85853	0.699	0.253	1.23455e-12	SLC2A3	TB vs HC	MM-FCN1	up
5.77874e-17	1.65067	0.682	0.241	1.36581e-12	RNF213	TB vs HC	MM-FCN1	up
5.84988e-17	1.3967	0.895	0.552	1.38262e-12	NAMPT	TB vs HC	MM-FCN1	up
6.28189e-17	1.08174	0.914	0.598	1.48472e-12	HLA-E	TB vs HC	MM-FCN1	up
2.48327e-16	2.01019	0.416	0.023	5.86922e-12	IDO1	TB vs HC	MM-FCN1	up
7.6111e-16	1.46529	0.646	0.207	1.79888e-11	IRF1	TB vs HC	MM-FCN1	up
7.83659e-16	1.58075	0.42	0.034	1.85218e-11	GCH1	TB vs HC	MM-FCN1	up
2.03577e-15	1.57286	0.399	0.023	4.81155e-11	CD274	TB vs HC	MM-FCN1	up
3.09932e-15	1.30258	0.393	0.023	7.32525e-11	PSTPIP2	TB vs HC	MM-FCN1	up
3.72983e-15	1.87195	0.459	0.057	8.81546e-11	TNFSF10	TB vs HC	MM-FCN1	up
3.73858e-15	1.30625	0.817	0.437	8.83613e-11	BCL2A1	TB vs HC	MM-FCN1	up
3.84274e-15	1.72597	0.56	0.138	9.08232e-11	CALHM6	TB vs HC	MM-FCN1	up
4.00069e-15	1.37015	0.462	0.057	9.45563e-11	ANKRD22	TB vs HC	MM-FCN1	up
5.0322e-15	1.47872	0.643	0.207	1.18936e-10	ZFYVE16	TB vs HC	MM-FCN1	up
7.67888e-15	4.49637	0.312	0	1.8149e-10	CCL8	TB vs HC	MM-FCN1	up
2.21585e-14	1.41887	0.802	0.448	5.23716e-10	PLEK	TB vs HC	MM-FCN1	up
2.85411e-14	1.43212	0.425	0.046	6.74568e-10	ISG20	TB vs HC	MM-FCN1	up
1.18074e-13	1.46391	0.449	0.069	2.79069e-09	TNFAIP3	TB vs HC	MM-FCN1	up
1.82375e-13	1.24054	0.746	0.368	4.31044e-09	CYBB	TB vs HC	MM-FCN1	up
3.40689e-13	1.40803	0.574	0.184	8.05218e-09	IFITM2	TB vs HC	MM-FCN1	up
1.2215e-12	2.10025	0.394	0.046	2.88702e-08	IFIT2	TB vs HC	MM-FCN1	up
1.9927e-12	1.08032	0.803	0.46	4.70975e-08	MCL1	TB vs HC	MM-FCN1	up
2.42776e-12	1.39704	0.592	0.195	5.73801e-08	CCR1	TB vs HC	MM-FCN1	up
2.64709e-12	1.29897	0.549	0.184	6.2564e-08	TAP1	TB vs HC	MM-FCN1	up
2.78279e-12	1.168	0.802	0.448	6.57713e-08	NFKBIA	TB vs HC	MM-FCN1	up
3.24229e-12	1.21058	0.752	0.402	7.66316e-08	PNRC1	TB vs HC	MM-FCN1	up
5.5572e-12	1.36239	0.491	0.126	1.31344e-07	CSF2RB	TB vs HC	MM-FCN1	up
5.57133e-12	1.29057	0.49	0.115	1.31678e-07	G0S2	TB vs HC	MM-FCN1	up
6.00393e-12	1.52407	0.41	0.069	1.41903e-07	IFI44L	TB vs HC	MM-FCN1	up
7.73429e-12	1.26613	0.527	0.149	1.828e-07	ICAM1	TB vs HC	MM-FCN1	up
7.93994e-12	1.56348	0.37	0.046	1.8766e-07	CD300E	TB vs HC	MM-FCN1	up
8.05444e-12	2.34393	0.728	0.483	1.90367e-07	S100A8	TB vs HC	MM-FCN1	up
1.33719e-11	2.02663	0.451	0.115	3.16045e-07	IFIT3	TB vs HC	MM-FCN1	up
1.56223e-11	0.607693	1	1	3.69234e-07	MT-CO1	TB vs HC	MM-FCN1	up
1.77469e-11	1.32698	0.565	0.207	4.19448e-07	APOL6	TB vs HC	MM-FCN1	up
1.9792e-11	0.684515	0.943	0.885	4.67783e-07	HLA-C	TB vs HC	MM-FCN1	up
2.3148e-11	1.16966	0.612	0.241	5.47102e-07	PARP14	TB vs HC	MM-FCN1	up
2.31539e-11	0.995814	0.73	0.368	5.47242e-07	LIMS1	TB vs HC	MM-FCN1	up
3.49276e-11	0.657304	1	1	8.25514e-07	MT-CO2	TB vs HC	MM-FCN1	up
4.03664e-11	0.839418	0.931	0.724	9.5406e-07	MT-ND5	TB vs HC	MM-FCN1	up
4.88317e-11	1.28388	0.569	0.207	1.15414e-06	FNDC3B	TB vs HC	MM-FCN1	up
5.3883e-11	0.968524	0.913	0.759	1.27352e-06	LITAF	TB vs HC	MM-FCN1	up
6.33954e-11	0.5951	0.983	0.943	1.49835e-06	HLA-B	TB vs HC	MM-FCN1	up
8.12882e-11	1.25011	0.543	0.195	1.92125e-06	GBP2	TB vs HC	MM-FCN1	up
1.57202e-10	1.35966	0.612	0.253	3.71546e-06	SERPINB9	TB vs HC	MM-FCN1	up
1.64121e-10	2.22582	0.705	0.414	3.879e-06	ISG15	TB vs HC	MM-FCN1	up
1.67146e-10	1.1017	0.737	0.391	3.95049e-06	GK	TB vs HC	MM-FCN1	up
1.68583e-10	2.48729	0.423	0.092	3.98446e-06	CCL4L2	TB vs HC	MM-FCN1	up
1.68819e-10	2.14153	0.488	0.138	3.99004e-06	CCL3L1	TB vs HC	MM-FCN1	up
1.7436e-10	0.970961	0.766	0.483	4.12101e-06	PSME2	TB vs HC	MM-FCN1	up
1.76482e-10	1.12703	0.615	0.253	4.17116e-06	SOCS3	TB vs HC	MM-FCN1	up
1.86864e-10	2.31549	0.273	0.011	4.41652e-06	CXCL11	TB vs HC	MM-FCN1	up
2.14972e-10	1.08758	0.468	0.126	5.08087e-06	RARRES3	TB vs HC	MM-FCN1	up
2.58269e-10	1.07197	0.695	0.333	6.10419e-06	IER3	TB vs HC	MM-FCN1	up
2.65676e-10	1.08585	0.646	0.299	6.27925e-06	DDX3X	TB vs HC	MM-FCN1	up
3.44974e-10	0.702695	0.983	0.943	8.15347e-06	MT-CYB	TB vs HC	MM-FCN1	up
3.47042e-10	1.03675	0.42	0.092	8.20235e-06	PIK3AP1	TB vs HC	MM-FCN1	up
4.55616e-10	0.932175	0.927	0.747	1.07685e-05	CEBPB	TB vs HC	MM-FCN1	up
4.76454e-10	1.02818	0.419	0.103	1.1261e-05	RIPK2	TB vs HC	MM-FCN1	up
5.43348e-10	0.971057	0.723	0.379	1.2842e-05	WSB1	TB vs HC	MM-FCN1	up
5.59888e-10	1.41871	0.593	0.264	1.3233e-05	JUN	TB vs HC	MM-FCN1	up
7.06744e-10	1.10708	0.412	0.092	1.67039e-05	RNF19B	TB vs HC	MM-FCN1	up
8.18235e-10	1.30037	0.516	0.172	1.9339e-05	FOSB	TB vs HC	MM-FCN1	up
1.07716e-09	0.899196	0.673	0.322	2.54587e-05	CCNL1	TB vs HC	MM-FCN1	up
1.51448e-09	1.85163	0.297	0.034	3.57948e-05	APOBEC3A	TB vs HC	MM-FCN1	up
1.59048e-09	0.779573	0.942	0.851	3.75911e-05	TYMP	TB vs HC	MM-FCN1	up
1.95662e-09	0.894731	0.438	0.115	4.62448e-05	TNFRSF1A	TB vs HC	MM-FCN1	up
2.16098e-09	1.03938	0.596	0.287	5.10749e-05	LYN	TB vs HC	MM-FCN1	up
2.17988e-09	0.74207	0.2	0	5.15215e-05	SOCS1	TB vs HC	MM-FCN1	up
2.33812e-09	0.724384	0.99	0.931	5.52614e-05	NEAT1	TB vs HC	MM-FCN1	up
2.62269e-09	1.10799	0.274	0.023	6.19874e-05	AC015912.3	TB vs HC	MM-FCN1	up
2.64093e-09	1.09586	0.532	0.207	6.24184e-05	SQOR	TB vs HC	MM-FCN1	up
3.15592e-09	1.02224	0.628	0.287	7.45902e-05	FYB1	TB vs HC	MM-FCN1	up
3.40522e-09	1.06561	0.43	0.115	8.04823e-05	XAF1	TB vs HC	MM-FCN1	up
3.53756e-09	1.2127	0.837	0.598	8.36101e-05	GLUL	TB vs HC	MM-FCN1	up
3.91993e-09	2.88245	0.248	0.011	9.26476e-05	CCL7	TB vs HC	MM-FCN1	up
4.11244e-09	1.09548	0.576	0.253	9.71975e-05	TNFSF13B	TB vs HC	MM-FCN1	up
4.27165e-09	0.980581	0.43	0.115	0.000100961	DRAM1	TB vs HC	MM-FCN1	up
5.82954e-09	0.625544	0.991	0.954	0.000137781	MT-ND1	TB vs HC	MM-FCN1	up
7.17524e-09	0.880747	0.353	0.069	0.000169587	CD69	TB vs HC	MM-FCN1	up
8.95162e-09	0.890322	0.711	0.414	0.000211571	LAP3	TB vs HC	MM-FCN1	up
1.26357e-08	0.93392	0.776	0.483	0.000298645	JUND	TB vs HC	MM-FCN1	up
1.44546e-08	0.821227	0.402	0.103	0.000341633	UBE2L6	TB vs HC	MM-FCN1	up
1.61956e-08	0.722627	0.236	0.023	0.000382783	IL32	TB vs HC	MM-FCN1	up
1.69904e-08	0.672148	0.304	0.057	0.000401568	P2RX7	TB vs HC	MM-FCN1	up
1.84722e-08	0.907264	0.74	0.46	0.00043659	JUNB	TB vs HC	MM-FCN1	up
2.13851e-08	0.904166	0.359	0.08	0.000505438	NCF1	TB vs HC	MM-FCN1	up
2.23182e-08	1.1174	0.44	0.149	0.000527492	ERO1A	TB vs HC	MM-FCN1	up
2.75822e-08	0.936187	0.487	0.172	0.000651906	ACSL1	TB vs HC	MM-FCN1	up
3.4088e-08	1.14715	0.402	0.115	0.000805671	SLAMF7	TB vs HC	MM-FCN1	up
3.53947e-08	1.27101	0.604	0.31	0.000836554	HSPA5	TB vs HC	MM-FCN1	up
4.21431e-08	1.35773	0.474	0.195	0.000996052	FCN1	TB vs HC	MM-FCN1	up
5.13995e-08	1.28506	0.641	0.333	0.00121483	IL1RN	TB vs HC	MM-FCN1	up
5.35321e-08	0.706389	0.596	0.276	0.00126523	EPSTI1	TB vs HC	MM-FCN1	up
7.61849e-08	0.79627	0.62	0.31	0.00180063	RBM47	TB vs HC	MM-FCN1	up
8.09209e-08	0.765038	0.209	0.011	0.00191256	IFITM1	TB vs HC	MM-FCN1	up
8.5054e-08	0.650976	0.213	0.011	0.00201025	CD38	TB vs HC	MM-FCN1	up
9.77314e-08	0.635934	0.886	0.655	0.00230988	DDX5	TB vs HC	MM-FCN1	up
9.8977e-08	0.812019	0.754	0.46	0.00233932	HIF1A	TB vs HC	MM-FCN1	up
1.11493e-07	1.19036	0.505	0.207	0.00263513	DUSP6	TB vs HC	MM-FCN1	up
1.11534e-07	0.861537	0.587	0.287	0.0026361	ARL8B	TB vs HC	MM-FCN1	up
1.37775e-07	0.808532	0.394	0.115	0.0032563	ZNF267	TB vs HC	MM-FCN1	up
1.64607e-07	1.13377	0.451	0.172	0.00389049	HBEGF	TB vs HC	MM-FCN1	up
1.68161e-07	0.821837	0.324	0.069	0.0039745	TAGAP	TB vs HC	MM-FCN1	up
1.85286e-07	1.03566	0.822	0.644	0.00437924	SGK1	TB vs HC	MM-FCN1	up
1.94113e-07	0.893532	0.711	0.437	0.00458785	PGK1	TB vs HC	MM-FCN1	up
2.13864e-07	0.974388	0.513	0.218	0.00505468	IER2	TB vs HC	MM-FCN1	up
2.15781e-07	0.989927	0.37	0.103	0.00509998	TLR2	TB vs HC	MM-FCN1	up
2.49913e-07	1.65805	0.352	0.092	0.0059067	VCAN	TB vs HC	MM-FCN1	up
2.69914e-07	0.755971	0.668	0.368	0.00637941	TPM4	TB vs HC	MM-FCN1	up
2.81123e-07	0.753572	0.275	0.046	0.00664435	PML	TB vs HC	MM-FCN1	up
3.25737e-07	0.746545	0.78	0.529	0.00769879	TPM3	TB vs HC	MM-FCN1	up
3.49559e-07	1.64667	0.773	0.621	0.00826182	S100A9	TB vs HC	MM-FCN1	up
3.52206e-07	0.929163	0.665	0.368	0.0083244	SNX10	TB vs HC	MM-FCN1	up
4.18397e-07	0.713662	0.333	0.08	0.00988882	SMCHD1	TB vs HC	MM-FCN1	up
4.44541e-07	0.638393	0.224	0.023	0.0105067	CGAS	TB vs HC	MM-FCN1	up
4.7192e-07	1.02765	0.869	0.678	0.0111538	VMP1	TB vs HC	MM-FCN1	up
4.93535e-07	0.820188	0.353	0.103	0.0116647	IFI35	TB vs HC	MM-FCN1	up
5.26388e-07	0.850337	0.468	0.195	0.0124412	ATG3	TB vs HC	MM-FCN1	up
5.6099e-07	2.02659	0.291	0.057	0.013259	CXCL9	TB vs HC	MM-FCN1	up
5.73259e-07	0.646241	0.584	0.287	0.013549	HNRNPF	TB vs HC	MM-FCN1	up
5.93368e-07	1.00723	0.488	0.207	0.0140243	STAT2	TB vs HC	MM-FCN1	up
5.98417e-07	0.78544	0.249	0.046	0.0141436	SECTM1	TB vs HC	MM-FCN1	up
7.67527e-07	0.660624	0.343	0.092	0.0181405	PSMB2	TB vs HC	MM-FCN1	up
7.69574e-07	0.844066	0.658	0.379	0.0181889	CFLAR	TB vs HC	MM-FCN1	up
7.95288e-07	0.894009	0.398	0.149	0.0187966	XRN1	TB vs HC	MM-FCN1	up
8.17331e-07	0.638844	0.351	0.103	0.0193176	N4BP1	TB vs HC	MM-FCN1	up
8.2342e-07	0.830989	0.531	0.241	0.0194615	LILRB4	TB vs HC	MM-FCN1	up
9.13609e-07	0.603396	0.955	0.839	0.0215932	CTSB	TB vs HC	MM-FCN1	up
1.07068e-06	0.874058	0.487	0.207	0.0253055	TMEM176B	TB vs HC	MM-FCN1	up
1.08279e-06	0.763509	0.728	0.46	0.0255917	CLEC7A	TB vs HC	MM-FCN1	up
1.09199e-06	0.842059	0.285	0.057	0.0258092	APOL2	TB vs HC	MM-FCN1	up
1.12686e-06	1.94079	0.396	0.241	0.0266332	INHBA	TB vs HC	MM-FCN1	up
1.17077e-06	1.10283	0.283	0.069	0.0276711	FPR2	TB vs HC	MM-FCN1	up
1.17546e-06	1.04327	0.594	0.322	0.027782	GPCPD1	TB vs HC	MM-FCN1	up
1.31292e-06	0.628407	0.363	0.115	0.0310309	PARP9	TB vs HC	MM-FCN1	up
1.32693e-06	0.773816	0.588	0.31	0.0313619	DNAJA1	TB vs HC	MM-FCN1	up
1.33735e-06	0.589485	0.333	0.092	0.0316082	NMI	TB vs HC	MM-FCN1	up
1.65198e-06	1.73328	0.428	0.161	0.0390446	CCL4	TB vs HC	MM-FCN1	up
1.65456e-06	0.677582	0.352	0.103	0.0391056	UBE2J1	TB vs HC	MM-FCN1	up
1.83482e-06	1.62567	0.281	0.069	0.043366	DEFB1	TB vs HC	MM-FCN1	up
1.85623e-06	0.982049	0.465	0.195	0.043872	DMXL2	TB vs HC	MM-FCN1	up
1.86486e-06	0.887739	0.507	0.23	0.0440759	ATF5	TB vs HC	MM-FCN1	up
6.09125e-50	-2.95544	0.707	0.977	1.43967e-45	APOC1	TB vs HC	MM-FCN1	down
2.49363e-37	-2.9963	0.227	0.69	5.89369e-33	FABP4	TB vs HC	MM-FCN1	down
7.62611e-33	-2.73874	0.517	0.839	1.80243e-28	APOE	TB vs HC	MM-FCN1	down
9.74901e-26	-1.65229	0.354	0.805	2.30418e-21	CD9	TB vs HC	MM-FCN1	down
1.1952e-23	-1.12302	0.982	1	2.82486e-19	CD74	TB vs HC	MM-FCN1	down
1.42773e-23	-1.78926	0.349	0.828	3.37444e-19	C1QA	TB vs HC	MM-FCN1	down
4.35885e-23	-1.7532	0.483	0.828	1.03021e-18	CD52	TB vs HC	MM-FCN1	down
1.41588e-22	-1.45627	0.715	0.874	3.34643e-18	RPL31	TB vs HC	MM-FCN1	down
4.28004e-21	-1.97582	0.126	0.483	1.01159e-16	NUPR1	TB vs HC	MM-FCN1	down
7.17402e-21	-1.08096	0.983	1	1.69558e-16	TMSB4X	TB vs HC	MM-FCN1	down
4.8415e-20	-1.63296	0.139	0.46	1.14429e-15	GCHFR	TB vs HC	MM-FCN1	down
8.62992e-20	-1.87786	0.393	0.632	2.03968e-15	CRIP1	TB vs HC	MM-FCN1	down
2.13099e-19	-1.21803	0.059	0.437	5.0366e-15	RPS4Y1	TB vs HC	MM-FCN1	down
8.89239e-19	-1.01449	0.894	1	2.10172e-14	RPS18	TB vs HC	MM-FCN1	down
1.37468e-18	-1.32604	0.651	0.851	3.24906e-14	RPL17	TB vs HC	MM-FCN1	down
2.23605e-18	-1.75089	0.373	0.736	5.2849e-14	C1QB	TB vs HC	MM-FCN1	down
6.53358e-17	-1.10888	0.777	0.897	1.54421e-12	HLA-DQB1	TB vs HC	MM-FCN1	down
8.08414e-17	-1.66719	0.265	0.506	1.91069e-12	MARCO	TB vs HC	MM-FCN1	down
1.06462e-16	-1.05239	0.817	0.908	2.51624e-12	RPS20	TB vs HC	MM-FCN1	down
1.89866e-16	-1.1334	0.799	0.954	4.48749e-12	RPL36A	TB vs HC	MM-FCN1	down
7.09416e-16	-1.27187	0.553	0.759	1.67671e-11	HLA-DRB5	TB vs HC	MM-FCN1	down
8.10889e-16	-0.808496	0.902	1	1.91653e-11	RPL37A	TB vs HC	MM-FCN1	down
1.04857e-15	-0.955482	0.724	0.839	2.47829e-11	RPS5	TB vs HC	MM-FCN1	down
1.09812e-15	-1.39151	0.284	0.506	2.5954e-11	CFD	TB vs HC	MM-FCN1	down
1.55258e-15	-0.894411	0.935	0.989	3.66952e-11	RPS19	TB vs HC	MM-FCN1	down
2.47113e-15	-0.900533	0.736	0.793	5.84051e-11	RPS26	TB vs HC	MM-FCN1	down
5.13597e-15	-0.81432	0.965	1	1.21389e-10	TYROBP	TB vs HC	MM-FCN1	down
5.93435e-15	-0.848249	0.891	1	1.40258e-10	RPL35	TB vs HC	MM-FCN1	down
6.68012e-15	-0.832128	0.972	1	1.57885e-10	HLA-DRB1	TB vs HC	MM-FCN1	down
8.23599e-15	-1.29873	0.464	0.678	1.94658e-10	ACP5	TB vs HC	MM-FCN1	down
1.52224e-14	-1.23562	0.673	0.885	3.5978e-10	RPS17	TB vs HC	MM-FCN1	down
1.59192e-14	-1.18199	0.017	0.23	3.7625e-10	RBP4	TB vs HC	MM-FCN1	down
2.37128e-14	-0.862623	0.928	1	5.60452e-10	RPS29	TB vs HC	MM-FCN1	down
2.3969e-14	-0.950284	0.82	0.977	5.66508e-10	RPL27A	TB vs HC	MM-FCN1	down
3.59979e-14	-0.878942	0.873	0.989	8.5081e-10	RPL15	TB vs HC	MM-FCN1	down
4.05563e-14	-1.61541	0.459	0.69	9.58549e-10	FABP5	TB vs HC	MM-FCN1	down
2.48093e-13	-0.840155	0.946	1	5.86367e-09	CST3	TB vs HC	MM-FCN1	down
2.79984e-13	-1.1578	0.086	0.333	6.61742e-09	TREM2	TB vs HC	MM-FCN1	down
3.79571e-13	-0.938724	0.894	0.966	8.97116e-09	HLA-DPB1	TB vs HC	MM-FCN1	down
5.56451e-13	-0.787913	0.886	0.989	1.31517e-08	RPS25	TB vs HC	MM-FCN1	down
8.0936e-13	-0.849553	0.695	0.885	1.91292e-08	HLA-DMA	TB vs HC	MM-FCN1	down
2.40345e-12	-0.750274	0.931	1	5.68055e-08	RPS8	TB vs HC	MM-FCN1	down
5.01204e-12	-0.977925	0.471	0.724	1.1846e-07	FCGRT	TB vs HC	MM-FCN1	down
5.23526e-12	-0.838967	0.838	0.954	1.23735e-07	RPL23A	TB vs HC	MM-FCN1	down
7.51238e-12	-0.851951	0.926	0.989	1.77555e-07	RPL21	TB vs HC	MM-FCN1	down
7.53435e-12	-1.24972	0.14	0.414	1.78074e-07	VSIG4	TB vs HC	MM-FCN1	down
8.0673e-12	-0.756495	0.954	1	1.90671e-07	RPS27	TB vs HC	MM-FCN1	down
9.23479e-12	-0.769945	0.819	0.954	2.18264e-07	RPL27	TB vs HC	MM-FCN1	down
1.20788e-11	-1.04658	0.37	0.54	2.85482e-07	MGST3	TB vs HC	MM-FCN1	down
1.9377e-11	-0.703647	0.91	0.977	4.57975e-07	RPS15	TB vs HC	MM-FCN1	down
2.58948e-11	-0.598574	0.998	1	6.12024e-07	HLA-DRA	TB vs HC	MM-FCN1	down
2.66202e-11	-0.736857	0.896	0.977	6.29168e-07	RPS14	TB vs HC	MM-FCN1	down
3.48167e-11	-1.02475	0.313	0.471	8.22893e-07	ALDH2	TB vs HC	MM-FCN1	down
3.77372e-11	-0.723103	0.95	1	8.91918e-07	RPL11	TB vs HC	MM-FCN1	down
7.04778e-11	-1.06061	0.351	0.621	1.66574e-06	LTA4H	TB vs HC	MM-FCN1	down
7.55281e-11	-0.701355	0.964	1	1.78511e-06	RPL41	TB vs HC	MM-FCN1	down
8.1014e-11	-0.720594	0.871	0.989	1.91476e-06	RPS2	TB vs HC	MM-FCN1	down
1.59223e-10	-0.96209	0.202	0.425	3.76323e-06	NENF	TB vs HC	MM-FCN1	down
2.4975e-10	-0.716926	0.869	0.966	5.90284e-06	RPL38	TB vs HC	MM-FCN1	down
3.08856e-10	-0.66374	0.949	0.989	7.29981e-06	RPLP2	TB vs HC	MM-FCN1	down
3.59342e-10	-0.656156	0.963	0.989	8.49305e-06	RPL34	TB vs HC	MM-FCN1	down
5.97269e-10	-0.970926	0.031	0.218	1.41165e-05	CES1	TB vs HC	MM-FCN1	down
6.39669e-10	-0.732734	0.85	0.954	1.51186e-05	RPS3	TB vs HC	MM-FCN1	down
7.27904e-10	-0.704406	0.898	0.954	1.7204e-05	RPL19	TB vs HC	MM-FCN1	down
8.12573e-10	-0.706647	0.906	0.977	1.92052e-05	HLA-DPA1	TB vs HC	MM-FCN1	down
8.20899e-10	-0.836111	0.831	0.954	1.9402e-05	S100A4	TB vs HC	MM-FCN1	down
8.54154e-10	-0.61543	0.947	1	2.01879e-05	RPL10	TB vs HC	MM-FCN1	down
1.34656e-09	-0.688039	0.861	0.966	3.18259e-05	RPL13A	TB vs HC	MM-FCN1	down
1.54206e-09	-0.673614	0.923	0.989	3.64465e-05	RPL12	TB vs HC	MM-FCN1	down
2.61374e-09	-0.863197	0.666	0.805	6.17757e-05	PSMA7	TB vs HC	MM-FCN1	down
3.54693e-09	-0.781871	0.076	0.241	8.38318e-05	DMAC1	TB vs HC	MM-FCN1	down
3.60921e-09	-0.63547	1	1	8.53038e-05	FTH1	TB vs HC	MM-FCN1	down
3.94624e-09	-0.645326	0.954	0.989	9.32694e-05	RPL32	TB vs HC	MM-FCN1	down
4.35746e-09	-0.712965	0.865	0.977	0.000102989	RPS6	TB vs HC	MM-FCN1	down
6.97987e-09	-0.737419	0.635	0.759	0.000164969	TSPO	TB vs HC	MM-FCN1	down
7.55568e-09	-0.96353	0.191	0.437	0.000178579	SNHG25	TB vs HC	MM-FCN1	down
1.48873e-08	-0.852435	0.425	0.644	0.000351861	SNRPD2	TB vs HC	MM-FCN1	down
1.74127e-08	-0.788382	0.227	0.368	0.00041155	DSTN	TB vs HC	MM-FCN1	down
2.91751e-08	-0.666887	0.883	0.977	0.000689553	RPL35A	TB vs HC	MM-FCN1	down
4.34767e-08	-0.790807	0.459	0.724	0.00102757	ALOX5AP	TB vs HC	MM-FCN1	down
4.87703e-08	-0.793816	0.134	0.241	0.00115269	ECH1	TB vs HC	MM-FCN1	down
5.72031e-08	-0.87795	0.465	0.552	0.001352	CSTA	TB vs HC	MM-FCN1	down
5.84704e-08	-0.875259	0.229	0.529	0.00138195	C1QC	TB vs HC	MM-FCN1	down
8.58713e-08	-0.625365	0.846	0.977	0.00202957	RPS4X	TB vs HC	MM-FCN1	down
9.48223e-08	-0.776969	0.598	0.724	0.00224112	POLR2L	TB vs HC	MM-FCN1	down
1.23129e-07	-0.835991	0.062	0.241	0.00291014	STMN1	TB vs HC	MM-FCN1	down
1.70437e-07	-0.635128	0.745	0.908	0.00402829	RPL10A	TB vs HC	MM-FCN1	down
1.82948e-07	-0.665419	0.776	0.908	0.00432397	RPL3	TB vs HC	MM-FCN1	down
2.25751e-07	-0.795542	0.245	0.437	0.00533563	LRPAP1	TB vs HC	MM-FCN1	down
2.65693e-07	-0.580131	0.95	0.966	0.00627964	PSAP	TB vs HC	MM-FCN1	down
3.16791e-07	-0.728179	0.192	0.322	0.00748735	LDHB	TB vs HC	MM-FCN1	down
3.55685e-07	-0.582789	0.896	0.989	0.00840663	RPS23	TB vs HC	MM-FCN1	down
5.52083e-07	-0.809433	0.999	1	0.0130485	FTL	TB vs HC	MM-FCN1	down
6.7393e-07	-0.601495	0.62	0.701	0.0159283	GSTP1	TB vs HC	MM-FCN1	down
7.42223e-07	-0.807341	0.124	0.333	0.0175424	CYP27A1	TB vs HC	MM-FCN1	down
7.59819e-07	-0.730672	0.498	0.69	0.0179583	HLA-DMB	TB vs HC	MM-FCN1	down
1.16612e-06	-0.673902	0.496	0.609	0.0275612	GMFG	TB vs HC	MM-FCN1	down
2.10004e-06	-0.797053	0.279	0.54	0.0496345	LMNA	TB vs HC	MM-FCN1	down
2.19152e-25	1.15267	0.627	0.554	5.17967e-21	MIF	TB vs TBN	MM-FCN1	up
7.33778e-24	1.1209	0.673	0.777	1.73428e-19	RPS17	TB vs TBN	MM-FCN1	up
5.28649e-19	0.806132	0.715	0.829	1.24946e-14	RPL31	TB vs TBN	MM-FCN1	up
7.92101e-19	1.70584	0.59	0.28	1.87213e-14	CXCL8	TB vs TBN	MM-FCN1	up
8.15002e-18	0.760728	0.686	0.686	1.92626e-13	NINJ1	TB vs TBN	MM-FCN1	up
8.27443e-18	0.681008	0.651	0.76	1.95566e-13	RPL17	TB vs TBN	MM-FCN1	up
5.98244e-16	0.695867	0.527	0.571	1.41395e-11	ICAM1	TB vs TBN	MM-FCN1	up
1.34131e-15	0.662364	0.376	0.394	3.17017e-11	DENND5A	TB vs TBN	MM-FCN1	up
6.34442e-15	0.588999	0.802	0.869	1.4995e-10	NFKBIA	TB vs TBN	MM-FCN1	up
4.83369e-13	0.783665	0.34	0.486	1.14244e-08	HMOX1	TB vs TBN	MM-FCN1	up
6.05559e-12	0.896284	0.399	0.303	1.43124e-07	CD274	TB vs TBN	MM-FCN1	up
7.671e-12	0.812738	0.755	0.823	1.81304e-07	TXN	TB vs TBN	MM-FCN1	up
3.51808e-11	0.724814	0.634	0.669	8.31498e-07	IFI6	TB vs TBN	MM-FCN1	up
3.6312e-11	1.02405	0.679	0.503	8.58235e-07	CCL3	TB vs TBN	MM-FCN1	up
3.82707e-11	0.588221	0.81	0.874	9.04528e-07	SEC61G	TB vs TBN	MM-FCN1	up
1.30913e-10	0.880455	0.274	0.114	3.09412e-06	AC015912.3	TB vs TBN	MM-FCN1	up
1.99888e-10	0.64253	0.525	0.514	4.72436e-06	ETS2	TB vs TBN	MM-FCN1	up
2.64983e-10	0.599687	0.331	0.429	6.26287e-06	HSPH1	TB vs TBN	MM-FCN1	up
2.64596e-09	1.04116	0.34	0.349	6.25373e-05	HSPB1	TB vs TBN	MM-FCN1	up
4.6872e-09	0.929558	0.281	0.251	0.000110782	DEFB1	TB vs TBN	MM-FCN1	up
8.35225e-09	0.861069	0.286	0.349	0.000197405	DNAJB1	TB vs TBN	MM-FCN1	up
1.21936e-08	0.709167	0.959	0.954	0.000288196	C15orf48	TB vs TBN	MM-FCN1	up
2.06465e-08	1.31164	0.396	0.286	0.00048798	INHBA	TB vs TBN	MM-FCN1	up
2.07882e-08	0.585624	0.255	0.263	0.000491329	HK2	TB vs TBN	MM-FCN1	up
2.11922e-08	0.587504	0.888	0.954	0.000500878	CSTB	TB vs TBN	MM-FCN1	up
2.81876e-08	0.717335	0.424	0.429	0.000666214	EMP1	TB vs TBN	MM-FCN1	up
4.99821e-08	1.72399	0.312	0.126	0.00118133	CCL8	TB vs TBN	MM-FCN1	up
7.61761e-08	0.742026	0.641	0.634	0.00180042	IL1RN	TB vs TBN	MM-FCN1	up
2.19923e-07	0.880935	0.559	0.583	0.00519787	MT2A	TB vs TBN	MM-FCN1	up
7.61217e-07	1.11563	0.642	0.509	0.0179914	CCL2	TB vs TBN	MM-FCN1	up
1.93461e-16	-0.593757	0.341	0.674	4.57246e-12	OSBPL8	TB vs TBN	MM-FCN1	down
2.80935e-16	-0.645669	0.883	0.983	6.63991e-12	ACTG1	TB vs TBN	MM-FCN1	down
6.82484e-16	-0.634008	0.363	0.703	1.61305e-11	CPVL	TB vs TBN	MM-FCN1	down
5.11778e-14	-0.722107	0.777	0.926	1.20959e-09	HLA-DQB1	TB vs TBN	MM-FCN1	down
2.60942e-13	-0.748351	0.248	0.543	6.16737e-09	HLA-DQA2	TB vs TBN	MM-FCN1	down
4.79617e-13	-0.633967	0.906	0.977	1.13358e-08	HLA-DPA1	TB vs TBN	MM-FCN1	down
4.76452e-12	-0.580255	0.498	0.783	1.1261e-07	HLA-DMB	TB vs TBN	MM-FCN1	down
6.75086e-12	-0.646777	0.202	0.469	1.59556e-07	CLEC10A	TB vs TBN	MM-FCN1	down
8.94856e-12	-0.651072	0.705	0.891	2.11499e-07	COTL1	TB vs TBN	MM-FCN1	down
2.05947e-10	-0.632511	0.281	0.543	4.86755e-06	ALCAM	TB vs TBN	MM-FCN1	down
3.03761e-10	-0.707141	0.354	0.623	7.1794e-06	CD9	TB vs TBN	MM-FCN1	down
9.98107e-10	-0.998273	0.459	0.714	2.35903e-05	FABP5	TB vs TBN	MM-FCN1	down
1.28522e-09	-0.845643	0.746	0.903	3.03763e-05	LGALS3	TB vs TBN	MM-FCN1	down
2.42258e-09	-0.638809	0.894	0.954	5.72577e-05	HLA-DPB1	TB vs TBN	MM-FCN1	down
1.85401e-43	1.34778	0.999	0.989	4.38196e-39	MT-ND3	LTBI vs HC	MM-FCN1	up
1.38818e-42	1.39154	0.996	0.977	3.28096e-38	MT-ATP6	LTBI vs HC	MM-FCN1	up
3.77577e-41	0.995711	0.999	1	8.92403e-37	MT-ND4	LTBI vs HC	MM-FCN1	up
4.28972e-38	2.01936	0.767	0.069	1.01388e-33	XIST	LTBI vs HC	MM-FCN1	up
2.74413e-33	0.989829	1	1	6.48575e-29	MT-CO3	LTBI vs HC	MM-FCN1	up
2.34724e-31	0.923328	1	1	5.54771e-27	MT-CO2	LTBI vs HC	MM-FCN1	up
5.12301e-29	0.722632	1	1	1.21082e-24	MT-CO1	LTBI vs HC	MM-FCN1	up
5.18071e-28	1.14919	0.967	0.724	1.22446e-23	MT-ND5	LTBI vs HC	MM-FCN1	up
1.09229e-26	0.85217	0.997	1	2.58162e-22	TPT1	LTBI vs HC	MM-FCN1	up
2.80394e-26	1.19238	0.99	0.943	6.62712e-22	MT-CYB	LTBI vs HC	MM-FCN1	up
2.61157e-22	1.31983	0.858	0.368	6.17245e-18	LIMS1	LTBI vs HC	MM-FCN1	up
8.87e-21	0.923691	0.824	0.322	2.09643e-16	DUSP1	LTBI vs HC	MM-FCN1	up
1.6629e-20	1.12681	0.731	0.207	3.93027e-16	ZFYVE16	LTBI vs HC	MM-FCN1	up
6.50048e-19	0.930605	0.791	0.299	1.53639e-14	DDX3X	LTBI vs HC	MM-FCN1	up
1.2912e-18	0.878997	0.996	0.931	3.05175e-14	NEAT1	LTBI vs HC	MM-FCN1	up
1.43079e-18	0.613489	0.825	0.368	3.38167e-14	HNRNPA3	LTBI vs HC	MM-FCN1	up
2.03877e-17	0.774975	0.696	0.218	4.81863e-13	SPAG9	LTBI vs HC	MM-FCN1	up
1.55269e-16	1.07998	0.734	0.264	3.66978e-12	VEGFA	LTBI vs HC	MM-FCN1	up
2.33959e-16	0.818734	0.986	0.954	5.52961e-12	MT-ND1	LTBI vs HC	MM-FCN1	up
2.95577e-16	1.07369	0.687	0.218	6.98596e-12	NINJ1	LTBI vs HC	MM-FCN1	up
3.0394e-16	1.44349	0.899	0.529	7.18363e-12	SOD2	LTBI vs HC	MM-FCN1	up
4.54649e-16	0.996782	0.673	0.207	1.07456e-11	FNDC3B	LTBI vs HC	MM-FCN1	up
8.38167e-16	1.73721	0.459	0.046	1.98101e-11	CXCL8	LTBI vs HC	MM-FCN1	up
1.3872e-15	0.616413	0.701	0.264	3.27866e-11	NFE2L2	LTBI vs HC	MM-FCN1	up
2.55604e-15	1.01661	0.903	0.552	6.04121e-11	NAMPT	LTBI vs HC	MM-FCN1	up
2.80973e-15	0.677967	0.758	0.322	6.64079e-11	CCNL1	LTBI vs HC	MM-FCN1	up
2.90238e-15	0.582549	0.523	0.115	6.85977e-11	TNFRSF1A	LTBI vs HC	MM-FCN1	up
6.42641e-15	0.584013	0.745	0.31	1.51888e-10	RBM47	LTBI vs HC	MM-FCN1	up
9.17748e-15	0.785498	0.768	0.333	2.1691e-10	ATP13A3	LTBI vs HC	MM-FCN1	up
9.30492e-15	1.75301	0.607	0.172	2.19922e-10	HLA-DQA2	LTBI vs HC	MM-FCN1	up
9.56501e-15	1.10009	0.841	0.483	2.26069e-10	JUND	LTBI vs HC	MM-FCN1	up
1.00322e-14	0.706983	0.802	0.379	2.37111e-10	SFPQ	LTBI vs HC	MM-FCN1	up
1.15889e-14	0.605694	0.45	0.057	2.73904e-10	ZNF655	LTBI vs HC	MM-FCN1	up
1.32088e-14	0.923033	0.811	0.391	3.1219e-10	GK	LTBI vs HC	MM-FCN1	up
1.97095e-14	0.978869	0.815	0.402	4.65834e-10	PNRC1	LTBI vs HC	MM-FCN1	up
2.72199e-14	0.831567	0.701	0.264	6.43342e-10	GNA13	LTBI vs HC	MM-FCN1	up
2.75011e-14	0.753831	0.592	0.172	6.49988e-10	ACSL1	LTBI vs HC	MM-FCN1	up
2.83674e-14	0.955939	0.606	0.172	6.70464e-10	FOSB	LTBI vs HC	MM-FCN1	up
2.9692e-14	0.998196	0.691	0.253	7.01771e-10	SLC2A3	LTBI vs HC	MM-FCN1	up
3.98178e-14	0.630855	0.781	0.368	9.41094e-10	TPM4	LTBI vs HC	MM-FCN1	up
7.01222e-14	0.959802	0.411	0.046	1.65734e-09	ISG20	LTBI vs HC	MM-FCN1	up
7.25522e-14	0.686026	0.856	0.471	1.71477e-09	ACTR2	LTBI vs HC	MM-FCN1	up
1.17838e-13	0.632677	0.78	0.368	2.7851e-09	BZW1	LTBI vs HC	MM-FCN1	up
1.58664e-13	1.0277	0.656	0.23	3.75002e-09	LCP2	LTBI vs HC	MM-FCN1	up
1.64726e-13	1.23181	0.68	0.253	3.8933e-09	SERPINB9	LTBI vs HC	MM-FCN1	up
2.14997e-13	0.69697	0.653	0.241	5.08146e-09	ARFGAP3	LTBI vs HC	MM-FCN1	up
2.6493e-13	0.836827	0.842	0.46	6.26161e-09	LCP1	LTBI vs HC	MM-FCN1	up
3.39994e-13	1.03717	0.451	0.069	8.03575e-09	TNFAIP3	LTBI vs HC	MM-FCN1	up
3.43753e-13	0.684563	0.966	0.874	8.12461e-09	H3F3B	LTBI vs HC	MM-FCN1	up
3.7331e-13	0.67304	0.442	0.069	8.82318e-09	CALU	LTBI vs HC	MM-FCN1	up
4.53921e-13	0.783048	0.706	0.287	1.07284e-08	ARL8B	LTBI vs HC	MM-FCN1	up
1.11624e-12	0.897894	0.66	0.253	2.63824e-08	CREM	LTBI vs HC	MM-FCN1	up
1.34126e-12	0.833901	0.947	0.678	3.17007e-08	C15orf48	LTBI vs HC	MM-FCN1	up
1.35367e-12	0.910118	0.862	0.506	3.19941e-08	KLF6	LTBI vs HC	MM-FCN1	up
1.43596e-12	0.726072	0.794	0.402	3.3939e-08	DSE	LTBI vs HC	MM-FCN1	up
1.64433e-12	1.00297	0.59	0.184	3.88636e-08	WARS	LTBI vs HC	MM-FCN1	up
1.8211e-12	0.592915	0.686	0.287	4.30417e-08	HNRNPF	LTBI vs HC	MM-FCN1	up
2.8678e-12	0.74615	0.831	0.46	6.77804e-08	MCL1	LTBI vs HC	MM-FCN1	up
2.88298e-12	0.653931	0.609	0.218	6.81393e-08	PIM3	LTBI vs HC	MM-FCN1	up
3.34855e-12	0.894747	0.659	0.253	7.91429e-08	SAMSN1	LTBI vs HC	MM-FCN1	up
3.78675e-12	1.01299	0.529	0.138	8.94999e-08	SATB1	LTBI vs HC	MM-FCN1	up
3.97591e-12	0.613781	0.516	0.138	9.39707e-08	ACSL4	LTBI vs HC	MM-FCN1	up
4.0013e-12	0.811902	0.984	0.851	9.45707e-08	SAT1	LTBI vs HC	MM-FCN1	up
5.65449e-12	0.704289	0.895	0.575	1.33644e-07	YWHAZ	LTBI vs HC	MM-FCN1	up
5.73102e-12	0.779309	0.666	0.264	1.35453e-07	ALCAM	LTBI vs HC	MM-FCN1	up
5.81931e-12	0.623923	0.384	0.046	1.37539e-07	MED13L	LTBI vs HC	MM-FCN1	up
7.44519e-12	0.719556	0.765	0.379	1.75967e-07	CFLAR	LTBI vs HC	MM-FCN1	up
7.69868e-12	1.22316	0.764	0.391	1.81958e-07	GPR183	LTBI vs HC	MM-FCN1	up
7.70524e-12	0.635907	0.801	0.425	1.82113e-07	FLNA	LTBI vs HC	MM-FCN1	up
8.32857e-12	0.687102	0.755	0.368	1.96846e-07	YBX3	LTBI vs HC	MM-FCN1	up
9.32665e-12	0.81725	0.799	0.425	2.20435e-07	ATP1B3	LTBI vs HC	MM-FCN1	up
9.35873e-12	0.917613	0.706	0.31	2.21194e-07	HSPA5	LTBI vs HC	MM-FCN1	up
1.03671e-11	0.659248	0.922	0.655	2.45027e-07	DDX5	LTBI vs HC	MM-FCN1	up
1.40481e-11	0.632126	0.38	0.046	3.32026e-07	FURIN	LTBI vs HC	MM-FCN1	up
1.51435e-11	1.51619	0.703	0.322	3.57916e-07	FOS	LTBI vs HC	MM-FCN1	up
2.00151e-11	1.02036	0.912	0.655	4.73057e-07	BTG1	LTBI vs HC	MM-FCN1	up
2.25251e-11	0.710542	0.496	0.126	5.32381e-07	NFAT5	LTBI vs HC	MM-FCN1	up
2.29198e-11	0.698713	0.617	0.23	5.41709e-07	PDXK	LTBI vs HC	MM-FCN1	up
2.82495e-11	0.655154	0.519	0.149	6.67678e-07	XIAP	LTBI vs HC	MM-FCN1	up
3.16173e-11	0.743457	0.696	0.31	7.47276e-07	KYNU	LTBI vs HC	MM-FCN1	up
3.20011e-11	0.592851	0.599	0.218	7.56347e-07	ZMIZ1	LTBI vs HC	MM-FCN1	up
4.38582e-11	0.587651	0.367	0.046	1.03659e-06	DUSP3	LTBI vs HC	MM-FCN1	up
4.79255e-11	0.668878	0.63	0.253	1.13272e-06	SOCS3	LTBI vs HC	MM-FCN1	up
5.40981e-11	0.686585	0.67	0.287	1.27861e-06	EIF1AX	LTBI vs HC	MM-FCN1	up
5.54032e-11	0.807872	0.723	0.345	1.30946e-06	FNIP2	LTBI vs HC	MM-FCN1	up
5.62112e-11	0.583518	0.488	0.138	1.32855e-06	SEMA6B	LTBI vs HC	MM-FCN1	up
7.19837e-11	0.635702	0.643	0.264	1.70133e-06	IFI16	LTBI vs HC	MM-FCN1	up
8.04814e-11	0.589234	0.481	0.126	1.90218e-06	HNRNPH2	LTBI vs HC	MM-FCN1	up
8.90864e-11	0.633684	0.858	0.529	2.10556e-06	TPM3	LTBI vs HC	MM-FCN1	up
9.94257e-11	0.843868	0.807	0.46	2.34993e-06	JUNB	LTBI vs HC	MM-FCN1	up
1.16283e-10	0.612641	0.575	0.207	2.74834e-06	PPP1R15A	LTBI vs HC	MM-FCN1	up
1.39393e-10	1.27284	0.566	0.195	3.29454e-06	FCN1	LTBI vs HC	MM-FCN1	up
1.50702e-10	0.615216	0.397	0.069	3.56185e-06	SPART	LTBI vs HC	MM-FCN1	up
2.69482e-10	0.788164	0.587	0.218	6.36922e-06	PPIF	LTBI vs HC	MM-FCN1	up
2.83082e-10	0.618445	0.44	0.103	6.69064e-06	CAPN2	LTBI vs HC	MM-FCN1	up
2.92873e-10	0.705232	0.778	0.425	6.92206e-06	SQSTM1	LTBI vs HC	MM-FCN1	up
3.22326e-10	0.726694	0.795	0.448	7.61817e-06	NFKBIA	LTBI vs HC	MM-FCN1	up
3.39968e-10	0.640198	0.492	0.149	8.03513e-06	MALT1	LTBI vs HC	MM-FCN1	up
3.70028e-10	0.624098	0.575	0.218	8.74561e-06	CHMP1B	LTBI vs HC	MM-FCN1	up
3.91394e-10	0.603127	0.404	0.08	9.25061e-06	BCL2	LTBI vs HC	MM-FCN1	up
4.09572e-10	0.857792	0.488	0.138	9.68024e-06	KLF4	LTBI vs HC	MM-FCN1	up
4.93981e-10	0.798116	0.947	0.747	1.16752e-05	CEBPB	LTBI vs HC	MM-FCN1	up
4.96927e-10	0.655659	0.764	0.414	1.17449e-05	CXCR4	LTBI vs HC	MM-FCN1	up
4.98459e-10	0.996497	0.55	0.195	1.17811e-05	INSIG1	LTBI vs HC	MM-FCN1	up
5.33442e-10	0.811961	0.686	0.322	1.26079e-05	NFKB1	LTBI vs HC	MM-FCN1	up
7.98991e-10	0.648349	0.361	0.057	1.88842e-05	FAM129A	LTBI vs HC	MM-FCN1	up
1.33203e-09	0.846171	0.633	0.276	3.14826e-05	BASP1	LTBI vs HC	MM-FCN1	up
1.38481e-09	0.642687	0.407	0.092	3.273e-05	TXNRD1	LTBI vs HC	MM-FCN1	up
2.28752e-09	0.658193	0.565	0.218	5.40656e-05	IER2	LTBI vs HC	MM-FCN1	up
2.34122e-09	0.643977	0.576	0.23	5.53348e-05	SH3BP5	LTBI vs HC	MM-FCN1	up
2.39494e-09	0.676312	0.627	0.276	5.66045e-05	NABP1	LTBI vs HC	MM-FCN1	up
2.77377e-09	0.864977	0.734	0.391	6.5558e-05	REL	LTBI vs HC	MM-FCN1	up
3.18529e-09	0.58088	0.252	0.011	7.52842e-05	TTYH2	LTBI vs HC	MM-FCN1	up
3.27377e-09	1.19141	0.468	0.138	7.73755e-05	PLA2G7	LTBI vs HC	MM-FCN1	up
3.28327e-09	0.647987	0.506	0.172	7.76001e-05	SERINC5	LTBI vs HC	MM-FCN1	up
4.71348e-09	0.743346	0.401	0.092	0.000111403	DOCK4	LTBI vs HC	MM-FCN1	up
5.89097e-09	0.620916	0.579	0.241	0.000139233	RNF213	LTBI vs HC	MM-FCN1	up
6.67731e-09	0.971113	0.676	0.333	0.000157818	IER3	LTBI vs HC	MM-FCN1	up
6.68025e-09	0.639982	0.407	0.103	0.000157888	TLR2	LTBI vs HC	MM-FCN1	up
6.98005e-09	0.690387	0.986	0.92	0.000164973	SRGN	LTBI vs HC	MM-FCN1	up
7.65687e-09	1.17129	0.393	0.092	0.00018097	VCAN	LTBI vs HC	MM-FCN1	up
1.05291e-08	0.851801	0.317	0.046	0.000248855	CD300E	LTBI vs HC	MM-FCN1	up
1.23931e-08	0.602396	0.459	0.149	0.00029291	ICAM1	LTBI vs HC	MM-FCN1	up
1.38102e-08	2.61409	0.239	0.011	0.000326404	SCGB1A1	LTBI vs HC	MM-FCN1	up
1.47931e-08	0.769034	0.371	0.08	0.000349634	IL1R1	LTBI vs HC	MM-FCN1	up
1.55798e-08	1.21122	0.664	0.333	0.000368229	SDS	LTBI vs HC	MM-FCN1	up
1.82174e-08	0.593021	0.467	0.161	0.000430569	IER5	LTBI vs HC	MM-FCN1	up
1.938e-08	0.594166	0.592	0.264	0.000458045	OTUD1	LTBI vs HC	MM-FCN1	up
2.40345e-08	0.771158	0.929	0.759	0.000568056	LITAF	LTBI vs HC	MM-FCN1	up
3.3932e-08	0.601187	0.259	0.023	0.000801983	PSTPIP2	LTBI vs HC	MM-FCN1	up
4.91194e-08	0.953842	0.586	0.264	0.00116094	RGS1	LTBI vs HC	MM-FCN1	up
7.78038e-08	0.612181	0.9	0.655	0.00183889	OLR1	LTBI vs HC	MM-FCN1	up
1.81374e-07	0.869536	0.526	0.218	0.00428678	SLC16A10	LTBI vs HC	MM-FCN1	up
1.90166e-07	0.760353	0.982	0.954	0.00449457	VIM	LTBI vs HC	MM-FCN1	up
2.02422e-07	0.58739	0.394	0.115	0.00478423	CD109	LTBI vs HC	MM-FCN1	up
2.02623e-07	1.18568	0.498	0.195	0.00478898	AREG	LTBI vs HC	MM-FCN1	up
2.22478e-07	0.627731	0.36	0.092	0.00525827	BIRC3	LTBI vs HC	MM-FCN1	up
2.44764e-07	0.897559	0.324	0.069	0.005785	AC103591.3	LTBI vs HC	MM-FCN1	up
2.60481e-07	0.621986	0.435	0.149	0.00615648	RUNX3	LTBI vs HC	MM-FCN1	up
3.17853e-07	0.6409	0.617	0.31	0.00751247	SLC43A2	LTBI vs HC	MM-FCN1	up
3.39095e-07	0.903622	0.506	0.207	0.0080145	CEBPD	LTBI vs HC	MM-FCN1	up
3.52293e-07	0.66789	0.514	0.218	0.00832644	CYTOR	LTBI vs HC	MM-FCN1	up
3.85872e-07	0.631424	0.926	0.77	0.00912009	ANXA5	LTBI vs HC	MM-FCN1	up
3.8976e-07	0.793249	0.388	0.115	0.00921197	SLAMF7	LTBI vs HC	MM-FCN1	up
3.94093e-07	0.607908	0.276	0.046	0.00931439	DUSP4	LTBI vs HC	MM-FCN1	up
2.07419e-06	0.618734	0.4	0.149	0.0490234	GBP1	LTBI vs HC	MM-FCN1	up
1.9241e-36	-1.58093	0.889	0.874	4.5476e-32	RPL31	LTBI vs HC	MM-FCN1	down
3.82629e-33	-1.607	0.762	0.851	9.04344e-29	RPL17	LTBI vs HC	MM-FCN1	down
1.24165e-27	-1.94128	0.522	0.632	2.93464e-23	CRIP1	LTBI vs HC	MM-FCN1	down
4.76842e-27	-1.50673	0.821	0.885	1.12702e-22	RPS17	LTBI vs HC	MM-FCN1	down
1.15595e-25	-2.1085	0.925	0.977	2.73208e-21	APOC1	LTBI vs HC	MM-FCN1	down
6.82746e-24	-1.06782	0.937	0.908	1.61367e-19	RPS20	LTBI vs HC	MM-FCN1	down
1.38004e-22	-2.24741	0.701	0.839	3.26171e-18	APOE	LTBI vs HC	MM-FCN1	down
2.9016e-22	-0.927116	1	1	6.85794e-18	TMSB4X	LTBI vs HC	MM-FCN1	down
1.28418e-21	-0.976673	0.993	1	3.03517e-17	TYROBP	LTBI vs HC	MM-FCN1	down
5.68238e-21	-1.79462	0.327	0.759	1.34303e-16	HLA-DRB5	LTBI vs HC	MM-FCN1	down
7.32339e-20	-1.55145	0.596	0.828	1.73088e-15	C1QA	LTBI vs HC	MM-FCN1	down
1.27809e-19	-1.70421	0.548	0.736	3.02077e-15	C1QB	LTBI vs HC	MM-FCN1	down
1.34643e-19	-1.98509	0.502	0.69	3.1823e-15	FABP4	LTBI vs HC	MM-FCN1	down
2.29299e-18	-1.4154	0.717	0.828	5.41947e-14	CD52	LTBI vs HC	MM-FCN1	down
1.04462e-17	-0.89141	0.999	1	2.46895e-13	CD74	LTBI vs HC	MM-FCN1	down
1.46918e-17	-0.975061	0.952	0.977	3.47241e-13	RPL27A	LTBI vs HC	MM-FCN1	down
3.02994e-17	-0.681984	0.393	0.368	7.16126e-13	DSTN	LTBI vs HC	MM-FCN1	down
6.21922e-17	-0.907591	0.387	0.437	1.46991e-12	SNHG25	LTBI vs HC	MM-FCN1	down
2.06574e-16	-0.712193	0.25	0.241	4.88238e-12	ECH1	LTBI vs HC	MM-FCN1	down
4.75337e-16	-1.73408	0.229	0.529	1.12346e-11	RETN	LTBI vs HC	MM-FCN1	down
6.36868e-16	-0.826661	0.644	0.552	1.50524e-11	CSTA	LTBI vs HC	MM-FCN1	down
2.08065e-15	-0.672145	0.479	0.425	4.9176e-11	PPDPF	LTBI vs HC	MM-FCN1	down
2.16255e-15	-1.28298	0.24	0.402	5.11119e-11	SERPING1	LTBI vs HC	MM-FCN1	down
3.99489e-15	-0.699577	0.76	0.655	9.44192e-11	RPS27L	LTBI vs HC	MM-FCN1	down
6.69761e-15	-0.87043	0.986	1	1.58298e-10	HLA-DRB1	LTBI vs HC	MM-FCN1	down
7.66237e-15	-1.18886	0.097	0.437	1.811e-10	RPS4Y1	LTBI vs HC	MM-FCN1	down
8.30286e-15	-1.06627	0.475	0.506	1.96238e-10	CFD	LTBI vs HC	MM-FCN1	down
9.41178e-15	-0.617109	0.582	0.517	2.22447e-10	NDUFA3	LTBI vs HC	MM-FCN1	down
1.27761e-14	-1.60118	0.289	0.483	3.01963e-10	NUPR1	LTBI vs HC	MM-FCN1	down
2.69523e-14	-0.762772	0.764	0.713	6.37017e-10	NDUFB1	LTBI vs HC	MM-FCN1	down
3.15715e-14	-0.726882	0.543	0.517	7.46191e-10	SFT2D1	LTBI vs HC	MM-FCN1	down
6.79694e-14	-0.67313	0.836	0.747	1.60646e-09	UBB	LTBI vs HC	MM-FCN1	down
7.07223e-14	-0.646732	0.346	0.333	1.67152e-09	TMEM147	LTBI vs HC	MM-FCN1	down
1.29351e-13	-0.767785	0.435	0.471	3.05721e-09	IFI27L2	LTBI vs HC	MM-FCN1	down
1.298e-13	-0.654751	0.66	0.609	3.06783e-09	GMFG	LTBI vs HC	MM-FCN1	down
1.6721e-13	-0.590766	0.718	0.632	3.952e-09	NDUFA1	LTBI vs HC	MM-FCN1	down
2.46535e-13	-0.803975	0.825	0.805	5.82685e-09	PSMA7	LTBI vs HC	MM-FCN1	down
2.81662e-13	-0.850879	0.743	0.805	6.65709e-09	GABARAP	LTBI vs HC	MM-FCN1	down
8.60897e-13	-0.685415	0.609	0.54	2.03473e-08	MGST3	LTBI vs HC	MM-FCN1	down
8.79953e-13	-0.931502	0.398	0.494	2.07977e-08	HSPB1	LTBI vs HC	MM-FCN1	down
1.10475e-12	-0.694204	0.44	0.402	2.61107e-08	SOD1	LTBI vs HC	MM-FCN1	down
1.1489e-12	-0.805015	0.626	0.69	2.71543e-08	HLA-DMB	LTBI vs HC	MM-FCN1	down
1.18046e-12	-0.663948	0.432	0.425	2.79003e-08	NENF	LTBI vs HC	MM-FCN1	down
1.80793e-12	-0.691866	0.452	0.46	4.27304e-08	ALOX5	LTBI vs HC	MM-FCN1	down
2.25257e-12	-0.756529	0.98	1	5.32394e-08	RPS29	LTBI vs HC	MM-FCN1	down
2.53394e-12	-0.660498	0.252	0.287	5.98897e-08	C6orf48	LTBI vs HC	MM-FCN1	down
7.11027e-12	-0.618067	0.479	0.425	1.68051e-07	SLIRP	LTBI vs HC	MM-FCN1	down
8.90109e-12	-0.729702	0.976	0.966	2.10377e-07	RPL13A	LTBI vs HC	MM-FCN1	down
1.04257e-11	-0.695187	0.661	0.644	2.46411e-07	LSP1	LTBI vs HC	MM-FCN1	down
1.12081e-11	-0.871347	0.943	0.954	2.64904e-07	RPL36A	LTBI vs HC	MM-FCN1	down
1.18891e-11	-0.640858	0.997	0.989	2.80998e-07	RPS19	LTBI vs HC	MM-FCN1	down
1.26245e-11	-0.73248	0.615	0.644	2.98381e-07	SNRPD2	LTBI vs HC	MM-FCN1	down
1.35767e-11	-0.628636	0.798	0.759	3.20886e-07	LST1	LTBI vs HC	MM-FCN1	down
1.50077e-11	-1.1677	0.438	0.506	3.54707e-07	MARCO	LTBI vs HC	MM-FCN1	down
4.289e-11	-0.595888	0.758	0.713	1.0137e-06	TMEM258	LTBI vs HC	MM-FCN1	down
8.71331e-11	-0.666459	0.314	0.322	2.05939e-06	GYPC	LTBI vs HC	MM-FCN1	down
8.95804e-11	-0.990108	1	1	2.11723e-06	FTL	LTBI vs HC	MM-FCN1	down
1.77036e-10	-1.07492	0.053	0.23	4.18425e-06	RBP4	LTBI vs HC	MM-FCN1	down
2.3485e-10	-0.656846	0.708	0.701	5.55067e-06	VAMP8	LTBI vs HC	MM-FCN1	down
2.78593e-10	-0.670267	0.165	0.241	6.58455e-06	DMAC1	LTBI vs HC	MM-FCN1	down
2.84538e-10	-0.645892	0.147	0.218	6.72504e-06	ESRRA	LTBI vs HC	MM-FCN1	down
3.13457e-10	-0.673535	0.213	0.287	7.40855e-06	AKR1B1	LTBI vs HC	MM-FCN1	down
5.87194e-10	-0.622008	0.516	0.506	1.38783e-05	CD37	LTBI vs HC	MM-FCN1	down
7.43266e-10	-0.95556	0.312	0.414	1.75671e-05	VSIG4	LTBI vs HC	MM-FCN1	down
7.87385e-10	-0.781658	0.535	0.448	1.86098e-05	STXBP2	LTBI vs HC	MM-FCN1	down
1.09752e-09	-0.625639	0.834	0.816	2.59399e-05	CAPG	LTBI vs HC	MM-FCN1	down
3.01355e-09	-0.77944	0.255	0.333	7.12253e-05	TREM2	LTBI vs HC	MM-FCN1	down
3.98578e-09	-0.701831	0.725	0.724	9.4204e-05	ALOX5AP	LTBI vs HC	MM-FCN1	down
4.35669e-09	-1.12167	0.256	0.46	0.00010297	GCHFR	LTBI vs HC	MM-FCN1	down
5.14627e-09	-0.60396	0.718	0.724	0.000121632	FCGRT	LTBI vs HC	MM-FCN1	down
7.82958e-09	-0.624269	0.969	1	0.000185052	RPL35	LTBI vs HC	MM-FCN1	down
1.62567e-08	-0.621265	0.316	0.31	0.000384226	PLD3	LTBI vs HC	MM-FCN1	down
1.95518e-08	-0.585061	0.421	0.437	0.000462106	LRPAP1	LTBI vs HC	MM-FCN1	down
1.99625e-08	-1.11496	0.314	0.529	0.000471813	C1QC	LTBI vs HC	MM-FCN1	down
2.43925e-08	-0.614539	0.212	0.241	0.000576516	STMN1	LTBI vs HC	MM-FCN1	down
3.51261e-08	-0.793624	0.509	0.621	0.000830206	LTA4H	LTBI vs HC	MM-FCN1	down
1.43784e-07	-0.602107	0.731	0.678	0.00339834	ACP5	LTBI vs HC	MM-FCN1	down
3.23992e-07	-0.636918	0.986	0.989	0.00765755	RPL21	LTBI vs HC	MM-FCN1	down
8.25826e-23	1.00506	1	1	1.95184e-18	MALAT1	LTBI vs TBN	MM-FCN1	up
1.0427e-19	1.02433	0.912	0.851	2.46442e-15	BTG1	LTBI vs TBN	MM-FCN1	up
1.54229e-15	0.879382	0.502	0.171	3.64521e-11	FABP4	LTBI vs TBN	MM-FCN1	up
5.08784e-15	0.996512	0.925	0.754	1.20251e-10	APOC1	LTBI vs TBN	MM-FCN1	up
6.00138e-15	0.791572	0.943	0.92	1.41843e-10	RPS26	LTBI vs TBN	MM-FCN1	up
2.05448e-14	1.09094	0.643	0.349	4.85576e-10	LMNA	LTBI vs TBN	MM-FCN1	up
1.53461e-13	0.812617	0.832	0.623	3.62704e-09	CD9	LTBI vs TBN	MM-FCN1	up
4.84364e-10	1.64702	0.498	0.257	1.1448e-05	AREG	LTBI vs TBN	MM-FCN1	up
2.35222e-09	0.620497	0.488	0.257	5.55947e-05	SEMA6B	LTBI vs TBN	MM-FCN1	up
4.13281e-09	0.780253	0.459	0.229	9.7679e-05	PHLDA1	LTBI vs TBN	MM-FCN1	up
6.62953e-09	1.21987	0.518	0.297	0.000156689	IL7R	LTBI vs TBN	MM-FCN1	up
1.65453e-08	0.581017	0.202	0.04	0.000391049	CES1	LTBI vs TBN	MM-FCN1	up
1.50994e-07	0.687305	0.764	0.64	0.00356875	GPR183	LTBI vs TBN	MM-FCN1	up
5.56243e-07	0.849797	0.821	0.777	0.0131468	RPS17	LTBI vs TBN	MM-FCN1	up
7.65707e-07	0.703474	0.289	0.114	0.0180975	NUPR1	LTBI vs TBN	MM-FCN1	up
1.27438e-06	0.870206	0.232	0.074	0.03012	CXCL3	LTBI vs TBN	MM-FCN1	up
1.32304e-06	0.6619	0.526	0.366	0.03127	SLC16A10	LTBI vs TBN	MM-FCN1	up
4.15984e-45	-0.77091	0.989	1	9.83177e-41	HLA-B	LTBI vs TBN	MM-FCN1	down
1.39557e-32	-1.09777	0.104	0.537	3.29844e-28	ANKRD22	LTBI vs TBN	MM-FCN1	down
7.56134e-32	-1.34996	0.272	0.68	1.78712e-27	VAMP5	LTBI vs TBN	MM-FCN1	down
7.45739e-28	-1.51397	0.4	0.749	1.76256e-23	GBP1	LTBI vs TBN	MM-FCN1	down
1.10602e-25	-1.22341	0.59	0.846	2.61408e-21	WARS	LTBI vs TBN	MM-FCN1	down
1.04906e-24	-1.26094	0.266	0.6	2.47944e-20	CALHM6	LTBI vs TBN	MM-FCN1	down
2.93789e-22	-0.967528	0.597	0.806	6.94371e-18	STAT1	LTBI vs TBN	MM-FCN1	down
5.84173e-22	-1.31114	0.603	0.84	1.38069e-17	IFITM3	LTBI vs TBN	MM-FCN1	down
3.66468e-21	-0.886109	0.213	0.577	8.66148e-17	RARRES3	LTBI vs TBN	MM-FCN1	down
5.88404e-21	-0.851408	0.724	0.829	1.39069e-16	PSME2	LTBI vs TBN	MM-FCN1	down
7.23488e-21	-1.25525	0.22	0.56	1.70996e-16	GBP5	LTBI vs TBN	MM-FCN1	down
1.98146e-20	-0.951165	0.366	0.697	4.68317e-16	TAP1	LTBI vs TBN	MM-FCN1	down
1.07968e-18	-0.865318	0.654	0.869	2.55182e-14	CYBB	LTBI vs TBN	MM-FCN1	down
3.18844e-18	-0.81844	0.669	0.806	7.53588e-14	LAP3	LTBI vs TBN	MM-FCN1	down
6.33682e-18	-0.903096	0.296	0.629	1.49771e-13	GBP4	LTBI vs TBN	MM-FCN1	down
7.43508e-18	-0.92538	0.391	0.697	1.75728e-13	FCGR1A	LTBI vs TBN	MM-FCN1	down
8.16523e-18	-1.02533	0.538	0.766	1.92985e-13	FGL2	LTBI vs TBN	MM-FCN1	down
6.25739e-17	-0.751992	0.442	0.749	1.47893e-12	PSMB9	LTBI vs TBN	MM-FCN1	down
8.69595e-17	-0.911267	0.592	0.823	2.05529e-12	FYB1	LTBI vs TBN	MM-FCN1	down
1.09117e-16	-1.20391	0.147	0.451	2.57899e-12	TNFSF10	LTBI vs TBN	MM-FCN1	down
5.29994e-16	-0.702628	0.129	0.423	1.25264e-11	GCH1	LTBI vs TBN	MM-FCN1	down
7.48693e-16	-0.731249	0.171	0.463	1.76954e-11	GIMAP4	LTBI vs TBN	MM-FCN1	down
1.67503e-15	-1.3312	0.102	0.371	3.95894e-11	APOBEC3A	LTBI vs TBN	MM-FCN1	down
2.2546e-15	-0.821755	0.579	0.76	5.32875e-11	RNF213	LTBI vs TBN	MM-FCN1	down
5.07709e-14	-0.59335	0.947	0.977	1.19997e-09	TYMP	LTBI vs TBN	MM-FCN1	down
7.52189e-14	-1.20233	0.092	0.337	1.7778e-09	IDO1	LTBI vs TBN	MM-FCN1	down
2.27636e-13	-0.640443	0.686	0.84	5.38017e-09	CTSH	LTBI vs TBN	MM-FCN1	down
7.0141e-13	-0.60872	0.307	0.606	1.65778e-08	UBE2L6	LTBI vs TBN	MM-FCN1	down
9.78438e-13	-0.920986	0.496	0.72	2.31254e-08	FCGR3A	LTBI vs TBN	MM-FCN1	down
2.83596e-12	-0.673624	0.4	0.669	6.7028e-08	UCP2	LTBI vs TBN	MM-FCN1	down
3.95582e-12	-0.660662	0.811	0.891	9.34958e-08	COTL1	LTBI vs TBN	MM-FCN1	down
9.65186e-12	-1.8402	0.137	0.366	2.28122e-07	CXCL10	LTBI vs TBN	MM-FCN1	down
1.11652e-11	-0.647062	0.892	0.943	2.63889e-07	VMP1	LTBI vs TBN	MM-FCN1	down
1.11951e-11	-0.883993	0.653	0.806	2.64597e-07	CTSC	LTBI vs TBN	MM-FCN1	down
1.86147e-11	-0.619055	0.418	0.68	4.39958e-07	GBP2	LTBI vs TBN	MM-FCN1	down
4.70721e-11	-0.584488	0.464	0.669	1.11255e-06	ATG3	LTBI vs TBN	MM-FCN1	down
6.12621e-11	-0.654599	0.626	0.783	1.44793e-06	HLA-DMB	LTBI vs TBN	MM-FCN1	down
6.47396e-11	-0.609926	0.597	0.743	1.53012e-06	CD48	LTBI vs TBN	MM-FCN1	down
9.42719e-11	-0.609401	0.474	0.674	2.22812e-06	PLEKHO1	LTBI vs TBN	MM-FCN1	down
1.41162e-10	-0.658761	0.609	0.743	3.33637e-06	LYN	LTBI vs TBN	MM-FCN1	down
1.52956e-10	-0.721768	0.351	0.589	3.61511e-06	CSF2RB	LTBI vs TBN	MM-FCN1	down
1.71648e-10	-0.665258	0.496	0.754	4.0569e-06	SNX10	LTBI vs TBN	MM-FCN1	down
3.47585e-10	-0.7521	0.435	0.663	8.21517e-06	CCR1	LTBI vs TBN	MM-FCN1	down
5.03968e-10	-0.598853	0.179	0.411	1.19113e-05	FCGR1B	LTBI vs TBN	MM-FCN1	down
8.64652e-10	-0.652408	0.511	0.697	2.04361e-05	TNFSF13B	LTBI vs TBN	MM-FCN1	down
1.1348e-09	-0.770303	0.191	0.429	2.68209e-05	IFI44L	LTBI vs TBN	MM-FCN1	down
2.85804e-09	-1.57023	0.102	0.286	6.75498e-05	CXCL9	LTBI vs TBN	MM-FCN1	down
3.39638e-09	-0.593197	0.417	0.629	8.02734e-05	EPSTI1	LTBI vs TBN	MM-FCN1	down
5.6946e-09	-0.590468	0.553	0.76	0.000134592	PARP14	LTBI vs TBN	MM-FCN1	down
5.773e-09	-0.643176	0.762	0.834	0.000136445	BCL2A1	LTBI vs TBN	MM-FCN1	down
8.95624e-09	-1.19092	0.148	0.343	0.000211681	RSAD2	LTBI vs TBN	MM-FCN1	down
1.1363e-08	-1.86921	0.142	0.343	0.000268565	IFIT2	LTBI vs TBN	MM-FCN1	down
1.16005e-08	-0.581094	0.277	0.503	0.000274178	RNF19B	LTBI vs TBN	MM-FCN1	down
1.41471e-08	-0.598875	0.3	0.509	0.000334367	44621	LTBI vs TBN	MM-FCN1	down
2.17925e-08	-0.58645	0.358	0.589	0.000515065	DMXL2	LTBI vs TBN	MM-FCN1	down
2.7043e-08	-1.07599	0.206	0.423	0.000639162	IFIT3	LTBI vs TBN	MM-FCN1	down
4.05056e-08	-0.593679	0.068	0.223	0.00095735	CXCL11	LTBI vs TBN	MM-FCN1	down
5.85082e-08	-0.617802	0.505	0.691	0.00138284	IRF1	LTBI vs TBN	MM-FCN1	down
7.12372e-08	-0.733968	0.501	0.697	0.00168369	CD14	LTBI vs TBN	MM-FCN1	down
5.99409e-07	-0.617785	0.681	0.766	0.014167	IGSF6	LTBI vs TBN	MM-FCN1	down
6.53401e-07	-0.61747	0.539	0.737	0.0154431	MNDA	LTBI vs TBN	MM-FCN1	down
1.08172e-06	-1.249	0.511	0.697	0.0255664	ISG15	LTBI vs TBN	MM-FCN1	down
1.45927e-06	-0.583823	0.102	0.251	0.0344899	SOCS1	LTBI vs TBN	MM-FCN1	down
1.891e-06	-0.687727	0.293	0.486	0.0446938	MX1	LTBI vs TBN	MM-FCN1	down
1.9232e-06	-0.990009	0.229	0.389	0.0454548	RETN	LTBI vs TBN	MM-FCN1	down
2.41717e-117	1.97418	0.785	0.4	5.71298e-113	GBP1	TB vs LTBI	MM-FCN1	up
2.65484e-97	1.78209	0.826	0.603	6.27472e-93	IFITM3	TB vs LTBI	MM-FCN1	up
6.18865e-97	1.30031	0.798	0.597	1.46269e-92	STAT1	TB vs LTBI	MM-FCN1	up
3.33134e-87	1.71472	0.629	0.22	7.87363e-83	GBP5	TB vs LTBI	MM-FCN1	up
1.15714e-85	1.73322	0.56	0.266	2.73491e-81	CALHM6	TB vs LTBI	MM-FCN1	up
6.34331e-82	1.5697	0.592	0.272	1.49924e-77	VAMP5	TB vs LTBI	MM-FCN1	up
2.63437e-80	1.31361	0.758	0.59	6.22633e-76	WARS	TB vs LTBI	MM-FCN1	up
7.87089e-77	2.7336	0.552	0.137	1.86028e-72	CXCL10	TB vs LTBI	MM-FCN1	up
4.63941e-74	1.35085	0.627	0.45	1.09653e-69	MIF	TB vs LTBI	MM-FCN1	up
1.81871e-72	0.733947	0.983	0.989	4.29852e-68	HLA-B	TB vs LTBI	MM-FCN1	up
1.44534e-68	1.41852	0.462	0.104	3.41606e-64	ANKRD22	TB vs LTBI	MM-FCN1	up
6.15324e-66	1.37442	0.593	0.296	1.45432e-61	GBP4	TB vs LTBI	MM-FCN1	up
4.39099e-64	0.82904	0.766	0.724	1.03781e-59	PSME2	TB vs LTBI	MM-FCN1	up
1.17011e-61	4.15435	0.312	0.033	2.76556e-57	CCL8	TB vs LTBI	MM-FCN1	up
6.20728e-61	1.21639	0.758	0.653	1.46709e-56	CTSC	TB vs LTBI	MM-FCN1	up
2.67241e-60	0.839036	0.718	0.747	6.31625e-56	TPI1	TB vs LTBI	MM-FCN1	up
6.29894e-59	0.80096	0.914	0.861	1.48875e-54	HLA-E	TB vs LTBI	MM-FCN1	up
1.10193e-58	1.71015	0.416	0.092	2.60441e-54	IDO1	TB vs LTBI	MM-FCN1	up
1.23437e-57	0.824927	0.634	0.636	2.91743e-53	C4orf3	TB vs LTBI	MM-FCN1	up
4.85355e-55	0.963573	0.44	0.366	1.14714e-50	ERO1A	TB vs LTBI	MM-FCN1	up
3.04429e-54	2.56931	0.642	0.366	7.19517e-50	CCL2	TB vs LTBI	MM-FCN1	up
8.70642e-53	1.59037	0.459	0.147	2.05776e-48	TNFSF10	TB vs LTBI	MM-FCN1	up
7.38751e-52	1.02976	0.682	0.579	1.74604e-47	RNF213	TB vs LTBI	MM-FCN1	up
8.09212e-52	0.788909	0.711	0.669	1.91257e-47	LAP3	TB vs LTBI	MM-FCN1	up
1.78146e-50	1.19517	0.665	0.496	4.21047e-46	SNX10	TB vs LTBI	MM-FCN1	up
2.50458e-50	1.07346	0.491	0.351	5.91957e-46	CSF2RB	TB vs LTBI	MM-FCN1	up
5.86476e-50	1.26103	0.42	0.129	1.38614e-45	GCH1	TB vs LTBI	MM-FCN1	up
1.68528e-49	1.56573	0.679	0.387	3.98317e-45	CCL3	TB vs LTBI	MM-FCN1	up
2.56684e-48	0.883607	0.817	0.762	6.06673e-44	BCL2A1	TB vs LTBI	MM-FCN1	up
4.36166e-48	0.710242	0.683	0.704	1.03088e-43	ATOX1	TB vs LTBI	MM-FCN1	up
5.62726e-48	0.914709	0.746	0.654	1.33e-43	CYBB	TB vs LTBI	MM-FCN1	up
8.90607e-48	1.01514	0.468	0.213	2.10495e-43	RARRES3	TB vs LTBI	MM-FCN1	up
2.51169e-47	0.690032	0.711	0.735	5.93638e-43	PGK1	TB vs LTBI	MM-FCN1	up
7.60741e-47	1.23251	0.399	0.156	1.79801e-42	CD274	TB vs LTBI	MM-FCN1	up
1.93023e-46	0.967462	0.549	0.366	4.56209e-42	TAP1	TB vs LTBI	MM-FCN1	up
1.07823e-44	0.922997	0.646	0.505	2.54839e-40	IRF1	TB vs LTBI	MM-FCN1	up
1.49854e-44	1.1405	0.592	0.435	3.5418e-40	CCR1	TB vs LTBI	MM-FCN1	up
3.86955e-44	1.75942	0.409	0.148	9.14567e-40	RSAD2	TB vs LTBI	MM-FCN1	up
3.89787e-44	0.902029	0.728	0.65	9.21261e-40	CLEC7A	TB vs LTBI	MM-FCN1	up
6.64832e-44	0.900632	0.596	0.417	1.57133e-39	EPSTI1	TB vs LTBI	MM-FCN1	up
1.43758e-43	0.604273	0.721	0.743	3.39772e-39	GABARAP	TB vs LTBI	MM-FCN1	up
1.2874e-42	0.690515	0.993	0.997	3.04277e-38	TMSB10	TB vs LTBI	MM-FCN1	up
7.97674e-42	0.792258	0.591	0.442	1.8853e-37	PSMB9	TB vs LTBI	MM-FCN1	up
2.50835e-41	1.61078	0.705	0.511	5.92848e-37	ISG15	TB vs LTBI	MM-FCN1	up
5.79137e-40	1.60962	0.394	0.142	1.36879e-35	IFIT2	TB vs LTBI	MM-FCN1	up
1.71907e-39	0.836942	0.543	0.418	4.06303e-35	GBP2	TB vs LTBI	MM-FCN1	up
2.70419e-39	1.53686	0.451	0.206	6.39135e-35	IFIT3	TB vs LTBI	MM-FCN1	up
1.48991e-38	0.645235	0.723	0.737	3.52139e-34	WSB1	TB vs LTBI	MM-FCN1	up
2.14707e-38	0.760454	0.531	0.498	5.0746e-34	LILRB4	TB vs LTBI	MM-FCN1	up
8.02758e-38	1.01913	0.618	0.496	1.89732e-33	FCGR3A	TB vs LTBI	MM-FCN1	up
4.0769e-37	0.790625	0.612	0.553	9.63574e-33	PARP14	TB vs LTBI	MM-FCN1	up
4.84545e-37	0.957292	0.574	0.415	1.14522e-32	IFITM2	TB vs LTBI	MM-FCN1	up
5.67149e-37	0.854398	0.802	0.774	1.34046e-32	PLEK	TB vs LTBI	MM-FCN1	up
2.40253e-36	1.70727	0.418	0.229	5.67837e-32	RETN	TB vs LTBI	MM-FCN1	up
3.2481e-36	0.795582	0.488	0.434	7.67688e-32	STAT2	TB vs LTBI	MM-FCN1	up
3.26661e-36	0.651157	0.975	0.973	7.72063e-32	HLA-A	TB vs LTBI	MM-FCN1	up
1.6311e-35	2.58697	0.248	0.055	3.8551e-31	CCL7	TB vs LTBI	MM-FCN1	up
4.44447e-35	1.4277	0.494	0.444	1.05045e-30	HSPA1A	TB vs LTBI	MM-FCN1	up
1.63749e-34	0.812429	0.912	0.862	3.87021e-30	KLF6	TB vs LTBI	MM-FCN1	up
2.29049e-34	0.605805	0.995	0.984	5.41357e-30	SAT1	TB vs LTBI	MM-FCN1	up
3.01619e-34	2.05872	0.59	0.459	7.12876e-30	CXCL8	TB vs LTBI	MM-FCN1	up
2.16494e-33	1.01972	0.728	0.582	5.11684e-29	S100A8	TB vs LTBI	MM-FCN1	up
2.77156e-33	0.885164	0.465	0.358	6.55058e-29	DMXL2	TB vs LTBI	MM-FCN1	up
4.99053e-33	0.725998	0.576	0.511	1.17951e-28	TNFSF13B	TB vs LTBI	MM-FCN1	up
9.20481e-33	1.10256	0.41	0.191	2.17556e-28	IFI44L	TB vs LTBI	MM-FCN1	up
1.53796e-32	0.749357	0.742	0.656	3.63498e-28	LCP2	TB vs LTBI	MM-FCN1	up
1.62698e-32	0.824334	0.209	0.027	3.84536e-28	IFITM1	TB vs LTBI	MM-FCN1	up
4.21806e-32	0.698741	0.398	0.307	9.96938e-28	XRN1	TB vs LTBI	MM-FCN1	up
5.69949e-32	1.53234	0.281	0.125	1.34707e-27	DEFB1	TB vs LTBI	MM-FCN1	up
5.83692e-32	0.695299	0.376	0.32	1.37956e-27	DENND5A	TB vs LTBI	MM-FCN1	up
6.1259e-32	0.720118	0.532	0.467	1.44786e-27	SQOR	TB vs LTBI	MM-FCN1	up
1.6911e-31	0.823368	0.565	0.459	3.99691e-27	APOL6	TB vs LTBI	MM-FCN1	up
3.06105e-31	0.669203	0.81	0.828	7.2348e-27	SEC61G	TB vs LTBI	MM-FCN1	up
3.06732e-31	0.838427	0.412	0.277	7.24961e-27	RNF19B	TB vs LTBI	MM-FCN1	up
7.37566e-30	0.635277	0.628	0.592	1.74324e-25	FYB1	TB vs LTBI	MM-FCN1	up
2.10287e-29	0.828285	0.247	0.125	4.97012e-25	RGL1	TB vs LTBI	MM-FCN1	up
2.36002e-29	1.62745	0.273	0.068	5.57791e-25	CXCL11	TB vs LTBI	MM-FCN1	up
3.61505e-29	0.669461	0.419	0.387	8.54417e-25	IRF7	TB vs LTBI	MM-FCN1	up
4.25575e-29	0.599633	0.513	0.559	1.00585e-24	PPA1	TB vs LTBI	MM-FCN1	up
6.32486e-29	0.840307	0.255	0.178	1.49488e-24	HK2	TB vs LTBI	MM-FCN1	up
7.97319e-29	0.881786	0.283	0.175	1.88446e-24	FPR2	TB vs LTBI	MM-FCN1	up
9.17399e-29	0.92136	0.34	0.405	2.16827e-24	HMOX1	TB vs LTBI	MM-FCN1	up
1.21826e-28	1.50999	0.428	0.203	2.87937e-24	CCL4	TB vs LTBI	MM-FCN1	up
1.23786e-28	0.664561	0.43	0.371	2.92568e-24	DRAM1	TB vs LTBI	MM-FCN1	up
1.67788e-28	0.860338	0.699	0.691	3.96568e-24	SLC2A3	TB vs LTBI	MM-FCN1	up
2.17845e-28	0.799034	0.43	0.316	5.14877e-24	XAF1	TB vs LTBI	MM-FCN1	up
2.5247e-28	0.975741	0.617	0.501	5.96713e-24	CD14	TB vs LTBI	MM-FCN1	up
7.62235e-28	0.639699	0.304	0.139	1.80154e-23	PSMB10	TB vs LTBI	MM-FCN1	up
8.22755e-28	0.70993	0.423	0.326	1.94458e-23	TRIM22	TB vs LTBI	MM-FCN1	up
1.21379e-27	0.823311	0.837	0.821	2.86879e-23	GLUL	TB vs LTBI	MM-FCN1	up
1.28931e-27	0.728474	0.484	0.391	3.04729e-23	FCGR1A	TB vs LTBI	MM-FCN1	up
2.95863e-27	0.813996	0.35	0.313	6.99273e-23	CD163	TB vs LTBI	MM-FCN1	up
3.63189e-27	0.709503	0.317	0.171	8.58396e-23	GIMAP4	TB vs LTBI	MM-FCN1	up
9.35737e-27	1.3015	0.297	0.102	2.21161e-22	APOBEC3A	TB vs LTBI	MM-FCN1	up
4.20516e-26	1.38301	0.488	0.262	9.93889e-22	CCL3L1	TB vs LTBI	MM-FCN1	up
3.66125e-25	0.663114	0.463	0.461	8.65338e-21	SLC25A37	TB vs LTBI	MM-FCN1	up
4.06121e-25	0.626661	0.39	0.326	9.59868e-21	DTX3L	TB vs LTBI	MM-FCN1	up
9.28625e-25	0.701391	0.393	0.259	2.19481e-20	PSTPIP2	TB vs LTBI	MM-FCN1	up
9.62969e-25	0.663729	0.527	0.459	2.27598e-20	ICAM1	TB vs LTBI	MM-FCN1	up
1.41025e-24	0.613292	0.398	0.397	3.33312e-20	CSF3R	TB vs LTBI	MM-FCN1	up
1.41293e-24	1.11249	0.286	0.265	3.33946e-20	DNAJB1	TB vs LTBI	MM-FCN1	up
1.52644e-24	0.590331	0.379	0.36	3.60774e-20	PIM1	TB vs LTBI	MM-FCN1	up
1.88992e-24	0.680493	0.399	0.275	4.46683e-20	PTAFR	TB vs LTBI	MM-FCN1	up
2.05848e-24	0.728302	0.285	0.148	4.86522e-20	APOL2	TB vs LTBI	MM-FCN1	up
3.3047e-24	0.625697	0.366	0.299	7.81065e-20	SLAMF8	TB vs LTBI	MM-FCN1	up
1.35121e-23	0.654339	0.349	0.31	3.19357e-19	CLEC4A	TB vs LTBI	MM-FCN1	up
1.45742e-23	0.774208	0.414	0.24	3.4446e-19	SERPING1	TB vs LTBI	MM-FCN1	up
1.96293e-23	0.672498	0.299	0.226	4.6394e-19	OAS2	TB vs LTBI	MM-FCN1	up
4.56391e-23	0.759593	0.869	0.892	1.07868e-18	VMP1	TB vs LTBI	MM-FCN1	up
4.9189e-23	0.624509	0.347	0.353	1.16258e-18	MX2	TB vs LTBI	MM-FCN1	up
6.99006e-23	0.719751	0.274	0.182	1.6521e-18	AC015912.3	TB vs LTBI	MM-FCN1	up
1.04966e-22	0.625084	0.307	0.238	2.48087e-18	IFIH1	TB vs LTBI	MM-FCN1	up
1.75818e-22	0.895027	0.634	0.488	4.15546e-18	IFI6	TB vs LTBI	MM-FCN1	up
2.78429e-22	0.921289	0.424	0.293	6.58067e-18	MX1	TB vs LTBI	MM-FCN1	up
3.69024e-22	0.605911	0.451	0.414	8.72187e-18	TNFAIP2	TB vs LTBI	MM-FCN1	up
3.83369e-22	1.07268	0.262	0.181	9.06094e-18	HSPA1B	TB vs LTBI	MM-FCN1	up
4.64249e-22	0.785152	0.353	0.232	1.09725e-17	CD69	TB vs LTBI	MM-FCN1	up
5.23271e-22	0.766094	0.359	0.225	1.23675e-17	NCF1	TB vs LTBI	MM-FCN1	up
1.79948e-21	1.25211	0.291	0.102	4.25307e-17	CXCL9	TB vs LTBI	MM-FCN1	up
4.21346e-21	0.613027	0.595	0.538	9.95851e-17	FGL2	TB vs LTBI	MM-FCN1	up
5.52831e-21	0.75694	0.34	0.398	1.30662e-16	HSPB1	TB vs LTBI	MM-FCN1	up
6.3185e-21	0.709251	0.394	0.3	1.49338e-16	SAMD9L	TB vs LTBI	MM-FCN1	up
8.23302e-21	0.711676	0.37	0.317	1.94587e-16	CD300E	TB vs LTBI	MM-FCN1	up
2.39198e-19	0.764147	0.505	0.387	5.65343e-15	DUSP6	TB vs LTBI	MM-FCN1	up
2.93599e-19	0.709594	0.416	0.366	6.93921e-15	TGM2	TB vs LTBI	MM-FCN1	up
1.81988e-18	0.611987	0.613	0.649	4.30128e-14	MARCKS	TB vs LTBI	MM-FCN1	up
3.77176e-18	1.20818	0.423	0.226	8.91457e-14	CCL4L2	TB vs LTBI	MM-FCN1	up
7.53735e-18	0.914881	0.405	0.24	1.78145e-13	AC020656.1	TB vs LTBI	MM-FCN1	up
1.8142e-17	0.650412	0.959	0.947	4.28787e-13	C15orf48	TB vs LTBI	MM-FCN1	up
2.49145e-17	1.00087	0.206	0.115	5.88854e-13	IFIT1	TB vs LTBI	MM-FCN1	up
2.62173e-17	0.596088	0.324	0.248	6.19645e-13	TAGAP	TB vs LTBI	MM-FCN1	up
6.98542e-17	0.645301	0.517	0.434	1.651e-12	LY6E	TB vs LTBI	MM-FCN1	up
3.07155e-16	0.953033	0.49	0.327	7.2596e-12	G0S2	TB vs LTBI	MM-FCN1	up
7.56094e-16	0.861789	0.396	0.361	1.78703e-11	INHBA	TB vs LTBI	MM-FCN1	up
9.85434e-16	0.885968	0.559	0.405	2.32907e-11	MT2A	TB vs LTBI	MM-FCN1	up
1.36246e-14	0.611509	0.303	0.203	3.22018e-10	EGR2	TB vs LTBI	MM-FCN1	up
1.14664e-13	0.670073	0.209	0.119	2.71008e-09	HERC5	TB vs LTBI	MM-FCN1	up
4.57207e-13	0.686814	0.641	0.596	1.08061e-08	IL1RN	TB vs LTBI	MM-FCN1	up
1.86779e-12	0.649296	0.796	0.703	4.41453e-08	FOS	TB vs LTBI	MM-FCN1	up
3.50559e-12	0.609887	0.236	0.111	8.28545e-08	IL32	TB vs LTBI	MM-FCN1	up
2.60364e-11	0.732208	0.241	0.243	6.15371e-07	IFI27	TB vs LTBI	MM-FCN1	up
2.82536e-11	0.601031	0.222	0.139	6.67774e-07	EGR1	TB vs LTBI	MM-FCN1	up
2.78486e-10	0.593801	0.223	0.265	6.58201e-06	CXCL2	TB vs LTBI	MM-FCN1	up
2.14592e-09	0.664096	0.908	0.929	5.07189e-05	HSP90AA1	TB vs LTBI	MM-FCN1	up
5.48751e-103	-1.51976	0.354	0.832	1.29697e-98	CD9	TB vs LTBI	MM-FCN1	down
3.4278e-65	-1.74977	0.459	0.817	8.10161e-61	FABP5	TB vs LTBI	MM-FCN1	down
8.07414e-56	-0.918022	0.281	0.666	1.90832e-51	ALCAM	TB vs LTBI	MM-FCN1	down
9.80715e-54	-0.597645	0.983	0.997	2.31792e-49	TPT1	TB vs LTBI	MM-FCN1	down
1.39736e-49	-1.00475	0.746	0.939	3.30265e-45	LGALS3	TB vs LTBI	MM-FCN1	down
1.9545e-49	-1.6932	0.162	0.498	4.61946e-45	AREG	TB vs LTBI	MM-FCN1	down
1.99942e-49	-1.07664	0.279	0.643	4.72563e-45	LMNA	TB vs LTBI	MM-FCN1	down
2.93861e-49	-1.22237	0.248	0.607	6.94541e-45	HLA-DQA2	TB vs LTBI	MM-FCN1	down
4.14199e-47	-0.846884	0.188	0.529	9.78959e-43	SATB1	TB vs LTBI	MM-FCN1	down
1.76924e-46	-0.828502	0.139	0.459	4.1816e-42	PHLDA1	TB vs LTBI	MM-FCN1	down
1.85942e-42	-0.637082	0.724	0.922	4.39473e-38	RPS5	TB vs LTBI	MM-FCN1	down
2.41001e-42	-0.787984	0.949	0.982	5.69605e-38	VIM	TB vs LTBI	MM-FCN1	down
6.10379e-42	-0.966796	0.445	0.764	1.44263e-37	GPR183	TB vs LTBI	MM-FCN1	down
1.65794e-41	-0.721853	0.638	0.863	3.91855e-37	EEF1B2	TB vs LTBI	MM-FCN1	down
1.73758e-41	-0.637731	0.095	0.371	4.10677e-37	IL1R1	TB vs LTBI	MM-FCN1	down
1.64853e-40	-0.723883	0.736	0.943	3.8963e-36	RPS26	TB vs LTBI	MM-FCN1	down
3.19816e-38	-0.868933	0.257	0.57	7.55884e-34	ARL4C	TB vs LTBI	MM-FCN1	down
1.56985e-37	-0.78465	0.777	0.922	3.71035e-33	HLA-DQB1	TB vs LTBI	MM-FCN1	down
2.2856e-37	-0.834286	0.702	0.912	5.40202e-33	BTG1	TB vs LTBI	MM-FCN1	down
1.20031e-33	-0.643407	0.133	0.393	2.83692e-29	GPAT3	TB vs LTBI	MM-FCN1	down
3.47996e-31	-0.846937	0.707	0.925	8.22488e-27	APOC1	TB vs LTBI	MM-FCN1	down
5.56657e-31	-0.636691	0.116	0.357	1.31566e-26	A2M	TB vs LTBI	MM-FCN1	down
3.26207e-30	-1.01121	0.227	0.502	7.7099e-26	FABP4	TB vs LTBI	MM-FCN1	down
1.37545e-29	-0.605326	0.906	0.98	3.25088e-25	HLA-DPA1	TB vs LTBI	MM-FCN1	down
1.13475e-28	-0.735271	0.254	0.526	2.68199e-24	SLC16A10	TB vs LTBI	MM-FCN1	down
7.32274e-28	-0.696628	0.464	0.731	1.73073e-23	ACP5	TB vs LTBI	MM-FCN1	down
2.51877e-27	-0.608892	0.04	0.212	5.95311e-23	LPL	TB vs LTBI	MM-FCN1	down
3.78401e-27	-1.87963	0.054	0.239	8.94351e-23	SCGB1A1	TB vs LTBI	MM-FCN1	down
2.39611e-26	-0.761758	0.476	0.734	5.66321e-22	REL	TB vs LTBI	MM-FCN1	down
8.35216e-26	-0.809074	0.402	0.664	1.97403e-21	SDS	TB vs LTBI	MM-FCN1	down
9.86011e-26	-0.685491	0.251	0.506	2.33044e-21	CEBPD	TB vs LTBI	MM-FCN1	down
2.52975e-23	-1.14576	0.13	0.34	5.97907e-19	EREG	TB vs LTBI	MM-FCN1	down
1.79411e-20	-0.908224	0.288	0.518	4.24038e-16	IL7R	TB vs LTBI	MM-FCN1	down
1.79923e-20	-0.643402	0.317	0.55	4.25247e-16	INSIG1	TB vs LTBI	MM-FCN1	down
2.7156e-17	-0.632384	0.154	0.337	6.41832e-13	SLC7A11	TB vs LTBI	MM-FCN1	down
1.89367e-35	1.81934	0.834	0.069	4.47568e-31	XIST	TBN vs HC	MM-FCN1	up
3.88835e-33	1.34	0.994	0.977	9.19013e-29	MT-ATP6	TBN vs HC	MM-FCN1	up
1.27443e-28	1.36547	0.994	0.989	3.01211e-24	MT-ND3	TBN vs HC	MM-FCN1	up
1.3115e-26	2.22637	0.846	0.184	3.09972e-22	WARS	TBN vs HC	MM-FCN1	up
1.25244e-22	0.966037	0.983	0.954	2.96015e-18	MT-ND1	TBN vs HC	MM-FCN1	up
3.64762e-22	1.0181	0.994	1	8.62114e-18	MT-ND4	TBN vs HC	MM-FCN1	up
8.45658e-21	1.13739	0.811	0.207	1.99871e-16	ZFYVE16	TBN vs HC	MM-FCN1	up
1.18627e-20	1.20032	0.977	0.943	2.80375e-16	MT-CYB	TBN vs HC	MM-FCN1	up
1.54399e-20	2.13271	0.749	0.149	3.64922e-16	GBP1	TBN vs HC	MM-FCN1	up
1.17833e-19	0.714213	0.983	1	2.78497e-15	MT-CO1	TBN vs HC	MM-FCN1	up
1.38576e-19	1.44861	0.96	0.506	3.27524e-15	KLF6	TBN vs HC	MM-FCN1	up
1.52145e-19	1.38523	0.629	0.069	3.59594e-15	GBP4	TBN vs HC	MM-FCN1	up
3.29161e-19	0.674161	0.794	0.23	7.77972e-15	GNB1	TBN vs HC	MM-FCN1	up
5.52717e-19	0.75099	0.989	1	1.30635e-14	MT-CO3	TBN vs HC	MM-FCN1	up
9.9038e-19	0.886677	0.994	1	2.34076e-14	MT-CO2	TBN vs HC	MM-FCN1	up
1.26788e-18	1.43071	0.823	0.253	2.99663e-14	SLC2A3	TBN vs HC	MM-FCN1	up
5.49765e-18	1.31364	0.971	0.552	1.29937e-13	NAMPT	TBN vs HC	MM-FCN1	up
6.25723e-18	1.4359	0.874	0.368	1.4789e-13	LIMS1	TBN vs HC	MM-FCN1	up
7.30459e-18	1.17584	0.966	0.724	1.72644e-13	MT-ND5	TBN vs HC	MM-FCN1	up
9.70463e-18	1.71923	0.68	0.138	2.29369e-13	VAMP5	TBN vs HC	MM-FCN1	up
2.28714e-17	1.66094	0.949	0.529	5.40566e-13	SOD2	TBN vs HC	MM-FCN1	up
2.38378e-17	1.34491	0.777	0.23	5.63407e-13	LCP2	TBN vs HC	MM-FCN1	up
1.01626e-16	1.8806	0.56	0.057	2.40192e-12	GBP5	TBN vs HC	MM-FCN1	up
1.15248e-16	1.00907	0.989	0.874	2.72388e-12	H3F3B	TBN vs HC	MM-FCN1	up
1.24175e-16	1.01207	0.846	0.322	2.93487e-12	DUSP1	TBN vs HC	MM-FCN1	up
1.31544e-16	1.29823	0.823	0.287	3.10904e-12	FYB1	TBN vs HC	MM-FCN1	up
2.4355e-16	0.971868	0.829	0.299	5.7563e-12	DDX3X	TBN vs HC	MM-FCN1	up
3.39749e-16	1.19115	0.869	0.368	8.02996e-12	CYBB	TBN vs HC	MM-FCN1	up
3.92358e-16	1.03875	0.743	0.207	9.27339e-12	FNDC3B	TBN vs HC	MM-FCN1	up
6.00561e-16	1.04939	0.537	0.057	1.41943e-11	ANKRD22	TBN vs HC	MM-FCN1	up
6.85737e-16	0.634641	0.651	0.149	1.62074e-11	PDCD10	TBN vs HC	MM-FCN1	up
7.85691e-16	0.779806	0.777	0.264	1.85698e-11	NFE2L2	TBN vs HC	MM-FCN1	up
8.82374e-16	1.44267	0.76	0.241	2.08549e-11	RNF213	TBN vs HC	MM-FCN1	up
1.10369e-15	0.868348	0.606	0.103	2.60856e-11	UBE2L6	TBN vs HC	MM-FCN1	up
1.10464e-15	1.79374	0.714	0.195	2.61083e-11	FCN1	TBN vs HC	MM-FCN1	up
1.26738e-15	0.632063	1	0.943	2.99545e-11	HLA-B	TBN vs HC	MM-FCN1	up
1.30891e-15	0.935558	0.509	0.057	3.0936e-11	P2RX7	TBN vs HC	MM-FCN1	up
1.37713e-15	0.652883	0.594	0.115	3.25484e-11	TNFRSF1A	TBN vs HC	MM-FCN1	up
3.24211e-15	0.972628	0.783	0.264	7.66272e-11	IFI16	TBN vs HC	MM-FCN1	up
3.45471e-15	0.755874	0.543	0.08	8.1652e-11	PLXNC1	TBN vs HC	MM-FCN1	up
3.8968e-15	0.613008	0.846	0.368	9.21008e-11	HNRNPA3	TBN vs HC	MM-FCN1	up
4.29778e-15	0.969506	0.76	0.241	1.01578e-10	PARP14	TBN vs HC	MM-FCN1	up
4.41862e-15	1.28267	0.697	0.184	1.04434e-10	TAP1	TBN vs HC	MM-FCN1	up
7.57501e-15	1.08258	0.92	0.483	1.79035e-10	JUND	TBN vs HC	MM-FCN1	up
9.40125e-15	0.699923	1	1	2.22199e-10	TPT1	TBN vs HC	MM-FCN1	up
1.15792e-14	1.95444	0.811	0.322	2.73674e-10	FOS	TBN vs HC	MM-FCN1	up
1.86033e-14	0.607032	0.68	0.195	4.39688e-10	BNIP2	TBN vs HC	MM-FCN1	up
2.04019e-14	0.870651	0.909	0.471	4.82198e-10	ACTR2	TBN vs HC	MM-FCN1	up
2.08548e-14	0.69853	0.491	0.046	4.92904e-10	DUSP3	TBN vs HC	MM-FCN1	up
2.1211e-14	0.981013	0.869	0.391	5.01322e-10	GK	TBN vs HC	MM-FCN1	up
2.21306e-14	0.779949	0.731	0.23	5.23056e-10	PDXK	TBN vs HC	MM-FCN1	up
2.35456e-14	0.775597	0.743	0.241	5.565e-10	QKI	TBN vs HC	MM-FCN1	up
3.94908e-14	0.626428	0.726	0.241	9.33366e-10	PPP1R18	TBN vs HC	MM-FCN1	up
4.21578e-14	1.08548	0.983	0.759	9.96399e-10	LITAF	TBN vs HC	MM-FCN1	up
4.52006e-14	0.765626	0.56	0.092	1.06832e-09	PSMB2	TBN vs HC	MM-FCN1	up
5.6944e-14	0.593439	0.491	0.057	1.34587e-09	ZNF655	TBN vs HC	MM-FCN1	up
5.94863e-14	0.765944	0.8	0.31	1.40596e-09	RBM47	TBN vs HC	MM-FCN1	up
6.05714e-14	0.588878	0.6	0.138	1.4316e-09	ACSL4	TBN vs HC	MM-FCN1	up
6.34067e-14	0.621757	0.8	0.322	1.49862e-09	RNF13	TBN vs HC	MM-FCN1	up
6.91184e-14	0.610249	0.646	0.172	1.63361e-09	TTYH3	TBN vs HC	MM-FCN1	up
6.97295e-14	0.767319	0.731	0.241	1.64806e-09	TGFB1	TBN vs HC	MM-FCN1	up
7.07261e-14	0.914702	0.931	0.529	1.67161e-09	TPM3	TBN vs HC	MM-FCN1	up
7.5012e-14	1.11717	0.886	0.46	1.77291e-09	LCP1	TBN vs HC	MM-FCN1	up
7.59364e-14	0.705167	0.594	0.126	1.79476e-09	PSMA5	TBN vs HC	MM-FCN1	up
8.58742e-14	0.654452	0.714	0.241	2.02964e-09	GNS	TBN vs HC	MM-FCN1	up
9.04912e-14	1.98112	0.343	0	2.13876e-09	RSAD2	TBN vs HC	MM-FCN1	up
9.85716e-14	1.08578	0.714	0.218	2.32974e-09	IER2	TBN vs HC	MM-FCN1	up
1.1651e-13	1.18995	0.469	0.046	2.75371e-09	ISG20	TBN vs HC	MM-FCN1	up
1.16865e-13	1.21801	0.663	0.172	2.76211e-09	FOSB	TBN vs HC	MM-FCN1	up
1.3824e-13	0.66822	0.514	0.069	3.26731e-09	SPART	TBN vs HC	MM-FCN1	up
1.41103e-13	0.92684	0.64	0.161	3.33497e-09	CORO1A	TBN vs HC	MM-FCN1	up
1.41861e-13	0.615441	0.76	0.287	3.35288e-09	HNRNPF	TBN vs HC	MM-FCN1	up
1.88299e-13	0.634439	0.68	0.218	4.45044e-09	PIM3	TBN vs HC	MM-FCN1	up
1.98185e-13	0.596047	0.891	0.46	4.6841e-09	HIF1A	TBN vs HC	MM-FCN1	up
2.16862e-13	0.629802	0.84	0.379	5.12553e-09	WSB1	TBN vs HC	MM-FCN1	up
2.56327e-13	0.7943	0.423	0.023	6.05829e-09	PSTPIP2	TBN vs HC	MM-FCN1	up
2.78916e-13	1.26878	0.583	0.115	6.59218e-09	SLAMF7	TBN vs HC	MM-FCN1	up
3.02724e-13	0.975667	0.566	0.103	7.15488e-09	RIPK2	TBN vs HC	MM-FCN1	up
3.07467e-13	0.642714	0.463	0.046	7.26699e-09	MED13L	TBN vs HC	MM-FCN1	up
3.09629e-13	0.591078	0.663	0.195	7.31808e-09	SNX6	TBN vs HC	MM-FCN1	up
3.29449e-13	1.04673	0.994	0.92	7.78652e-09	SRGN	TBN vs HC	MM-FCN1	up
3.31645e-13	1.03223	0.68	0.195	7.83844e-09	GBP2	TBN vs HC	MM-FCN1	up
3.35593e-13	0.650709	0.543	0.103	7.93174e-09	UBE2J1	TBN vs HC	MM-FCN1	up
3.45557e-13	0.699352	0.577	0.126	8.16725e-09	PRKCB	TBN vs HC	MM-FCN1	up
3.70671e-13	1.16009	0.691	0.207	8.76082e-09	IRF1	TBN vs HC	MM-FCN1	up
3.9241e-13	0.86575	0.989	0.931	9.27461e-09	NEAT1	TBN vs HC	MM-FCN1	up
4.43821e-13	0.735648	0.84	0.379	1.04897e-08	KCTD12	TBN vs HC	MM-FCN1	up
4.69423e-13	0.792843	0.566	0.115	1.10948e-08	XAF1	TBN vs HC	MM-FCN1	up
4.95622e-13	0.722707	0.686	0.218	1.1714e-08	NINJ1	TBN vs HC	MM-FCN1	up
6.14096e-13	0.886839	0.766	0.287	1.45142e-08	ARL8B	TBN vs HC	MM-FCN1	up
7.17163e-13	1.0107	0.589	0.126	1.69501e-08	CSF2RB	TBN vs HC	MM-FCN1	up
7.17458e-13	0.73252	0.783	0.31	1.69571e-08	DNAJA1	TBN vs HC	MM-FCN1	up
8.92616e-13	0.807131	0.697	0.23	2.1097e-08	ATF5	TBN vs HC	MM-FCN1	up
9.47226e-13	1.20974	0.806	0.356	2.23877e-08	STAT1	TBN vs HC	MM-FCN1	up
1.0041e-12	0.657239	0.851	0.402	2.3732e-08	DSE	TBN vs HC	MM-FCN1	up
1.00419e-12	1.00864	0.663	0.195	2.37341e-08	CCR1	TBN vs HC	MM-FCN1	up
1.08189e-12	0.618704	0.771	0.322	2.55704e-08	PLXDC2	TBN vs HC	MM-FCN1	up
1.12696e-12	0.846261	0.749	0.276	2.66358e-08	NABP1	TBN vs HC	MM-FCN1	up
1.16301e-12	1.33492	0.457	0.046	2.74876e-08	CD300E	TBN vs HC	MM-FCN1	up
1.22662e-12	1.2537	0.6	0.138	2.89911e-08	CALHM6	TBN vs HC	MM-FCN1	up
1.22952e-12	0.880391	0.669	0.195	2.90596e-08	ATG3	TBN vs HC	MM-FCN1	up
1.3459e-12	0.582248	0.634	0.184	3.18103e-08	IRF2BP2	TBN vs HC	MM-FCN1	up
1.37311e-12	0.758447	0.777	0.31	3.24534e-08	EIF3A	TBN vs HC	MM-FCN1	up
1.41425e-12	1.01931	0.68	0.207	3.34258e-08	APOL6	TBN vs HC	MM-FCN1	up
1.74327e-12	0.771658	0.674	0.207	4.12021e-08	SQOR	TBN vs HC	MM-FCN1	up
1.93368e-12	0.842899	0.554	0.115	4.57025e-08	DRAM1	TBN vs HC	MM-FCN1	up
2.10246e-12	0.670031	0.537	0.103	4.96917e-08	CHST11	TBN vs HC	MM-FCN1	up
2.30476e-12	1.02235	0.423	0.034	5.44731e-08	GCH1	TBN vs HC	MM-FCN1	up
2.34052e-12	0.5956	0.68	0.241	5.53181e-08	ARFGAP3	TBN vs HC	MM-FCN1	up
2.35068e-12	0.958552	0.577	0.126	5.55583e-08	RARRES3	TBN vs HC	MM-FCN1	up
2.39745e-12	0.624725	0.823	0.379	5.66638e-08	SFPQ	TBN vs HC	MM-FCN1	up
2.4998e-12	0.833625	0.783	0.333	5.90827e-08	IER3	TBN vs HC	MM-FCN1	up
2.82617e-12	1.14407	0.743	0.287	6.67964e-08	LYN	TBN vs HC	MM-FCN1	up
3.04314e-12	0.730004	0.714	0.253	7.19247e-08	RBMS1	TBN vs HC	MM-FCN1	up
3.22773e-12	1.07299	0.697	0.23	7.62873e-08	FCGR1A	TBN vs HC	MM-FCN1	up
3.26046e-12	0.634018	0.543	0.126	7.70611e-08	CD40	TBN vs HC	MM-FCN1	up
4.29634e-12	0.598867	0.646	0.207	1.01544e-07	SLC15A3	TBN vs HC	MM-FCN1	up
4.49968e-12	0.815153	0.817	0.368	1.0635e-07	TPM4	TBN vs HC	MM-FCN1	up
4.71051e-12	0.692677	0.469	0.08	1.11333e-07	NCF1	TBN vs HC	MM-FCN1	up
4.90737e-12	0.787172	0.611	0.172	1.15986e-07	ACSL1	TBN vs HC	MM-FCN1	up
4.94351e-12	0.917169	0.983	0.816	1.1684e-07	ACTG1	TBN vs HC	MM-FCN1	up
6.5727e-12	1.2986	0.714	0.253	1.55346e-07	SERPINB9	TBN vs HC	MM-FCN1	up
9.10342e-12	0.603776	0.663	0.218	2.15159e-07	PSMB8	TBN vs HC	MM-FCN1	up
9.32853e-12	0.603753	0.76	0.322	2.2048e-07	CCNL1	TBN vs HC	MM-FCN1	up
9.47565e-12	0.85041	1	0.851	2.23957e-07	SAT1	TBN vs HC	MM-FCN1	up
1.05006e-11	0.58975	0.446	0.057	2.48181e-07	MKRN1	TBN vs HC	MM-FCN1	up
1.09069e-11	0.907727	0.743	0.287	2.57785e-07	CD48	TBN vs HC	MM-FCN1	up
1.09881e-11	0.797951	0.714	0.264	2.59703e-07	OTUD1	TBN vs HC	MM-FCN1	up
1.12656e-11	0.725183	0.714	0.264	2.66263e-07	GNA13	TBN vs HC	MM-FCN1	up
1.51172e-11	0.816473	0.874	0.46	3.57296e-07	MCL1	TBN vs HC	MM-FCN1	up
1.55722e-11	0.829147	0.937	0.598	3.6805e-07	HLA-E	TBN vs HC	MM-FCN1	up
1.56017e-11	0.833893	0.429	0.046	3.68747e-07	SECTM1	TBN vs HC	MM-FCN1	up
1.61905e-11	0.665589	0.566	0.138	3.82663e-07	CHD1	TBN vs HC	MM-FCN1	up
1.6391e-11	1.01831	0.76	0.31	3.87401e-07	HSPA5	TBN vs HC	MM-FCN1	up
1.67581e-11	0.608936	0.623	0.195	3.96077e-07	LILRB2	TBN vs HC	MM-FCN1	up
1.77358e-11	0.611609	0.909	0.517	4.19185e-07	CAP1	TBN vs HC	MM-FCN1	up
1.80773e-11	0.640503	0.823	0.391	4.27257e-07	MSN	TBN vs HC	MM-FCN1	up
1.81489e-11	1.48549	0.451	0.057	4.2895e-07	TNFSF10	TBN vs HC	MM-FCN1	up
1.93476e-11	0.776461	0.583	0.149	4.5728e-07	XIAP	TBN vs HC	MM-FCN1	up
1.94801e-11	0.717535	0.886	0.483	4.60412e-07	GNAI2	TBN vs HC	MM-FCN1	up
2.12065e-11	0.849747	0.503	0.092	5.01216e-07	RNF19B	TBN vs HC	MM-FCN1	up
2.25348e-11	0.644279	0.749	0.31	5.32611e-07	BAZ1A	TBN vs HC	MM-FCN1	up
2.82032e-11	0.589867	0.543	0.138	6.66584e-07	ANXA4	TBN vs HC	MM-FCN1	up
2.91158e-11	0.755133	0.497	0.092	6.88152e-07	PIK3AP1	TBN vs HC	MM-FCN1	up
2.94114e-11	0.729279	0.6	0.172	6.95139e-07	B4GALT5	TBN vs HC	MM-FCN1	up
3.0177e-11	0.629393	0.766	0.333	7.13233e-07	ATP13A3	TBN vs HC	MM-FCN1	up
3.17787e-11	0.650421	0.543	0.126	7.5109e-07	HNRNPH2	TBN vs HC	MM-FCN1	up
3.49048e-11	0.866645	0.977	0.851	8.24974e-07	TYMP	TBN vs HC	MM-FCN1	up
3.90858e-11	1.28866	0.851	0.448	9.23793e-07	PLEK	TBN vs HC	MM-FCN1	up
4.0502e-11	0.664605	0.834	0.414	9.57265e-07	TAPBP	TBN vs HC	MM-FCN1	up
4.13781e-11	0.603035	0.897	0.506	9.7797e-07	PLSCR1	TBN vs HC	MM-FCN1	up
[truncated: 63,536 more rows]
