# Supplementary material for: The interaction of macrophages and CD8 T cells in bronchoalveolar lavage fluid is associated with latent tuberculosis infection
Source: Emerg Microbes Infect. 2023 Aug 2;12(2):2239940. doi: 10.1080/22221751.2023.2239940 (PMC10399483; doi:10.1080/22221751.2023.2239940)
Supplement: Supplemental Material [file TEMI_A_2239940_SM7503.zip › Table S3.xlsx]

## Sheet: up
ID	Description	GeneRatio	BgRatio	pvalue	p.adjust	qvalue	geneID	Count	Type	compare	CellType
GO:0032496	response to lipopolysaccharide	34/252	330/18670	2.21452e-20	1.01492e-16	6.95827e-17	CXCL8/CCL2/IDO1/CCL3/CXCL10/CD274/ICAM1/FOS/JUNB/GCH1/LITAF/NFKBIA/CXCL9/TNFAIP3/LYN/ZFP36/CSF2RB/JUN/ABCA1/JUND/RIPK2/CXCL2/CXCL11/PDE4B/ERBIN/PTGER4/NFKB1/IL1RN/TNFRSF1B/CCL5/TNF/IL1B/IRAK3/CXCL3	34	up	TB vs HC	MM-CCL23
GO:0002237	response to molecule of bacterial origin	34/252	343/18670	7.59359e-20	1.74007e-16	1.19299e-16	CXCL8/CCL2/IDO1/CCL3/CXCL10/CD274/ICAM1/FOS/JUNB/GCH1/LITAF/NFKBIA/CXCL9/TNFAIP3/LYN/ZFP36/CSF2RB/JUN/ABCA1/JUND/RIPK2/CXCL2/CXCL11/PDE4B/ERBIN/PTGER4/NFKB1/IL1RN/TNFRSF1B/CCL5/TNF/IL1B/IRAK3/CXCL3	34	up	TB vs HC	MM-CCL23
GO:0034612	response to tumor necrosis factor	31/252	312/18670	3.38413e-18	4.96791e-15	3.406e-15	CXCL8/GBP1/CCL2/STAT1/CCL3/LIMS1/ICAM1/GCH1/CCL3L1/NFKBIA/TNFAIP3/ZFP36/KLF2/TNFSF13B/ERBIN/CCL4/BIRC3/TANK/TNFRSF14/ZFP36L1/GBP2/NFKB1/CD40/YBX3/TNFRSF1B/CCL18/CCL5/TNF/HSPA1B/LTB/HSPA1A	31	up	TB vs HC	MM-CCL23
GO:0071356	cellular response to tumor necrosis factor	30/252	291/18670	4.33594e-18	4.96791e-15	3.406e-15	CXCL8/GBP1/CCL2/STAT1/CCL3/LIMS1/ICAM1/CCL3L1/NFKBIA/TNFAIP3/ZFP36/KLF2/TNFSF13B/ERBIN/CCL4/BIRC3/TANK/TNFRSF14/ZFP36L1/GBP2/NFKB1/CD40/YBX3/TNFRSF1B/CCL18/CCL5/TNF/HSPA1B/LTB/HSPA1A	30	up	TB vs HC	MM-CCL23
GO:0030595	leukocyte chemotaxis	26/252	224/18670	4.43031e-17	4.06082e-14	2.7841e-14	CXCL8/CCL2/CCL3/DUSP1/PLA2G7/CXCL10/CCL3L1/CXCL9/CCR1/VEGFA/LYN/CXCL2/CXCL11/CORO1A/CXCR4/PDE4B/CCL4/CSF3R/LGMN/FPR2/IL1RN/CALR/CCL18/CCL5/IL1B/CXCL3	26	up	TB vs HC	MM-CCL23
GO:0071216	cellular response to biotic stimulus	26/252	236/18670	1.61698e-16	1.2351e-13	8.46787e-14	CXCL8/CCL2/CCL3/CXCL10/CD274/ICAM1/LITAF/NFKBIA/CXCL9/TNFAIP3/LYN/ZFP36/ABCA1/RIPK2/CXCL2/CXCL11/PDE4B/NFKB1/IL1RN/CLEC7A/TNFRSF1B/HSPA5/CCL5/TNF/IL1B/CXCL3	26	up	TB vs HC	MM-CCL23
GO:0071222	cellular response to lipopolysaccharide	24/252	205/18670	6.18744e-16	4.05101e-13	2.77737e-13	CXCL8/CCL2/CCL3/CXCL10/CD274/ICAM1/LITAF/NFKBIA/CXCL9/TNFAIP3/LYN/ZFP36/ABCA1/RIPK2/CXCL2/CXCL11/PDE4B/NFKB1/IL1RN/TNFRSF1B/CCL5/TNF/IL1B/CXCL3	24	up	TB vs HC	MM-CCL23
GO:0097529	myeloid leukocyte migration	24/252	210/18670	1.07638e-15	6.16632e-13	4.22763e-13	CXCL8/CCL2/CCL3/DUSP1/PLA2G7/CXCL10/CCL3L1/CXCL9/CCR1/VEGFA/LYN/CXCL2/CXCL11/PDE4B/CCL4/CSF3R/PTGER4/LGMN/FPR2/IL1RN/CCL18/CCL5/IL1B/CXCL3	24	up	TB vs HC	MM-CCL23
GO:0071219	cellular response to molecule of bacterial origin	24/252	212/18670	1.33742e-15	6.81046e-13	4.66925e-13	CXCL8/CCL2/CCL3/CXCL10/CD274/ICAM1/LITAF/NFKBIA/CXCL9/TNFAIP3/LYN/ZFP36/ABCA1/RIPK2/CXCL2/CXCL11/PDE4B/NFKB1/IL1RN/TNFRSF1B/CCL5/TNF/IL1B/CXCL3	24	up	TB vs HC	MM-CCL23
GO:0050900	leukocyte migration	34/252	499/18670	7.31208e-15	3.35113e-12	2.29753e-12	CXCL8/CCL2/CCL3/DUSP1/PLA2G7/CXCL10/ICAM1/IGKC/CCL3L1/CXCL9/CCR1/VEGFA/CD48/LYN/CXCL2/CXCL11/CORO1A/CXCR4/PDE4B/CCL4/TNFRSF14/CSF3R/PTGER4/LGMN/FPR2/IL1RN/CALR/CCL18/ATP1B3/CCL5/FN1/TNF/IL1B/CXCL3	34	up	TB vs HC	MM-CCL23
GO:0060326	cell chemotaxis	27/252	304/18670	9.25772e-15	3.8571e-12	2.64443e-12	CXCL8/CCL2/CCL3/DUSP1/PLA2G7/CXCL10/CCL3L1/CXCL9/CCR1/VEGFA/LYN/CXCL2/CXCL11/CORO1A/CXCR4/PDE4B/CCL4/CSF3R/LGMN/FPR2/IL1RN/CALR/CCL18/CCL5/IL1B/CCRL2/CXCL3	27	up	TB vs HC	MM-CCL23
GO:1990868	response to chemokine	17/252	97/18670	1.37758e-14	4.85649e-12	3.32961e-12	CXCL8/CCL2/CCL3/DUSP1/CXCL10/HIF1A/CCL3L1/CXCL9/CCR1/CXCL2/CXCL11/CXCR4/CCL4/CCL18/CCL5/CCRL2/CXCL3	17	up	TB vs HC	MM-CCL23
GO:1990869	cellular response to chemokine	17/252	97/18670	1.37758e-14	4.85649e-12	3.32961e-12	CXCL8/CCL2/CCL3/DUSP1/CXCL10/HIF1A/CCL3L1/CXCL9/CCR1/CXCL2/CXCL11/CXCR4/CCL4/CCL18/CCL5/CCRL2/CXCL3	17	up	TB vs HC	MM-CCL23
GO:0070098	chemokine-mediated signaling pathway	16/252	88/18670	4.58917e-14	1.5023e-11	1.02998e-11	CXCL8/CCL2/CCL3/CXCL10/HIF1A/CCL3L1/CXCL9/CCR1/CXCL2/CXCL11/CXCR4/CCL4/CCL18/CCL5/CCRL2/CXCL3	16	up	TB vs HC	MM-CCL23
GO:0034341	response to interferon-gamma	21/252	199/18670	3.46167e-13	1.05765e-10	7.25128e-11	GBP5/GBP1/CCL2/STAT1/CCL3/HLA-E/GBP4/IFITM2/ICAM1/HLA-C/IRF1/SOCS3/GCH1/CCL3L1/IFITM3/PARP14/ACTR3/CCL4/GBP2/CCL18/CCL5	21	up	TB vs HC	MM-CCL23
GO:0030593	neutrophil chemotaxis	16/252	104/18670	6.94449e-13	1.98916e-10	1.36377e-10	CXCL8/CCL2/CCL3/CXCL10/CCL3L1/CXCL9/CXCL2/CXCL11/PDE4B/CCL4/CSF3R/IL1RN/CCL18/CCL5/IL1B/CXCL3	16	up	TB vs HC	MM-CCL23
GO:0009615	response to virus	25/252	323/18670	2.10281e-12	5.66892e-10	3.88661e-10	GBP1/STAT1/FGL2/CXCL10/IFITM2/IRF1/ISG20/RSAD2/CXCL9/TNFAIP3/DDX3X/IFITM3/STAT2/CXCR4/ZC3HAV1/CCL4/BIRC3/IFIT2/IVNS1ABP/CD40/IFIT3/CCL5/TNF/IL1B/IRAK3	25	up	TB vs HC	MM-CCL23
GO:0002548	monocyte chemotaxis	13/252	65/18670	3.18928e-12	8.12027e-10	5.56726e-10	CCL2/CCL3/DUSP1/PLA2G7/CXCL10/CCL3L1/CCR1/LYN/CCL4/LGMN/FPR2/CCL18/CCL5	13	up	TB vs HC	MM-CCL23
GO:0071347	cellular response to interleukin-1	19/252	179/18670	4.31463e-12	1.04073e-09	7.13527e-10	CXCL8/GBP1/CCL2/CCL3/ICAM1/HIF1A/CCL3L1/NFKBIA/KLF2/RIPK2/CCL4/TANK/GBP2/NFKB1/IL1RN/CCL18/CCL5/IL1B/IRAK3	19	up	TB vs HC	MM-CCL23
GO:1990266	neutrophil migration	16/252	118/18670	5.15246e-12	1.18069e-09	8.09479e-10	CXCL8/CCL2/CCL3/CXCL10/CCL3L1/CXCL9/CXCL2/CXCL11/PDE4B/CCL4/CSF3R/IL1RN/CCL18/CCL5/IL1B/CXCL3	16	up	TB vs HC	MM-CCL23
GO:0097530	granulocyte migration	17/252	141/18670	7.6239e-12	1.66383e-09	1.14072e-09	CXCL8/CCL2/CCL3/CXCL10/CCL3L1/CXCL9/CXCL2/CXCL11/PDE4B/CCL4/CSF3R/PTGER4/IL1RN/CCL18/CCL5/IL1B/CXCL3	17	up	TB vs HC	MM-CCL23
GO:0071621	granulocyte chemotaxis	16/252	123/18670	9.86319e-12	2.05468e-09	1.40869e-09	CXCL8/CCL2/CCL3/CXCL10/CCL3L1/CXCL9/CXCL2/CXCL11/PDE4B/CCL4/CSF3R/IL1RN/CCL18/CCL5/IL1B/CXCL3	16	up	TB vs HC	MM-CCL23
GO:0071674	mononuclear cell migration	14/252	90/18670	1.68588e-11	3.35929e-09	2.30313e-09	CCL2/CCL3/DUSP1/PLA2G7/CXCL10/CCL3L1/CCR1/LYN/CCL4/LGMN/FPR2/CCL18/CCL5/TNF	14	up	TB vs HC	MM-CCL23
GO:0001819	positive regulation of cytokine production	28/252	464/18670	3.71247e-11	7.08927e-09	4.8604e-09	GBP5/STAT1/IDO1/CCL3/HLA-E/CD274/HIF1A/IRF1/RSAD2/DDX3X/CYBB/CD83/RIPK2/CLEC4E/PDE4B/FAM49B/BIRC3/TNFRSF14/PTGER4/NFKB1/IL1RN/CLEC7A/CD40/TNF/HSPA1B/LTB/IL1B/HSPA1A	28	up	TB vs HC	MM-CCL23
GO:0071346	cellular response to interferon-gamma	18/252	180/18670	4.39303e-11	8.0533e-09	5.52134e-09	GBP5/GBP1/CCL2/STAT1/CCL3/HLA-E/GBP4/ICAM1/HLA-C/IRF1/SOCS3/CCL3L1/PARP14/ACTR3/CCL4/GBP2/CCL18/CCL5	18	up	TB vs HC	MM-CCL23
GO:0070555	response to interleukin-1	19/252	207/18670	5.60471e-11	9.87938e-09	6.77331e-09	CXCL8/GBP1/CCL2/CCL3/ICAM1/HIF1A/CCL3L1/NFKBIA/KLF2/RIPK2/CCL4/TANK/GBP2/NFKB1/IL1RN/CCL18/CCL5/IL1B/IRAK3	19	up	TB vs HC	MM-CCL23
GO:0002819	regulation of adaptive immune response	17/252	160/18670	5.89268e-11	1.00023e-08	6.85757e-09	HLA-E/CD274/HLA-C/IRF1/RSAD2/TNFAIP3/CD48/TNFSF13B/RIPK2/NFKBIZ/FAM49B/TNFRSF14/SAMSN1/CD40/TNFRSF1B/TNF/IL1B	17	up	TB vs HC	MM-CCL23
GO:0002685	regulation of leukocyte migration	18/252	196/18670	1.8086e-10	2.96029e-08	2.02957e-08	CXCL8/CCL2/CCL3/DUSP1/PLA2G7/CXCL10/ICAM1/CCR1/VEGFA/LYN/CCL4/TNFRSF14/PTGER4/LGMN/FPR2/CALR/CCL5/TNF	18	up	TB vs HC	MM-CCL23
GO:0002221	pattern recognition receptor signaling pathway	18/252	197/18670	1.96675e-10	3.10815e-08	2.13095e-08	CTSB/IRF1/RSAD2/NFKBIA/TNFAIP3/LYN/RIPK2/CLEC4E/ERBIN/BIRC3/TANK/LGMN/HSP90B1/CLEC7A/TIFA/HSPA1B/HSPA1A/IRAK3	18	up	TB vs HC	MM-CCL23
GO:0070371	ERK1 and ERK2 cascade	22/252	317/18670	3.83156e-10	5.85335e-08	4.01306e-08	GBP1/CCL2/CCL3/DUSP1/ICAM1/CCL3L1/CCR1/LYN/JUN/CFLAR/RIPK2/ATF3/CCL4/KLF4/ZFP36L1/PTGER4/FPR2/CCL18/CCL5/FN1/TNF/IL1B	22	up	TB vs HC	MM-CCL23
GO:0002688	regulation of leukocyte chemotaxis	14/252	114/18670	4.37506e-10	6.46803e-08	4.43448e-08	CXCL8/CCL2/CCL3/DUSP1/PLA2G7/CXCL10/CCR1/VEGFA/LYN/CCL4/LGMN/FPR2/CALR/CCL5	14	up	TB vs HC	MM-CCL23
GO:0060337	type I interferon signaling pathway	13/252	95/18670	4.73514e-10	6.57611e-08	4.50858e-08	STAT1/HLA-E/IFITM2/HLA-C/IRF1/ISG20/RSAD2/IFITM3/STAT2/IFIT2/GBP2/XAF1/IFIT3	13	up	TB vs HC	MM-CCL23
GO:0071357	cellular response to type I interferon	13/252	95/18670	4.73514e-10	6.57611e-08	4.50858e-08	STAT1/HLA-E/IFITM2/HLA-C/IRF1/ISG20/RSAD2/IFITM3/STAT2/IFIT2/GBP2/XAF1/IFIT3	13	up	TB vs HC	MM-CCL23
GO:0051249	regulation of lymphocyte activation	27/252	485/18670	5.11235e-10	6.89114e-08	4.72457e-08	CCL2/IDO1/FGL2/HLA-E/CD274/IRF1/IGKC/TNFAIP3/LYN/CD83/TNFSF13B/RIPK2/CORO1A/NFKBIZ/CDKN1A/LILRB4/FAM49B/TNFRSF14/ZFP36L1/SAMSN1/CLEC7A/CD40/TNFRSF1B/CCL5/HSPH1/IL1B/INHBA	27	up	TB vs HC	MM-CCL23
GO:0034340	response to type I interferon	13/252	99/18670	8.00207e-10	1.04781e-07	7.18381e-08	STAT1/HLA-E/IFITM2/HLA-C/IRF1/ISG20/RSAD2/IFITM3/STAT2/IFIT2/GBP2/XAF1/IFIT3	13	up	TB vs HC	MM-CCL23
GO:0090025	regulation of monocyte chemotaxis	8/252	25/18670	8.74539e-10	1.11334e-07	7.63304e-08	DUSP1/PLA2G7/CXCL10/CCR1/LYN/LGMN/FPR2/CCL5	8	up	TB vs HC	MM-CCL23
GO:0042110	T cell activation	26/252	464/18670	9.5126e-10	1.17828e-07	8.07827e-08	CCL2/IDO1/FGL2/HLA-E/CD274/ICAM1/IRF1/RSAD2/LYN/CD83/TNFSF13B/RIPK2/CLEC4E/CORO1A/LCP1/NFKBIZ/LILRB4/FAM49B/TNFRSF14/ZFP36L1/PTGER4/CLEC7A/TNFRSF1B/CCL5/HSPH1/IL1B	26	up	TB vs HC	MM-CCL23
GO:1903037	regulation of leukocyte cell-cell adhesion	21/252	304/18670	1.06256e-09	1.28151e-07	8.78602e-08	CCL2/IDO1/FGL2/HLA-E/CD274/ICAM1/IRF1/LYN/CD83/TNFSF13B/RIPK2/CORO1A/NFKBIZ/LILRB4/FAM49B/KLF4/TNFRSF14/CCL5/TNF/HSPH1/IL1B	21	up	TB vs HC	MM-CCL23
GO:0002683	negative regulation of immune system process	25/252	435/18670	1.21496e-09	1.42773e-07	9.78852e-08	GBP1/CCL2/IDO1/FGL2/CCL3/HLA-E/DUSP1/CD274/IRF1/SERPINB9/NFKBIA/TNFAIP3/LYN/ZFP36/TMEM176B/PARP14/TMEM176A/LILRB4/TNFRSF14/ZFP36L1/PTGER4/SAMSN1/TNF/INHBA/IRAK3	25	up	TB vs HC	MM-CCL23
GO:0050727	regulation of inflammatory response	23/252	374/18670	1.59305e-09	1.82524e-07	1.25138e-07	GBP5/NEAT1/IDO1/CCL3/HLA-E/PLA2G7/SOCS3/CCL3L1/NFKBIA/TNFAIP3/LYN/NFKBIZ/BIRC3/KLF4/PTGER4/NFKB1/FPR2/CLEC7A/TNFRSF1B/CCL18/CCL5/TNF/IL1B	23	up	TB vs HC	MM-CCL23
GO:0002687	positive regulation of leukocyte migration	14/252	128/18670	2.05825e-09	2.30072e-07	1.57738e-07	CXCL8/CCL3/PLA2G7/CXCL10/ICAM1/CCR1/VEGFA/CCL4/TNFRSF14/LGMN/FPR2/CALR/CCL5/TNF	14	up	TB vs HC	MM-CCL23
GO:2001234	negative regulation of apoptotic signaling pathway	18/252	230/18670	2.42045e-09	2.61244e-07	1.79109e-07	SOD2/ICAM1/HIF1A/TNFSF10/MCL1/NR4A2/TNFAIP3/DDX3X/CFLAR/BCL2A1/PPIF/IVNS1ABP/YBX3/HERPUD1/TNF/HSPA1B/IL1B/HSPA1A	18	up	TB vs HC	MM-CCL23
GO:0062197	cellular response to chemical stress	22/252	350/18670	2.45113e-09	2.61244e-07	1.79109e-07	SOD2/HIF1A/FOS/MCL1/GCH1/NR4A2/TNFAIP3/DDX3X/KDM6B/CYBB/JUN/KLF2/CFLAR/PPIF/KLF4/ZFP36L1/ERO1A/TXN/YBX3/TNF/HSPA1B/HSPA1A	22	up	TB vs HC	MM-CCL23
GO:0051607	defense response to virus	18/252	238/18670	4.1663e-09	4.33958e-07	2.97522e-07	GBP1/STAT1/FGL2/CXCL10/IFITM2/IRF1/ISG20/RSAD2/CXCL9/TNFAIP3/IFITM3/STAT2/ZC3HAV1/BIRC3/IFIT2/CD40/IFIT3/IL1B	18	up	TB vs HC	MM-CCL23
GO:0070372	regulation of ERK1 and ERK2 cascade	20/252	300/18670	4.95349e-09	5.04486e-07	3.45875e-07	GBP1/CCL2/CCL3/DUSP1/ICAM1/CCL3L1/CCR1/LYN/JUN/CFLAR/RIPK2/ATF3/CCL4/KLF4/FPR2/CCL18/CCL5/FN1/TNF/IL1B	20	up	TB vs HC	MM-CCL23
GO:0022407	regulation of cell-cell adhesion	23/252	402/18670	6.29962e-09	6.27633e-07	4.30306e-07	CCL2/IDO1/FGL2/HLA-E/CD274/ICAM1/IRF1/VEGFA/LYN/CD83/TNFSF13B/RIPK2/CORO1A/NFKBIZ/LILRB4/FAM49B/KLF4/TNFRSF14/IL1RN/CCL5/TNF/HSPH1/IL1B	23	up	TB vs HC	MM-CCL23
GO:0045785	positive regulation of cell adhesion	23/252	403/18670	6.6015e-09	6.38641e-07	4.37853e-07	CCL2/HLA-E/CD274/LIMS1/ICAM1/VEGFA/LYN/CD83/NINJ1/TNFSF13B/RIPK2/CORO1A/NFKBIZ/LILRB4/FAM49B/PLEKHA2/TNFRSF14/CALR/CCL5/FN1/TNF/HSPH1/IL1B	23	up	TB vs HC	MM-CCL23
GO:0007159	leukocyte cell-cell adhesion	21/252	337/18670	6.6888e-09	6.38641e-07	4.37853e-07	CCL2/IDO1/FGL2/HLA-E/CD274/ICAM1/IRF1/LYN/CD83/TNFSF13B/RIPK2/CORO1A/NFKBIZ/LILRB4/FAM49B/KLF4/TNFRSF14/CCL5/TNF/HSPH1/IL1B	21	up	TB vs HC	MM-CCL23
GO:1903039	positive regulation of leukocyte cell-cell adhesion	17/252	218/18670	7.18713e-09	6.619e-07	4.53799e-07	CCL2/HLA-E/CD274/ICAM1/LYN/CD83/TNFSF13B/RIPK2/CORO1A/NFKBIZ/LILRB4/FAM49B/TNFRSF14/CCL5/TNF/HSPH1/IL1B	17	up	TB vs HC	MM-CCL23
GO:1903706	regulation of hemopoiesis	25/252	475/18670	7.22125e-09	6.619e-07	4.53799e-07	STAT1/FGL2/CCL3/HIF1A/IRF1/FOS/NFKBIA/CCR1/LYN/ZFP36/CD83/JUN/TMEM176B/RIPK2/PIM1/TMEM176A/NFKBIZ/LILRB4/ZFP36L1/CSF3R/KLF10/TNF/HSPA1B/INHBA/HSPA1A	25	up	TB vs HC	MM-CCL23
GO:0070431	nucleotide-binding oligomerization domain containing 2 signaling pathway	6/252	13/18670	9.03321e-09	8.09894e-07	5.55263e-07	NFKBIA/TNFAIP3/RIPK2/ERBIN/HSPA1B/HSPA1A	6	up	TB vs HC	MM-CCL23
GO:0071675	regulation of mononuclear cell migration	9/252	46/18670	9.18928e-09	8.09894e-07	5.55263e-07	DUSP1/PLA2G7/CXCL10/CCR1/LYN/LGMN/FPR2/CCL5/TNF	9	up	TB vs HC	MM-CCL23
GO:0048525	negative regulation of viral process	12/252	101/18670	1.15937e-08	1.00253e-06	6.87332e-07	STAT1/CCL3/IFITM2/ISG20/RSAD2/ZFP36/JUN/IFITM3/ZC3HAV1/CCL4/CCL5/TNF	12	up	TB vs HC	MM-CCL23
GO:0006979	response to oxidative stress	24/252	451/18670	1.1878e-08	1.00809e-06	6.91144e-07	SOD2/STAT1/DUSP1/HIF1A/FOS/MCL1/GCH1/NR4A2/TNFAIP3/ATOX1/KDM6B/CYBB/JUN/KLF2/CFLAR/PPIF/KLF4/ERO1A/TXN/TNF/HSPA1B/PLK3/BTG1/HSPA1A	24	up	TB vs HC	MM-CCL23
GO:0050729	positive regulation of inflammatory response	14/252	153/18670	2.1004e-08	1.74881e-06	1.19898e-06	GBP5/NEAT1/IDO1/CCL3/HLA-E/PLA2G7/CCL3L1/NFKBIA/NFKBIZ/PTGER4/CLEC7A/CCL18/TNF/IL1B	14	up	TB vs HC	MM-CCL23
GO:0071677	positive regulation of mononuclear cell migration	7/252	24/18670	2.13688e-08	1.74881e-06	1.19898e-06	PLA2G7/CXCL10/CCR1/LGMN/FPR2/CCL5/TNF	7	up	TB vs HC	MM-CCL23
GO:0050792	regulation of viral process	16/252	208/18670	2.44221e-08	1.95154e-06	1.33798e-06	CXCL8/STAT1/CCL3/DDX5/IFITM2/ISG20/RSAD2/DDX3X/ZFP36/JUN/IFITM3/CXCR4/ZC3HAV1/CCL4/CCL5/TNF	16	up	TB vs HC	MM-CCL23
GO:0002690	positive regulation of leukocyte chemotaxis	11/252	87/18670	2.46977e-08	1.95154e-06	1.33798e-06	CXCL8/CCL3/PLA2G7/CXCL10/CCR1/VEGFA/CCL4/LGMN/FPR2/CALR/CCL5	11	up	TB vs HC	MM-CCL23
GO:0050663	cytokine secretion	17/252	240/18670	3.00561e-08	2.3347e-06	1.60067e-06	GBP5/GBP1/CCL3/LCP2/CD274/SRGN/TNFAIP3/LYN/ABCA1/RIPK2/CLEC4E/TNFRSF14/PTGER4/TNFRSF1B/FN1/TNF/IL1B	17	up	TB vs HC	MM-CCL23
GO:0034599	cellular response to oxidative stress	19/252	302/18670	3.08787e-08	2.35862e-06	1.61707e-06	SOD2/HIF1A/FOS/MCL1/GCH1/NR4A2/TNFAIP3/KDM6B/CYBB/JUN/KLF2/CFLAR/PPIF/KLF4/ERO1A/TXN/TNF/HSPA1B/HSPA1A	19	up	TB vs HC	MM-CCL23
GO:1903708	positive regulation of hemopoiesis	15/252	185/18670	3.35035e-08	2.51715e-06	1.72576e-06	STAT1/HIF1A/FOS/CCR1/CD83/JUN/RIPK2/NFKBIZ/LILRB4/ZFP36L1/KLF10/TNF/HSPA1B/INHBA/HSPA1A	15	up	TB vs HC	MM-CCL23
GO:2001233	regulation of apoptotic signaling pathway	22/252	406/18670	3.60961e-08	2.6682e-06	1.82932e-06	SOD2/G0S2/ICAM1/HIF1A/TNFSF10/MCL1/NR4A2/TNFAIP3/DDX3X/CFLAR/ATF3/BCL2A1/PPIF/PDIA3/IVNS1ABP/YBX3/HERPUD1/TNF/HSPA1B/IL1B/INHBA/HSPA1A	22	up	TB vs HC	MM-CCL23
GO:0045639	positive regulation of myeloid cell differentiation	11/252	91/18670	3.98002e-08	2.8953e-06	1.98502e-06	STAT1/HIF1A/FOS/CCR1/JUN/ZFP36L1/KLF10/TNF/HSPA1B/INHBA/HSPA1A	11	up	TB vs HC	MM-CCL23
GO:0060759	regulation of response to cytokine stimulus	15/252	190/18670	4.78251e-08	3.42473e-06	2.34799e-06	STAT1/HIF1A/SOCS3/TNFAIP3/RIPK2/PARP14/CXCR4/BIRC3/KLF4/IL1RN/CCL5/TNF/HSPA1B/HSPA1A/IRAK3	15	up	TB vs HC	MM-CCL23
GO:0070424	regulation of nucleotide-binding oligomerization domain containing signaling pathway	5/252	9/18670	5.19148e-08	3.66039e-06	2.50957e-06	TNFAIP3/ERBIN/BIRC3/HSPA1B/HSPA1A	5	up	TB vs HC	MM-CCL23
GO:0050863	regulation of T cell activation	19/252	314/18670	5.73445e-08	3.96175e-06	2.71617e-06	CCL2/IDO1/FGL2/HLA-E/CD274/IRF1/LYN/CD83/TNFSF13B/RIPK2/CORO1A/NFKBIZ/LILRB4/FAM49B/TNFRSF14/TNFRSF1B/CCL5/HSPH1/IL1B	19	up	TB vs HC	MM-CCL23
GO:0045637	regulation of myeloid cell differentiation	17/252	251/18670	5.79178e-08	3.96175e-06	2.71617e-06	STAT1/CCL3/HIF1A/FOS/NFKBIA/CCR1/LYN/ZFP36/JUN/LILRB4/ZFP36L1/CSF3R/KLF10/TNF/HSPA1B/INHBA/HSPA1A	17	up	TB vs HC	MM-CCL23
GO:0051235	maintenance of location	19/252	315/18670	6.0298e-08	4.04069e-06	2.7703e-06	CCL3/CXCL10/SRGN/NFKBIA/CXCL9/LYN/ABCA1/CXCL11/CORO1A/HNRNPU/NFKB1/ERO1A/HSP90B1/CALR/GM2A/TXN/HSPA5/TNF/IL1B	19	up	TB vs HC	MM-CCL23
GO:0043903	regulation of interspecies interactions between organisms	16/252	222/18670	6.08352e-08	4.04069e-06	2.7703e-06	CXCL8/STAT1/CCL3/DDX5/IFITM2/ISG20/RSAD2/DDX3X/ZFP36/JUN/IFITM3/CXCR4/ZC3HAV1/CCL4/CCL5/TNF	16	up	TB vs HC	MM-CCL23
GO:0097191	extrinsic apoptotic signaling pathway	16/252	224/18670	6.89073e-08	4.51146e-06	3.09306e-06	G0S2/ICAM1/TNFSF10/MCL1/TNFAIP3/DDX3X/CFLAR/ATF3/BCL2A1/PDIA3/TNFRSF1B/TNF/HSPA1B/IL1B/INHBA/HSPA1A	16	up	TB vs HC	MM-CCL23
GO:0022409	positive regulation of cell-cell adhesion	17/252	255/18670	7.28741e-08	4.70397e-06	3.22505e-06	CCL2/HLA-E/CD274/ICAM1/LYN/CD83/TNFSF13B/RIPK2/CORO1A/NFKBIZ/LILRB4/FAM49B/TNFRSF14/CCL5/TNF/HSPH1/IL1B	17	up	TB vs HC	MM-CCL23
GO:0031663	lipopolysaccharide-mediated signaling pathway	9/252	58/18670	7.71397e-08	4.91016e-06	3.3664e-06	CCL2/CCL3/NFKBIA/TNFAIP3/LYN/RIPK2/CCL5/TNF/IL1B	9	up	TB vs HC	MM-CCL23
GO:0097193	intrinsic apoptotic signaling pathway	18/252	289/18670	8.38551e-08	5.26449e-06	3.60934e-06	SOD2/DDX5/HIF1A/FNIP2/MCL1/DDX3X/PPP1R15A/BCL2A1/PPIF/CDKN1A/NBN/IVNS1ABP/ERO1A/YBX3/TNFRSF1B/HERPUD1/TNF/HSPA1A	18	up	TB vs HC	MM-CCL23
GO:0002822	regulation of adaptive immune response based on somatic recombination of immune receptors built from immunoglobulin superfamily domains	13/252	145/18670	8.63062e-08	5.34515e-06	3.66464e-06	HLA-E/CD274/HLA-C/RSAD2/TNFAIP3/TNFSF13B/RIPK2/NFKBIZ/FAM49B/CD40/TNFRSF1B/TNF/IL1B	13	up	TB vs HC	MM-CCL23
GO:0090026	positive regulation of monocyte chemotaxis	6/252	18/18670	9.23353e-08	5.6423e-06	3.86836e-06	PLA2G7/CXCL10/CCR1/LGMN/FPR2/CCL5	6	up	TB vs HC	MM-CCL23
GO:0019079	viral genome replication	12/252	122/18670	9.83057e-08	5.87908e-06	4.0307e-06	CXCL8/CCL2/DDX5/IFITM2/ISG20/RSAD2/DDX3X/IFITM3/ZC3HAV1/PCBP1/CCL5/TNF	12	up	TB vs HC	MM-CCL23
GO:0050867	positive regulation of cell activation	21/252	394/18670	9.87757e-08	5.87908e-06	4.0307e-06	CCL2/CCL3/HLA-E/CD274/IGKC/PLEK/LYN/CD83/TNFSF13B/RIPK2/CORO1A/NFKBIZ/CDKN1A/LILRB4/FAM49B/TNFRSF14/CLEC7A/CD40/CCL5/HSPH1/IL1B	21	up	TB vs HC	MM-CCL23
GO:0002824	positive regulation of adaptive immune response based on somatic recombination of immune receptors built from immunoglobulin superfamily domains	11/252	100/18670	1.07042e-07	6.23371e-06	4.27383e-06	HLA-E/CD274/HLA-C/RSAD2/TNFSF13B/RIPK2/NFKBIZ/FAM49B/CD40/TNF/IL1B	11	up	TB vs HC	MM-CCL23
GO:0050870	positive regulation of T cell activation	15/252	202/18670	1.07454e-07	6.23371e-06	4.27383e-06	CCL2/HLA-E/CD274/LYN/CD83/TNFSF13B/RIPK2/CORO1A/NFKBIZ/LILRB4/FAM49B/TNFRSF14/CCL5/HSPH1/IL1B	15	up	TB vs HC	MM-CCL23
GO:0014074	response to purine-containing compound	13/252	149/18670	1.19013e-07	6.81798e-06	4.67441e-06	STAT1/DUSP1/FOSB/FOS/JUNB/JUN/JUND/XRN1/ZFP36L1/HSP90B1/AQP9/HSPA5/IL1B	13	up	TB vs HC	MM-CCL23
GO:0006986	response to unfolded protein	14/252	176/18670	1.23047e-07	6.96203e-06	4.77317e-06	CXCL8/CCL2/PPP1R15A/HSP90AA1/ATF3/ERO1A/HSP90B1/CALR/HSPA5/HERPUD1/HSPH1/HSPA1B/DNAJB1/HSPA1A	14	up	TB vs HC	MM-CCL23
GO:0001959	regulation of cytokine-mediated signaling pathway	14/252	177/18670	1.32027e-07	7.37904e-06	5.05907e-06	STAT1/HIF1A/SOCS3/TNFAIP3/RIPK2/PARP14/CXCR4/BIRC3/IL1RN/CCL5/TNF/HSPA1B/HSPA1A/IRAK3	14	up	TB vs HC	MM-CCL23
GO:0051251	positive regulation of lymphocyte activation	19/252	334/18670	1.5086e-07	8.33003e-06	5.71107e-06	CCL2/HLA-E/CD274/IGKC/LYN/CD83/TNFSF13B/RIPK2/CORO1A/NFKBIZ/CDKN1A/LILRB4/FAM49B/TNFRSF14/CLEC7A/CD40/CCL5/HSPH1/IL1B	19	up	TB vs HC	MM-CCL23
GO:0006984	ER-nucleus signaling pathway	8/252	46/18670	1.65171e-07	9.01167e-06	6.1784e-06	CXCL8/CCL2/PPP1R15A/ATF3/HSP90B1/CALR/HSPA5/HERPUD1	8	up	TB vs HC	MM-CCL23
GO:0002821	positive regulation of adaptive immune response	11/252	105/18670	1.77455e-07	9.51314e-06	6.52221e-06	HLA-E/CD274/HLA-C/RSAD2/TNFSF13B/RIPK2/NFKBIZ/FAM49B/CD40/TNF/IL1B	11	up	TB vs HC	MM-CCL23
GO:0009612	response to mechanical stimulus	15/252	210/18670	1.78514e-07	9.51314e-06	6.52221e-06	STAT1/FOSB/CXCL10/IRF1/FOS/JUNB/NFKBIA/JUN/JUND/SLC38A2/CXCR4/PTGER4/NFKB1/CD40/IL1B	15	up	TB vs HC	MM-CCL23
GO:1902105	regulation of leukocyte differentiation	17/252	272/18670	1.84355e-07	9.71148e-06	6.65819e-06	FGL2/CCL3/IRF1/FOS/CCR1/LYN/CD83/JUN/TMEM176B/RIPK2/TMEM176A/NFKBIZ/LILRB4/ZFP36L1/KLF10/TNF/INHBA	17	up	TB vs HC	MM-CCL23
GO:2001236	regulation of extrinsic apoptotic signaling pathway	13/252	155/18670	1.89105e-07	9.77931e-06	6.7047e-06	G0S2/ICAM1/TNFSF10/MCL1/TNFAIP3/CFLAR/ATF3/PDIA3/TNF/HSPA1B/IL1B/INHBA/HSPA1A	13	up	TB vs HC	MM-CCL23
GO:0071496	cellular response to external stimulus	19/252	339/18670	1.8991e-07	9.77931e-06	6.7047e-06	ICAM1/IRF1/NAMPT/FOS/NR4A2/LYN/CYBB/JUN/ATF3/PIM1/SLC38A2/CDKN1A/PTGER4/NFKB1/HSP90B1/KLF10/CD40/HSPA5/IL1B	19	up	TB vs HC	MM-CCL23
GO:0045646	regulation of erythrocyte differentiation	8/252	47/18670	1.96749e-07	1.00189e-05	6.86894e-06	STAT1/HIF1A/LYN/ZFP36/ZFP36L1/HSPA1B/INHBA/HSPA1A	8	up	TB vs HC	MM-CCL23
GO:0009266	response to temperature stimulus	16/252	243/18670	2.10939e-07	1.06235e-05	7.28345e-06	CXCL10/FOS/NFKBIA/LYN/HSP90AA1/TFEC/CXCR4/CDKN1A/IER5/ERO1A/YBX3/HSPA5/HSPH1/HSPA1B/DNAJB1/HSPA1A	16	up	TB vs HC	MM-CCL23
GO:0002696	positive regulation of leukocyte activation	20/252	380/18670	2.46565e-07	1.22827e-05	8.42101e-06	CCL2/CCL3/HLA-E/CD274/IGKC/LYN/CD83/TNFSF13B/RIPK2/CORO1A/NFKBIZ/CDKN1A/LILRB4/FAM49B/TNFRSF14/CLEC7A/CD40/CCL5/HSPH1/IL1B	20	up	TB vs HC	MM-CCL23
GO:0036499	PERK-mediated unfolded protein response	6/252	21/18670	2.60881e-07	1.28561e-05	8.81414e-06	CXCL8/CCL2/PPP1R15A/ATF3/HSPA5/HERPUD1	6	up	TB vs HC	MM-CCL23
GO:0050920	regulation of chemotaxis	15/252	217/18670	2.73039e-07	1.33121e-05	9.12679e-06	CXCL8/CCL2/CCL3/DUSP1/PLA2G7/CXCL10/CCR1/VEGFA/LYN/CXCR4/CCL4/LGMN/FPR2/CALR/CCL5	15	up	TB vs HC	MM-CCL23
GO:0046683	response to organophosphorus	12/252	134/18670	2.76614e-07	1.33445e-05	9.14896e-06	STAT1/DUSP1/FOSB/FOS/JUNB/JUN/JUND/ZFP36L1/HSP90B1/AQP9/HSPA5/IL1B	12	up	TB vs HC	MM-CCL23
GO:0031349	positive regulation of defense response	20/252	384/18670	2.91335e-07	1.39082e-05	9.53547e-06	GBP5/NEAT1/IDO1/CCL3/HLA-E/PLA2G7/CCL3L1/NFKBIA/LYN/RIPK2/CLEC4E/NFKBIZ/PTGER4/NFKB1/FPR2/CLEC7A/CCL18/CCL5/TNF/IL1B	20	up	TB vs HC	MM-CCL23
GO:0050921	positive regulation of chemotaxis	12/252	135/18670	3.00009e-07	1.41747e-05	9.71815e-06	CXCL8/CCL3/PLA2G7/CXCL10/CCR1/VEGFA/CXCR4/CCL4/LGMN/FPR2/CALR/CCL5	12	up	TB vs HC	MM-CCL23
GO:1901653	cellular response to peptide	20/252	385/18670	3.03635e-07	1.41996e-05	9.73524e-06	STAT1/ICAM1/NAMPT/SOCS3/NR4A2/LYN/KLF2/CFLAR/RIPK2/ATP6V1G1/KLF4/ZFP36L1/ATP6V1B2/PTPRE/NFKB1/LGMN/FPR2/KLF10/ATP6V1C1/IL1B	20	up	TB vs HC	MM-CCL23
GO:0070423	nucleotide-binding oligomerization domain containing signaling pathway	7/252	35/18670	3.65777e-07	1.67777e-05	1.15028e-05	NFKBIA/TNFAIP3/RIPK2/ERBIN/BIRC3/HSPA1B/HSPA1A	7	up	TB vs HC	MM-CCL23
GO:0070663	regulation of leukocyte proliferation	15/252	222/18670	3.66086e-07	1.67777e-05	1.15028e-05	IDO1/HLA-E/CD274/IRF1/TNFAIP3/LYN/TNFSF13B/RIPK2/CORO1A/CDKN1A/TNFRSF14/CD40/TNFRSF1B/CCL5/IL1B	15	up	TB vs HC	MM-CCL23
GO:0033209	tumor necrosis factor-mediated signaling pathway	13/252	167/18670	4.48841e-07	2.01685e-05	1.38275e-05	STAT1/LIMS1/NFKBIA/TNFAIP3/TNFSF13B/BIRC3/TNFRSF14/CD40/TNFRSF1B/TNF/HSPA1B/LTB/HSPA1A	13	up	TB vs HC	MM-CCL23
GO:0035872	nucleotide-binding domain, leucine rich repeat containing receptor signaling pathway	7/252	36/18670	4.48873e-07	2.01685e-05	1.38275e-05	NFKBIA/TNFAIP3/RIPK2/ERBIN/BIRC3/HSPA1B/HSPA1A	7	up	TB vs HC	MM-CCL23
GO:0070432	regulation of nucleotide-binding oligomerization domain containing 2 signaling pathway	4/252	6/18670	4.75979e-07	2.11787e-05	1.45201e-05	TNFAIP3/ERBIN/HSPA1B/HSPA1A	4	up	TB vs HC	MM-CCL23
GO:0019058	viral life cycle	18/252	328/18670	5.47512e-07	2.41274e-05	1.65417e-05	CXCL8/CCL2/CTSB/DDX5/IFITM2/ICAM1/ISG20/RSAD2/DDX3X/IFITM3/CXCR4/ZC3HAV1/TNFRSF14/PCBP1/CCL5/TNF/HSPA1B/HSPA1A	18	up	TB vs HC	MM-CCL23
GO:0035966	response to topologically incorrect protein	14/252	199/18670	5.55523e-07	2.42473e-05	1.66239e-05	CXCL8/CCL2/PPP1R15A/HSP90AA1/ATF3/ERO1A/HSP90B1/CALR/HSPA5/HERPUD1/HSPH1/HSPA1B/DNAJB1/HSPA1A	14	up	TB vs HC	MM-CCL23
GO:0032655	regulation of interleukin-12 production	8/252	54/18670	6.00063e-07	2.57018e-05	1.76211e-05	IDO1/IRF1/RIPK2/NFKB1/CLEC7A/CD40/LTB/IRAK3	8	up	TB vs HC	MM-CCL23
GO:0032663	regulation of interleukin-2 production	8/252	54/18670	6.00063e-07	2.57018e-05	1.76211e-05	GBP1/TNFAIP3/ZFP36/CD83/RIPK2/PDE4B/CLEC7A/IL1B	8	up	TB vs HC	MM-CCL23
GO:0045069	regulation of viral genome replication	10/252	95/18670	6.20607e-07	2.63356e-05	1.80557e-05	CXCL8/DDX5/IFITM2/ISG20/RSAD2/DDX3X/IFITM3/ZC3HAV1/CCL5/TNF	10	up	TB vs HC	MM-CCL23
GO:0000302	response to reactive oxygen species	15/252	232/18670	6.42507e-07	2.70147e-05	1.85213e-05	SOD2/STAT1/DUSP1/FOS/GCH1/TNFAIP3/KDM6B/JUN/KLF2/CFLAR/PPIF/KLF4/TXN/TNF/PLK3	15	up	TB vs HC	MM-CCL23
GO:0002224	toll-like receptor signaling pathway	12/252	146/18670	7.00569e-07	2.91883e-05	2.00115e-05	CTSB/IRF1/RSAD2/NFKBIA/TNFAIP3/LYN/RIPK2/BIRC3/TANK/LGMN/HSP90B1/IRAK3	12	up	TB vs HC	MM-CCL23
GO:0002262	myeloid cell homeostasis	12/252	147/18670	7.53821e-07	3.08691e-05	2.11639e-05	STAT1/HIF1A/VEGFA/LYN/ZFP36/KLF2/PDE4B/ZFP36L1/HCAR2/HSPA1B/INHBA/HSPA1A	12	up	TB vs HC	MM-CCL23
GO:0051591	response to cAMP	10/252	97/18670	7.54384e-07	3.08691e-05	2.11639e-05	STAT1/DUSP1/FOSB/FOS/JUNB/JUN/JUND/ZFP36L1/AQP9/HSPA5	10	up	TB vs HC	MM-CCL23
GO:0032615	interleukin-12 production	8/252	56/18670	8.00397e-07	3.24621e-05	2.2256e-05	IDO1/IRF1/RIPK2/NFKB1/CLEC7A/CD40/LTB/IRAK3	8	up	TB vs HC	MM-CCL23
GO:0002507	tolerance induction	6/252	25/18670	8.13721e-07	3.2713e-05	2.2428e-05	IDO1/HLA-E/CD274/TNFAIP3/LYN/IRAK3	6	up	TB vs HC	MM-CCL23
GO:2001243	negative regulation of intrinsic apoptotic signaling pathway	10/252	98/18670	8.30255e-07	3.30875e-05	2.26848e-05	SOD2/HIF1A/MCL1/DDX3X/BCL2A1/PPIF/IVNS1ABP/YBX3/HERPUD1/HSPA1A	10	up	TB vs HC	MM-CCL23
GO:0050670	regulation of lymphocyte proliferation	14/252	208/18670	9.46084e-07	3.73785e-05	2.56267e-05	IDO1/HLA-E/CD274/IRF1/LYN/TNFSF13B/RIPK2/CORO1A/CDKN1A/TNFRSF14/CD40/TNFRSF1B/CCL5/IL1B	14	up	TB vs HC	MM-CCL23
GO:0032944	regulation of mononuclear cell proliferation	14/252	209/18670	1.00196e-06	3.92479e-05	2.69083e-05	IDO1/HLA-E/CD274/IRF1/LYN/TNFSF13B/RIPK2/CORO1A/CDKN1A/TNFRSF14/CD40/TNFRSF1B/CCL5/IL1B	14	up	TB vs HC	MM-CCL23
GO:0030099	myeloid cell differentiation	20/252	416/18670	1.02337e-06	3.97468e-05	2.72504e-05	STAT1/CCL3/HIF1A/FOS/JUNB/NFKBIA/CCR1/VEGFA/LYN/ZFP36/JUN/KLF2/LILRB4/ZFP36L1/CSF3R/KLF10/TNF/HSPA1B/INHBA/HSPA1A	20	up	TB vs HC	MM-CCL23
GO:0032897	negative regulation of viral transcription	6/252	26/18670	1.04593e-06	4.02815e-05	2.7617e-05	CCL3/ZFP36/JUN/IFITM3/CCL4/CCL5	6	up	TB vs HC	MM-CCL23
GO:0050707	regulation of cytokine secretion	14/252	210/18670	1.06078e-06	4.0513e-05	2.77757e-05	GBP1/CCL3/CD274/SRGN/TNFAIP3/LYN/RIPK2/CLEC4E/TNFRSF14/PTGER4/TNFRSF1B/FN1/TNF/IL1B	14	up	TB vs HC	MM-CCL23
GO:0048872	homeostasis of number of cells	15/252	246/18670	1.34427e-06	5.09155e-05	3.49077e-05	STAT1/HIF1A/VEGFA/TNFAIP3/LYN/ZFP36/KLF2/TNFSF13B/CORO1A/PDE4B/ZFP36L1/HCAR2/HSPA1B/INHBA/HSPA1A	15	up	TB vs HC	MM-CCL23
GO:0045429	positive regulation of nitric oxide biosynthetic process	7/252	43/18670	1.59874e-06	6.00577e-05	4.11756e-05	ICAM1/HSP90AA1/KLF2/KLF4/CLEC7A/TNF/IL1B	7	up	TB vs HC	MM-CCL23
GO:0034975	protein folding in endoplasmic reticulum	5/252	16/18670	1.66555e-06	6.20586e-05	4.25474e-05	PDIA3/ERO1A/HSP90B1/CALR/HSPA5	5	up	TB vs HC	MM-CCL23
GO:0002753	cytoplasmic pattern recognition receptor signaling pathway	8/252	62/18670	1.77675e-06	6.51429e-05	4.4662e-05	NFKBIA/TNFAIP3/RIPK2/ERBIN/BIRC3/TIFA/HSPA1B/HSPA1A	8	up	TB vs HC	MM-CCL23
GO:0032623	interleukin-2 production	8/252	62/18670	1.77675e-06	6.51429e-05	4.4662e-05	GBP1/TNFAIP3/ZFP36/CD83/RIPK2/PDE4B/CLEC7A/IL1B	8	up	TB vs HC	MM-CCL23
GO:0051090	regulation of DNA-binding transcription factor activity	20/252	432/18670	1.82837e-06	6.65033e-05	4.55946e-05	SGK1/ICAM1/FOS/NFKBIA/VEGFA/TNFAIP3/JUN/CFLAR/RIPK2/PIM1/BHLHE40/ERBIN/KLF4/NFKB1/CD40/TNF/HSPA1B/IL1B/HSPA1A/IRAK3	20	up	TB vs HC	MM-CCL23
GO:1904407	positive regulation of nitric oxide metabolic process	7/252	44/18670	1.87948e-06	6.72901e-05	4.61341e-05	ICAM1/HSP90AA1/KLF2/KLF4/CLEC7A/TNF/IL1B	7	up	TB vs HC	MM-CCL23
GO:0050708	regulation of protein secretion	21/252	472/18670	1.88509e-06	6.72901e-05	4.61341e-05	GBP1/CCL3/HLA-E/CD274/HIF1A/SRGN/RSAD2/TNFAIP3/LYN/RIPK2/PIM3/CLEC4E/TNFRSF14/PTGER4/CD40/TNFRSF1B/CCL5/FN1/HCAR2/TNF/IL1B	21	up	TB vs HC	MM-CCL23
GO:0035690	cellular response to drug	20/252	433/18670	1.89405e-06	6.72901e-05	4.61341e-05	ICAM1/TNFAIP3/CD69/KDM6B/CYBB/KLF2/CFLAR/RIPK2/XRN1/PPIF/CXCR4/PDE4B/KLF4/NFKB1/HSP90B1/TXN/RGS10/HSPA5/TNF/IL1B	20	up	TB vs HC	MM-CCL23
GO:0031960	response to corticosteroid	12/252	162/18670	2.11437e-06	7.45396e-05	5.11043e-05	DUSP1/FOSB/ICAM1/FOS/ZFP36/CYBB/CFLAR/CDKN1A/HNRNPU/ZFP36L1/IL1RN/TNF	12	up	TB vs HC	MM-CCL23
GO:0002460	adaptive immune response based on somatic recombination of immune receptors built from immunoglobulin superfamily domains	18/252	361/18670	2.16314e-06	7.5677e-05	5.18842e-05	FGL2/HLA-E/CD274/ICAM1/HLA-C/IGKC/IL18BP/RSAD2/TNFAIP3/TNFSF13B/RIPK2/NFKBIZ/FAM49B/NBN/CD40/TNFRSF1B/TNF/IL1B	18	up	TB vs HC	MM-CCL23
GO:0048247	lymphocyte chemotaxis	8/252	64/18670	2.2725e-06	7.89004e-05	5.40941e-05	CCL2/CCL3/CXCL10/CCL3L1/CXCL11/CCL4/CCL18/CCL5	8	up	TB vs HC	MM-CCL23
GO:0002831	regulation of response to biotic stimulus	19/252	400/18670	2.29455e-06	7.90671e-05	5.42084e-05	GBP5/STAT1/FGL2/HLA-E/CD274/IRF1/SERPINB9/SOCS3/TNFAIP3/LYN/RIPK2/PARP14/CLEC4E/BIRC3/NFKB1/FPR2/CCL5/IL1B/IRAK3	19	up	TB vs HC	MM-CCL23
GO:0071409	cellular response to cycloheximide	3/252	3/18670	2.43025e-06	8.31182e-05	5.69859e-05	KLF2/XRN1/KLF4	3	up	TB vs HC	MM-CCL23
GO:0034605	cellular response to heat	11/252	137/18670	2.58038e-06	8.75992e-05	6.0058e-05	CXCL10/LYN/HSP90AA1/TFEC/CDKN1A/IER5/HSPA5/HSPH1/HSPA1B/DNAJB1/HSPA1A	11	up	TB vs HC	MM-CCL23
GO:0072676	lymphocyte migration	10/252	111/18670	2.62108e-06	8.83266e-05	6.05567e-05	CCL2/CCL3/CXCL10/ICAM1/CCL3L1/CXCL11/CCL4/TNFRSF14/CCL18/CCL5	10	up	TB vs HC	MM-CCL23
GO:0001818	negative regulation of cytokine production	16/252	296/18670	2.87966e-06	9.63319e-05	6.60452e-05	GBP1/IDO1/CD274/SRGN/TNFAIP3/ZFP36/CD83/KLF2/ERBIN/KLF4/PTGER4/NFKB1/FN1/TNF/INHBA/IRAK3	16	up	TB vs HC	MM-CCL23
GO:0034614	cellular response to reactive oxygen species	12/252	168/18670	3.09292e-06	0.000102716	7.04222e-05	SOD2/FOS/GCH1/TNFAIP3/KDM6B/JUN/KLF2/CFLAR/PPIF/KLF4/TXN/TNF	12	up	TB vs HC	MM-CCL23
GO:0034620	cellular response to unfolded protein	11/252	140/18670	3.18914e-06	0.00010515	7.20907e-05	CXCL8/CCL2/PPP1R15A/ATF3/ERO1A/HSP90B1/CALR/HSPA5/HERPUD1/HSPA1B/HSPA1A	11	up	TB vs HC	MM-CCL23
GO:0030218	erythrocyte differentiation	10/252	114/18670	3.34083e-06	0.000108589	7.44486e-05	STAT1/HIF1A/VEGFA/LYN/ZFP36/KLF2/ZFP36L1/HSPA1B/INHBA/HSPA1A	10	up	TB vs HC	MM-CCL23
GO:0042035	regulation of cytokine biosynthetic process	10/252	114/18670	3.34083e-06	0.000108589	7.44486e-05	IRF1/ZFP36/CYBB/KLF4/NFKB1/CLEC7A/TNF/LTB/IL1B/INHBA	10	up	TB vs HC	MM-CCL23
GO:0051085	chaperone cofactor-dependent protein refolding	6/252	32/18670	3.84669e-06	0.000120724	8.27684e-05	ERO1A/HSPA5/HSPH1/HSPA1B/DNAJB1/HSPA1A	6	up	TB vs HC	MM-CCL23
GO:0060333	interferon-gamma-mediated signaling pathway	9/252	91/18670	3.85552e-06	0.000120724	8.27684e-05	GBP1/STAT1/HLA-E/ICAM1/HLA-C/IRF1/SOCS3/PARP14/GBP2	9	up	TB vs HC	MM-CCL23
GO:0002676	regulation of chronic inflammatory response	4/252	9/18670	3.87223e-06	0.000120724	8.27684e-05	IDO1/TNFAIP3/CCL5/TNF	4	up	TB vs HC	MM-CCL23
GO:0042090	interleukin-12 biosynthetic process	4/252	9/18670	3.87223e-06	0.000120724	8.27684e-05	IRF1/NFKB1/CLEC7A/LTB	4	up	TB vs HC	MM-CCL23
GO:0045075	regulation of interleukin-12 biosynthetic process	4/252	9/18670	3.87223e-06	0.000120724	8.27684e-05	IRF1/NFKB1/CLEC7A/LTB	4	up	TB vs HC	MM-CCL23
GO:2000501	regulation of natural killer cell chemotaxis	4/252	9/18670	3.87223e-06	0.000120724	8.27684e-05	CCL2/CCL3/CCL4/CCL5	4	up	TB vs HC	MM-CCL23
GO:0002761	regulation of myeloid leukocyte differentiation	10/252	117/18670	4.22634e-06	0.000130874	8.97271e-05	CCL3/FOS/CCR1/LYN/JUN/LILRB4/ZFP36L1/KLF10/TNF/INHBA	10	up	TB vs HC	MM-CCL23
GO:0062207	regulation of pattern recognition receptor signaling pathway	9/252	93/18670	4.62196e-06	0.000141653	9.71174e-05	IRF1/RSAD2/TNFAIP3/LYN/ERBIN/BIRC3/HSPA1B/HSPA1A/IRAK3	9	up	TB vs HC	MM-CCL23
GO:0002791	regulation of peptide secretion	21/252	500/18670	4.63626e-06	0.000141653	9.71174e-05	GBP1/CCL3/HLA-E/CD274/HIF1A/SRGN/RSAD2/TNFAIP3/LYN/RIPK2/PIM3/CLEC4E/TNFRSF14/PTGER4/CD40/TNFRSF1B/CCL5/FN1/HCAR2/TNF/IL1B	21	up	TB vs HC	MM-CCL23
GO:0051384	response to glucocorticoid	11/252	146/18670	4.7937e-06	0.000145494	9.97504e-05	DUSP1/FOSB/ICAM1/FOS/ZFP36/CFLAR/CDKN1A/HNRNPU/ZFP36L1/IL1RN/TNF	11	up	TB vs HC	MM-CCL23
GO:0002697	regulation of immune effector process	20/252	462/18670	5.03138e-06	0.000151703	0.000104007	STAT1/FGL2/HLA-E/ICAM1/HLA-C/SERPINB9/IGKC/RSAD2/TNFAIP3/LYN/RIPK2/NFKBIZ/FAM49B/BIRC3/TNFRSF14/CD40/TNFRSF1B/TNF/IL1B/IRAK3	20	up	TB vs HC	MM-CCL23
GO:0031334	positive regulation of protein-containing complex assembly	14/252	244/18670	6.15138e-06	0.000182043	0.000124809	GBP5/ICAM1/FNIP2/PLEK/VEGFA/HSP90AA1/ABCA1/CORO1A/LCP1/ACTR3/CLEC7A/TNF/HSPA1B/HSPA1A	14	up	TB vs HC	MM-CCL23
GO:0034101	erythrocyte homeostasis	10/252	122/18670	6.15681e-06	0.000182043	0.000124809	STAT1/HIF1A/VEGFA/LYN/ZFP36/KLF2/ZFP36L1/HSPA1B/INHBA/HSPA1A	10	up	TB vs HC	MM-CCL23
GO:1903409	reactive oxygen species biosynthetic process	10/252	122/18670	6.15681e-06	0.000182043	0.000124809	ICAM1/GCH1/CYBB/HSP90AA1/KLF2/CFLAR/KLF4/CLEC7A/TNF/IL1B	10	up	TB vs HC	MM-CCL23
GO:0042089	cytokine biosynthetic process	10/252	123/18670	6.62319e-06	0.000194426	0.000133299	IRF1/ZFP36/CYBB/KLF4/NFKB1/CLEC7A/TNF/LTB/IL1B/INHBA	10	up	TB vs HC	MM-CCL23
GO:0032735	positive regulation of interleukin-12 production	6/252	35/18670	6.66047e-06	0.000194426	0.000133299	IDO1/IRF1/RIPK2/CLEC7A/CD40/LTB	6	up	TB vs HC	MM-CCL23
GO:0042107	cytokine metabolic process	10/252	124/18670	7.11983e-06	0.00020652	0.00014159	IRF1/ZFP36/CYBB/KLF4/NFKB1/CLEC7A/TNF/LTB/IL1B/INHBA	10	up	TB vs HC	MM-CCL23
GO:0070374	positive regulation of ERK1 and ERK2 cascade	13/252	215/18670	7.54026e-06	0.00021734	0.000149008	CCL2/CCL3/ICAM1/CCL3L1/CCR1/JUN/CFLAR/RIPK2/CCL4/FPR2/CCL18/CCL5/TNF	13	up	TB vs HC	MM-CCL23
GO:0043434	response to peptide hormone	19/252	436/18670	7.94402e-06	0.000226313	0.00015516	STAT1/ICAM1/TNFSF10/SOCS3/NR4A2/LYN/CYBB/JUND/CFLAR/ATP6V1G1/STAT2/ZFP36L1/ATP6V1B2/PTPRE/NFKB1/EGR2/ATP6V1C1/IL1B/BTG1	19	up	TB vs HC	MM-CCL23
GO:0045862	positive regulation of proteolysis	17/252	358/18670	7.95035e-06	0.000226313	0.00015516	TNFSF10/DDX3X/RNF19B/LYN/CFLAR/RIPK2/TANK/LGMN/CLEC7A/TNFRSF1B/HERPUD1/FN1/TNF/HSPA1B/PLK3/IL1B/HSPA1A	17	up	TB vs HC	MM-CCL23
GO:1903707	negative regulation of hemopoiesis	11/252	155/18670	8.51429e-06	0.00024087	0.000165141	FGL2/CCL3/IRF1/NFKBIA/LYN/ZFP36/TMEM176B/TMEM176A/LILRB4/ZFP36L1/INHBA	11	up	TB vs HC	MM-CCL23
GO:0019932	second-messenger-mediated signaling	19/252	439/18670	8.75368e-06	0.000246123	0.000168742	CXCL8/GBP1/CCL3/CXCL10/CXCL9/CCR1/PLEK/VEGFA/RGS2/ABCA1/CXCL11/CXCR4/GNA13/CCL4/PTGER4/FPR2/UBE2B/TNF/CCRL2	19	up	TB vs HC	MM-CCL23
GO:0042129	regulation of T cell proliferation	11/252	156/18670	9.05247e-06	0.000252972	0.000173438	IDO1/HLA-E/CD274/IRF1/TNFSF13B/RIPK2/CORO1A/TNFRSF14/TNFRSF1B/CCL5/IL1B	11	up	TB vs HC	MM-CCL23
GO:0051651	maintenance of location in cell	13/252	219/18670	9.19949e-06	0.000255523	0.000175186	CCL3/CXCL10/SRGN/CXCL9/LYN/CXCL11/CORO1A/HNRNPU/ERO1A/HSP90B1/CALR/TXN/HSPA5	13	up	TB vs HC	MM-CCL23
GO:0006809	nitric oxide biosynthetic process	8/252	77/18670	9.28992e-06	0.000255947	0.000175477	ICAM1/GCH1/HSP90AA1/KLF2/KLF4/CLEC7A/TNF/IL1B	8	up	TB vs HC	MM-CCL23
GO:0051084	de novo' posttranslational protein folding	6/252	37/18670	9.32644e-06	0.000255947	0.000175477	ERO1A/HSPA5/HSPH1/HSPA1B/DNAJB1/HSPA1A	6	up	TB vs HC	MM-CCL23
GO:0046898	response to cycloheximide	3/252	4/18670	9.62375e-06	0.00026098	0.000178928	KLF2/XRN1/KLF4	3	up	TB vs HC	MM-CCL23
GO:0070427	nucleotide-binding oligomerization domain containing 1 signaling pathway	3/252	4/18670	9.62375e-06	0.00026098	0.000178928	NFKBIA/TNFAIP3/RIPK2	3	up	TB vs HC	MM-CCL23
GO:2000379	positive regulation of reactive oxygen species metabolic process	9/252	102/18670	9.90595e-06	0.000264524	0.000181358	ICAM1/HSP90AA1/KLF2/CDKN1A/KLF4/FPR2/CLEC7A/TNF/IL1B	9	up	TB vs HC	MM-CCL23
GO:0035747	natural killer cell chemotaxis	4/252	11/18670	9.92759e-06	0.000264524	0.000181358	CCL2/CCL3/CCL4/CCL5	4	up	TB vs HC	MM-CCL23
GO:0060992	response to fungicide	4/252	11/18670	9.92759e-06	0.000264524	0.000181358	KDM6B/KLF2/XRN1/KLF4	4	up	TB vs HC	MM-CCL23
GO:0044706	multi-multicellular organism process	13/252	222/18670	1.06472e-05	0.000282059	0.00019338	CTSB/IDO1/FOSB/NAMPT/FOS/JUNB/RGS2/SLC38A2/APOL2/CALR/MAFF/VMP1/IL1B	13	up	TB vs HC	MM-CCL23
GO:1903428	positive regulation of reactive oxygen species biosynthetic process	7/252	57/18670	1.11694e-05	0.000294191	0.000201698	ICAM1/HSP90AA1/KLF2/KLF4/CLEC7A/TNF/IL1B	7	up	TB vs HC	MM-CCL23
GO:2001237	negative regulation of extrinsic apoptotic signaling pathway	9/252	104/18670	1.1608e-05	0.000303996	0.000208419	ICAM1/TNFSF10/MCL1/TNFAIP3/CFLAR/TNF/HSPA1B/IL1B/HSPA1A	9	up	TB vs HC	MM-CCL23
GO:0007565	female pregnancy	12/252	192/18670	1.21549e-05	0.00031619	0.00021678	CTSB/IDO1/FOSB/NAMPT/FOS/JUNB/RGS2/SLC38A2/APOL2/CALR/VMP1/IL1B	12	up	TB vs HC	MM-CCL23
GO:0035967	cellular response to topologically incorrect protein	11/252	161/18670	1.22116e-05	0.00031619	0.00021678	CXCL8/CCL2/PPP1R15A/ATF3/ERO1A/HSP90B1/CALR/HSPA5/HERPUD1/HSPA1B/HSPA1A	11	up	TB vs HC	MM-CCL23
GO:1901654	response to ketone	12/252	193/18670	1.28078e-05	0.000329765	0.000226087	DUSP1/FOSB/ICAM1/FOS/CYBB/KLF2/CFLAR/XRN1/CDKN1A/KLF4/PTGER4/CALR	12	up	TB vs HC	MM-CCL23
GO:0070661	leukocyte proliferation	15/252	298/18670	1.38411e-05	0.000354377	0.000242961	IDO1/HLA-E/CD274/IRF1/TNFAIP3/LYN/TNFSF13B/RIPK2/CORO1A/CDKN1A/TNFRSF14/CD40/TNFRSF1B/CCL5/IL1B	15	up	TB vs HC	MM-CCL23
GO:0045071	negative regulation of viral genome replication	7/252	59/18670	1.40856e-05	0.000358635	0.000245881	IFITM2/ISG20/RSAD2/IFITM3/ZC3HAV1/CCL5/TNF	7	up	TB vs HC	MM-CCL23
GO:2000377	regulation of reactive oxygen species metabolic process	12/252	195/18670	1.42062e-05	0.000359707	0.000246615	ICAM1/HIF1A/GCH1/HSP90AA1/KLF2/CFLAR/CDKN1A/KLF4/FPR2/CLEC7A/TNF/IL1B	12	up	TB vs HC	MM-CCL23
GO:0032642	regulation of chemokine production	8/252	82/18670	1.48489e-05	0.000371872	0.000254955	HIF1A/DDX3X/RIPK2/ERBIN/KLF4/CLEC7A/TNF/IL1B	8	up	TB vs HC	MM-CCL23
GO:0046209	nitric oxide metabolic process	8/252	82/18670	1.48489e-05	0.000371872	0.000254955	ICAM1/GCH1/HSP90AA1/KLF2/KLF4/CLEC7A/TNF/IL1B	8	up	TB vs HC	MM-CCL23
GO:0006874	cellular calcium ion homeostasis	19/252	458/18670	1.58503e-05	0.000394793	0.00027067	CCL3/CXCL10/CXCL9/CCR1/FPR3/LYN/CXCL11/CORO1A/CXCR4/GNA13/PTGER4/FPR2/ERO1A/HSP90B1/CALR/CD40/HERPUD1/CCL5/CCRL2	19	up	TB vs HC	MM-CCL23
GO:0071277	cellular response to calcium ion	8/252	83/18670	1.62434e-05	0.000402396	0.000275883	FOSB/FOS/JUNB/JUN/JUND/PPIF/LGMN/HSPA5	8	up	TB vs HC	MM-CCL23
GO:0006458	de novo' protein folding	6/252	41/18670	1.7242e-05	0.00042484	0.000291271	ERO1A/HSPA5/HSPH1/HSPA1B/DNAJB1/HSPA1A	6	up	TB vs HC	MM-CCL23
GO:0043154	negative regulation of cysteine-type endopeptidase activity involved in apoptotic process	8/252	84/18670	1.77463e-05	0.000432086	0.000296238	SERPINB9/VEGFA/DDX3X/CFLAR/BIRC3/KLF4/TNFAIP8/HERPUD1	8	up	TB vs HC	MM-CCL23
GO:0031668	cellular response to extracellular stimulus	14/252	268/18670	1.77847e-05	0.000432086	0.000296238	ICAM1/NAMPT/FOS/NR4A2/LYN/CYBB/JUN/ATF3/PIM1/SLC38A2/CDKN1A/HSP90B1/KLF10/HSPA5	14	up	TB vs HC	MM-CCL23
GO:0097305	response to alcohol	13/252	233/18670	1.78189e-05	0.000432086	0.000296238	CCL3/FOSB/ICAM1/FOS/RGS2/CYBB/KLF2/ABCA1/XRN1/CDKN1A/KLF4/PTGER4/INHBA	13	up	TB vs HC	MM-CCL23
GO:0045088	regulation of innate immune response	15/252	305/18670	1.81851e-05	0.000437827	0.000300174	GBP5/STAT1/HLA-E/IRF1/SERPINB9/SOCS3/TNFAIP3/LYN/PARP14/CLEC4E/BIRC3/NFKB1/FPR2/CCL5/IRAK3	15	up	TB vs HC	MM-CCL23
GO:0046631	alpha-beta T cell activation	10/252	138/18670	1.82932e-05	0.000437827	0.000300174	HLA-E/CD274/IRF1/RSAD2/CD83/RIPK2/NFKBIZ/TNFRSF14/PTGER4/HSPH1	10	up	TB vs HC	MM-CCL23
GO:0072677	eosinophil migration	5/252	25/18670	1.83423e-05	0.000437827	0.000300174	CCL2/CCL3/CCL4/PTGER4/CCL5	5	up	TB vs HC	MM-CCL23
GO:0007249	I-kappaB kinase/NF-kappaB signaling	14/252	269/18670	1.85387e-05	0.000440221	0.000301816	STAT1/TNFSF10/LITAF/NFKBIA/TNFAIP3/CFLAR/RIPK2/BIRC3/TANK/IL1RN/CD40/TIFA/TNF/IL1B	14	up	TB vs HC	MM-CCL23
GO:2001057	reactive nitrogen species metabolic process	8/252	85/18670	1.93643e-05	0.000457456	0.000313632	ICAM1/GCH1/HSP90AA1/KLF2/KLF4/CLEC7A/TNF/IL1B	8	up	TB vs HC	MM-CCL23
GO:0070665	positive regulation of leukocyte proliferation	10/252	139/18670	1.94807e-05	0.000457848	0.0003139	HLA-E/CD274/LYN/TNFSF13B/RIPK2/CORO1A/CDKN1A/CD40/CCL5/IL1B	10	up	TB vs HC	MM-CCL23
GO:0046651	lymphocyte proliferation	14/252	272/18670	2.09723e-05	0.000490387	0.000336209	IDO1/HLA-E/CD274/IRF1/LYN/TNFSF13B/RIPK2/CORO1A/CDKN1A/TNFRSF14/CD40/TNFRSF1B/CCL5/IL1B	14	up	TB vs HC	MM-CCL23
GO:0043122	regulation of I-kappaB kinase/NF-kappaB signaling	13/252	237/18670	2.13232e-05	0.000494551	0.000339064	STAT1/TNFSF10/LITAF/TNFAIP3/CFLAR/RIPK2/BIRC3/TANK/IL1RN/CD40/TIFA/TNF/IL1B	13	up	TB vs HC	MM-CCL23
GO:0042326	negative regulation of phosphorylation	19/252	468/18670	2.13662e-05	0.000494551	0.000339064	GBP1/DUSP1/SOCS3/TNFAIP3/LYN/RGS2/JUN/PARP14/ATF3/PPIF/CDKN1A/GADD45B/KLF4/HNRNPU/SAMSN1/UBE2B/IL1B/INHBA/IRAK3	19	up	TB vs HC	MM-CCL23
GO:0070997	neuron death	16/252	348/18670	2.19164e-05	0.000504738	0.000346048	CCL2/SOD2/CCL3/HIF1A/NAMPT/FOS/MCL1/NR4A2/CTSZ/JUN/CORO1A/LGMN/TNFRSF1B/HSPA5/CCL5/TNF	16	up	TB vs HC	MM-CCL23
GO:0002573	myeloid leukocyte differentiation	12/252	204/18670	2.22836e-05	0.000510629	0.000350088	CCL3/FOS/JUNB/CCR1/VEGFA/LYN/JUN/LILRB4/ZFP36L1/KLF10/TNF/INHBA	12	up	TB vs HC	MM-CCL23
GO:0032943	mononuclear cell proliferation	14/252	274/18670	2.2747e-05	0.000518655	0.00035559	IDO1/HLA-E/CD274/IRF1/LYN/TNFSF13B/RIPK2/CORO1A/CDKN1A/TNFRSF14/CD40/TNFRSF1B/CCL5/IL1B	14	up	TB vs HC	MM-CCL23
GO:2000116	regulation of cysteine-type endopeptidase activity	13/252	239/18670	2.32917e-05	0.000526642	0.000361066	TNFSF10/SERPINB9/VEGFA/DDX3X/CFLAR/RIPK2/BIRC3/KLF4/LGMN/TNFAIP8/CLEC7A/HERPUD1/TNF	13	up	TB vs HC	MM-CCL23
GO:0055074	calcium ion homeostasis	19/252	471/18670	2.33272e-05	0.000526642	0.000361066	CCL3/CXCL10/CXCL9/CCR1/FPR3/LYN/CXCL11/CORO1A/CXCR4/GNA13/PTGER4/FPR2/ERO1A/HSP90B1/CALR/CD40/HERPUD1/CCL5/CCRL2	19	up	TB vs HC	MM-CCL23
GO:1904035	regulation of epithelial cell apoptotic process	8/252	88/18670	2.498e-05	0.000561193	0.000384754	CCL2/ICAM1/TNFAIP3/ZFP36/CFLAR/ZFP36L1/CD40/TNF	8	up	TB vs HC	MM-CCL23
GO:1902107	positive regulation of leukocyte differentiation	10/252	144/18670	2.64641e-05	0.000591634	0.000405624	FOS/CCR1/CD83/JUN/RIPK2/NFKBIZ/LILRB4/ZFP36L1/KLF10/TNF	10	up	TB vs HC	MM-CCL23
GO:0072678	T cell migration	7/252	65/18670	2.68349e-05	0.000597011	0.00040931	CCL2/CCL3/CXCL10/ICAM1/CXCL11/TNFRSF14/CCL5	7	up	TB vs HC	MM-CCL23
GO:0032602	chemokine production	8/252	89/18670	2.7131e-05	0.000600684	0.000411829	HIF1A/DDX3X/RIPK2/ERBIN/KLF4/CLEC7A/TNF/IL1B	8	up	TB vs HC	MM-CCL23
GO:1901623	regulation of lymphocyte chemotaxis	5/252	27/18670	2.72629e-05	0.000600702	0.000411841	CCL2/CCL3/CXCL10/CCL4/CCL5	5	up	TB vs HC	MM-CCL23
GO:0009408	response to heat	11/252	176/18670	2.80876e-05	0.000615912	0.000422269	CXCL10/LYN/HSP90AA1/TFEC/CDKN1A/IER5/HSPA5/HSPH1/HSPA1B/DNAJB1/HSPA1A	11	up	TB vs HC	MM-CCL23
GO:0043922	negative regulation by host of viral transcription	4/252	14/18670	2.91667e-05	0.000636528	0.000436404	CCL3/JUN/CCL4/CCL5	4	up	TB vs HC	MM-CCL23
GO:0045428	regulation of nitric oxide biosynthetic process	7/252	66/18670	2.96768e-05	0.000644592	0.000441932	ICAM1/HSP90AA1/KLF2/KLF4/CLEC7A/TNF/IL1B	7	up	TB vs HC	MM-CCL23
GO:0035456	response to interferon-beta	5/252	28/18670	3.28259e-05	0.000706296	0.000484237	STAT1/IFITM2/IRF1/IFITM3/XAF1	5	up	TB vs HC	MM-CCL23
GO:2000108	positive regulation of leukocyte apoptotic process	5/252	28/18670	3.28259e-05	0.000706296	0.000484237	IDO1/CD274/LYN/CCL5/HCAR2	5	up	TB vs HC	MM-CCL23
GO:0072593	reactive oxygen species metabolic process	14/252	284/18670	3.37543e-05	0.000722878	0.000495605	SOD2/ICAM1/HIF1A/GCH1/CYBB/HSP90AA1/KLF2/CFLAR/CDKN1A/KLF4/FPR2/CLEC7A/TNF/IL1B	14	up	TB vs HC	MM-CCL23
GO:2000117	negative regulation of cysteine-type endopeptidase activity	8/252	92/18670	3.45364e-05	0.000736188	0.00050473	SERPINB9/VEGFA/DDX3X/CFLAR/BIRC3/KLF4/TNFAIP8/HERPUD1	8	up	TB vs HC	MM-CCL23
GO:0051092	positive regulation of NF-kappaB transcription factor activity	10/252	149/18670	3.54919e-05	0.000749582	0.000513914	ICAM1/CFLAR/RIPK2/NFKB1/CD40/TNF/HSPA1B/IL1B/HSPA1A/IRAK3	10	up	TB vs HC	MM-CCL23
GO:1903900	regulation of viral life cycle	10/252	149/18670	3.54919e-05	0.000749582	0.000513914	CXCL8/DDX5/IFITM2/ISG20/RSAD2/DDX3X/IFITM3/ZC3HAV1/CCL5/TNF	10	up	TB vs HC	MM-CCL23
GO:0050918	positive chemotaxis	7/252	68/18670	3.61056e-05	0.000759046	0.000520402	CXCL8/CCL3/CXCL10/VEGFA/CORO1A/FPR2/CCL5	7	up	TB vs HC	MM-CCL23
GO:0046634	regulation of alpha-beta T cell activation	8/252	93/18670	3.73519e-05	0.000779374	0.000534339	HLA-E/CD274/IRF1/CD83/RIPK2/NFKBIZ/TNFRSF14/HSPH1	8	up	TB vs HC	MM-CCL23
GO:0008360	regulation of cell shape	10/252	150/18670	3.75827e-05	0.000779374	0.000534339	CCL2/CCL3/ICAM1/VEGFA/PLEKHO1/CORO1A/GNA13/CDC42SE1/FN1/RND3	10	up	TB vs HC	MM-CCL23
GO:0050777	negative regulation of immune response	10/252	150/18670	3.75827e-05	0.000779374	0.000534339	FGL2/HLA-E/SERPINB9/TNFAIP3/LYN/PARP14/TNFRSF14/SAMSN1/TNF/IRAK3	10	up	TB vs HC	MM-CCL23
GO:0061614	pri-miRNA transcription by RNA polymerase II	6/252	47/18670	3.84813e-05	0.000790852	0.000542208	DDX5/HIF1A/FOS/JUN/LILRB4/KLF4	6	up	TB vs HC	MM-CCL23
GO:2001239	regulation of extrinsic apoptotic signaling pathway in absence of ligand	6/252	47/18670	3.84813e-05	0.000790852	0.000542208	MCL1/TNF/HSPA1B/IL1B/INHBA/HSPA1A	6	up	TB vs HC	MM-CCL23
GO:0030968	endoplasmic reticulum unfolded protein response	9/252	121/18670	3.91293e-05	0.000798005	0.000547112	CXCL8/CCL2/PPP1R15A/ATF3/ERO1A/HSP90B1/CALR/HSPA5/HERPUD1	9	up	TB vs HC	MM-CCL23
GO:0002483	antigen processing and presentation of endogenous peptide antigen	4/252	15/18670	3.93518e-05	0.000798005	0.000547112	HLA-E/TAP1/HLA-C/TAPBP	4	up	TB vs HC	MM-CCL23
GO:0019885	antigen processing and presentation of endogenous peptide antigen via MHC class I	4/252	15/18670	3.93518e-05	0.000798005	0.000547112	HLA-E/TAP1/HLA-C/TAPBP	4	up	TB vs HC	MM-CCL23
GO:0009314	response to radiation	18/252	448/18670	4.0433e-05	0.000816319	0.000559668	DUSP1/CXCL10/ICAM1/HIF1A/NAMPT/FOS/JUNB/JUN/JUND/N4BP1/CDKN1A/BHLHE40/TANK/NABP1/TXN/HSPA5/UBE2B/PLK3	18	up	TB vs HC	MM-CCL23
GO:0046677	response to antibiotic	15/252	327/18670	4.07055e-05	0.000818217	0.000560969	STAT1/DUSP1/ICAM1/TNFAIP3/RGS2/KDM6B/CYBB/HSP90AA1/JUN/KLF2/XRN1/PPIF/KLF4/TXN/HSPA5	15	up	TB vs HC	MM-CCL23
GO:0042098	T cell proliferation	11/252	184/18670	4.22641e-05	0.000845836	0.000579905	IDO1/HLA-E/CD274/IRF1/TNFSF13B/RIPK2/CORO1A/TNFRSF14/TNFRSF1B/CCL5/IL1B	11	up	TB vs HC	MM-CCL23
GO:0072503	cellular divalent inorganic cation homeostasis	19/252	493/18670	4.33681e-05	0.000864157	0.000592466	CCL3/CXCL10/CXCL9/CCR1/FPR3/LYN/CXCL11/CORO1A/CXCR4/GNA13/PTGER4/FPR2/ERO1A/HSP90B1/CALR/CD40/HERPUD1/CCL5/CCRL2	19	up	TB vs HC	MM-CCL23
GO:0051924	regulation of calcium ion transport	13/252	254/18670	4.38567e-05	0.00087011	0.000596547	CCL2/CCL3/CXCL10/ICAM1/CXCL9/CCR1/LYN/CXCL11/CORO1A/CXCR4/PDE4B/CCL4/CCL5	13	up	TB vs HC	MM-CCL23
GO:0032743	positive regulation of interleukin-2 production	5/252	30/18670	4.65604e-05	0.000915822	0.000627887	CD83/RIPK2/PDE4B/CLEC7A/IL1B	5	up	TB vs HC	MM-CCL23
GO:0046640	regulation of alpha-beta T cell proliferation	5/252	30/18670	4.65604e-05	0.000915822	0.000627887	HLA-E/CD274/IRF1/RIPK2/TNFRSF14	5	up	TB vs HC	MM-CCL23
GO:1990668	vesicle fusion with endoplasmic reticulum-Golgi intermediate compartment (ERGIC) membrane	3/252	6/18670	4.71617e-05	0.000919753	0.000630583	TAP1/TAPBP/CALR	3	up	TB vs HC	MM-CCL23
GO:2000503	positive regulation of natural killer cell chemotaxis	3/252	6/18670	4.71617e-05	0.000919753	0.000630583	CCL3/CCL4/CCL5	3	up	TB vs HC	MM-CCL23
GO:0038034	signal transduction in absence of ligand	7/252	72/18670	5.24091e-05	0.00101346	0.000694831	MCL1/BCL2A1/TNF/HSPA1B/IL1B/INHBA/HSPA1A	7	up	TB vs HC	MM-CCL23
GO:0097192	extrinsic apoptotic signaling pathway in absence of ligand	7/252	72/18670	5.24091e-05	0.00101346	0.000694831	MCL1/BCL2A1/TNF/HSPA1B/IL1B/INHBA/HSPA1A	7	up	TB vs HC	MM-CCL23
GO:0045648	positive regulation of erythrocyte differentiation	5/252	31/18670	5.49065e-05	0.00105575	0.000723825	STAT1/HIF1A/HSPA1B/INHBA/HSPA1A	5	up	TB vs HC	MM-CCL23
GO:0001961	positive regulation of cytokine-mediated signaling pathway	6/252	50/18670	5.50568e-05	0.00105575	0.000723825	HIF1A/RIPK2/PARP14/CXCR4/HSPA1B/HSPA1A	6	up	TB vs HC	MM-CCL23
GO:0006457	protein folding	12/252	227/18670	6.325e-05	0.00120781	0.000828076	HSP90AA1/PPIF/GNB4/PDIA3/ERO1A/HSP90B1/CALR/HSPA5/HSPH1/HSPA1B/DNAJB1/HSPA1A	12	up	TB vs HC	MM-CCL23
GO:0032649	regulation of interferon-gamma production	8/252	101/18670	6.75676e-05	0.0012796	0.000877292	CD274/RIPK2/PDE4B/FAM49B/CLEC7A/TNF/IL1B/INHBA	8	up	TB vs HC	MM-CCL23
GO:1903426	regulation of reactive oxygen species biosynthetic process	8/252	101/18670	6.75676e-05	0.0012796	0.000877292	ICAM1/HSP90AA1/KLF2/CFLAR/KLF4/CLEC7A/TNF/IL1B	8	up	TB vs HC	MM-CCL23
GO:0002479	antigen processing and presentation of exogenous peptide antigen via MHC class I, TAP-dependent	7/252	75/18670	6.82328e-05	0.0012816	0.000878667	HLA-E/TAP1/HLA-C/CYBB/TAPBP/PDIA3/CALR	7	up	TB vs HC	MM-CCL23
GO:0150076	neuroinflammatory response	7/252	75/18670	6.82328e-05	0.0012816	0.000878667	CCL3/NAMPT/JUN/FPR2/TNFRSF1B/TNF/IL1B	7	up	TB vs HC	MM-CCL23
GO:0050671	positive regulation of lymphocyte proliferation	9/252	130/18670	6.86563e-05	0.00128429	0.000880511	HLA-E/CD274/TNFSF13B/RIPK2/CORO1A/CDKN1A/CD40/CCL5/IL1B	9	up	TB vs HC	MM-CCL23
GO:0032946	positive regulation of mononuclear cell proliferation	9/252	131/18670	7.28662e-05	0.00135201	0.000926936	HLA-E/CD274/TNFSF13B/RIPK2/CORO1A/CDKN1A/CD40/CCL5/IL1B	9	up	TB vs HC	MM-CCL23
GO:0051208	sequestering of calcium ion	9/252	131/18670	7.28662e-05	0.00135201	0.000926936	CCL3/CXCL10/CXCL9/LYN/CXCL11/CORO1A/ERO1A/HSP90B1/CALR	9	up	TB vs HC	MM-CCL23
GO:1903320	regulation of protein modification by small protein conjugation or removal	12/252	231/18670	7.4778e-05	0.00137536	0.000942947	TNFAIP3/HSP90AA1/RIPK2/N4BP1/BIRC3/TANK/IVNS1ABP/RASSF5/HSPA5/HERPUD1/HSPA1B/HSPA1A	12	up	TB vs HC	MM-CCL23
GO:0036003	positive regulation of transcription from RNA polymerase II promoter in response to stress	5/252	33/18670	7.50251e-05	0.00137536	0.000942947	HIF1A/VEGFA/KLF2/ATF3/HSPA5	5	up	TB vs HC	MM-CCL23
GO:0046633	alpha-beta T cell proliferation	5/252	33/18670	7.50251e-05	0.00137536	0.000942947	HLA-E/CD274/IRF1/RIPK2/TNFRSF14	5	up	TB vs HC	MM-CCL23
GO:0038066	p38MAPK cascade	6/252	53/18670	7.68999e-05	0.00140411	0.000962659	DUSP1/VEGFA/ZFP36/GADD45B/ZFP36L1/IL1B	6	up	TB vs HC	MM-CCL23
GO:1902106	negative regulation of leukocyte differentiation	8/252	103/18670	7.76748e-05	0.00141263	0.000968501	FGL2/CCL3/IRF1/LYN/TMEM176B/TMEM176A/LILRB4/INHBA	8	up	TB vs HC	MM-CCL23
GO:0045084	positive regulation of interleukin-12 biosynthetic process	3/252	7/18670	8.17088e-05	0.0014743	0.00101078	IRF1/CLEC7A/LTB	3	up	TB vs HC	MM-CCL23
GO:0060558	regulation of calcidiol 1-monooxygenase activity	3/252	7/18670	8.17088e-05	0.0014743	0.00101078	NFKB1/TNF/IL1B	3	up	TB vs HC	MM-CCL23
GO:2001242	regulation of intrinsic apoptotic signaling pathway	10/252	165/18670	8.40906e-05	0.00151132	0.00103616	SOD2/HIF1A/MCL1/DDX3X/BCL2A1/PPIF/IVNS1ABP/YBX3/HERPUD1/HSPA1A	10	up	TB vs HC	MM-CCL23
GO:0035994	response to muscle stretch	4/252	18/18670	8.54475e-05	0.00152549	0.00104587	FOS/NFKBIA/JUN/NFKB1	4	up	TB vs HC	MM-CCL23
GO:0002763	positive regulation of myeloid leukocyte differentiation	6/252	54/18670	8.55444e-05	0.00152549	0.00104587	FOS/CCR1/JUN/ZFP36L1/KLF10/TNF	6	up	TB vs HC	MM-CCL23
GO:0044409	entry into host	9/252	134/18670	8.68211e-05	0.00154225	0.00105737	CXCL8/CTSB/IFITM2/ICAM1/IFITM3/CXCR4/TNFRSF14/HSPA1B/HSPA1A	9	up	TB vs HC	MM-CCL23
GO:0032868	response to insulin	13/252	272/18670	8.80606e-05	0.00155823	0.00106832	STAT1/ICAM1/TNFSF10/SOCS3/LYN/CFLAR/ATP6V1G1/ZFP36L1/ATP6V1B2/PTPRE/EGR2/ATP6V1C1/IL1B	13	up	TB vs HC	MM-CCL23
GO:0002449	lymphocyte mediated immunity	15/252	352/18670	9.33526e-05	0.00164552	0.00112817	SLAMF7/FGL2/HLA-E/ICAM1/HLA-C/SERPINB9/IGKC/RSAD2/CORO1A/FAM49B/NBN/CD40/TNFRSF1B/TNF/IL1B	15	up	TB vs HC	MM-CCL23
GO:0042136	neurotransmitter biosynthetic process	8/252	106/18670	9.5165e-05	0.00166523	0.00114168	ICAM1/GCH1/HSP90AA1/KLF2/KLF4/CLEC7A/TNF/IL1B	8	up	TB vs HC	MM-CCL23
GO:0042590	antigen processing and presentation of exogenous peptide antigen via MHC class I	7/252	79/18670	9.51973e-05	0.00166523	0.00114168	HLA-E/TAP1/HLA-C/CYBB/TAPBP/PDIA3/CALR	7	up	TB vs HC	MM-CCL23
GO:0070482	response to oxygen levels	16/252	394/18670	9.60432e-05	0.00166814	0.00114368	ICAM1/HIF1A/NAMPT/NR4A2/VEGFA/CYBB/CFLAR/ATP6V1G1/CXCR4/CDKN1A/PLAU/MALAT1/ZFP36L1/ERO1A/HSP90B1/PLK3	16	up	TB vs HC	MM-CCL23
GO:1901214	regulation of neuron death	14/252	313/18670	9.60918e-05	0.00166814	0.00114368	CCL2/SOD2/CCL3/HIF1A/FOS/MCL1/NR4A2/CTSZ/JUN/CORO1A/LGMN/TNFRSF1B/CCL5/TNF	14	up	TB vs HC	MM-CCL23
GO:0031098	stress-activated protein kinase signaling cascade	14/252	315/18670	0.000102776	0.00177413	0.00121634	DUSP1/VEGFA/LYN/ZFP36/RIPK2/ZEB2/SPAG9/GADD45B/ZFP36L1/PTGER4/NFKB1/IL1RN/TNF/IL1B	14	up	TB vs HC	MM-CCL23
GO:0031348	negative regulation of defense response	12/252	239/18670	0.000103359	0.00177413	0.00121634	FGL2/HLA-E/SERPINB9/SOCS3/TNFAIP3/PARP14/KLF4/PTGER4/NFKB1/FPR2/TNFRSF1B/IRAK3	12	up	TB vs HC	MM-CCL23
GO:0051402	neuron apoptotic process	12/252	239/18670	0.000103359	0.00177413	0.00121634	CCL2/SOD2/CCL3/HIF1A/MCL1/NR4A2/CTSZ/JUN/CORO1A/LGMN/HSPA5/TNF	12	up	TB vs HC	MM-CCL23
GO:0031396	regulation of protein ubiquitination	11/252	204/18670	0.000107055	0.00182451	0.00125088	TNFAIP3/HSP90AA1/RIPK2/N4BP1/BIRC3/IVNS1ABP/RASSF5/HSPA5/HERPUD1/HSPA1B/HSPA1A	11	up	TB vs HC	MM-CCL23
GO:0002544	chronic inflammatory response	4/252	19/18670	0.00010709	0.00182451	0.00125088	IDO1/TNFAIP3/CCL5/TNF	4	up	TB vs HC	MM-CCL23
GO:0030522	intracellular receptor signaling pathway	13/252	278/18670	0.000109593	0.00186023	0.00127538	DDX5/NFKBIA/NR4A2/TNFAIP3/RIPK2/PIM1/CREM/ERBIN/BIRC3/CALR/TIFA/HSPA1B/HSPA1A	13	up	TB vs HC	MM-CCL23
GO:0002703	regulation of leukocyte mediated immunity	11/252	205/18670	0.000111799	0.00189069	0.00129626	HLA-E/ICAM1/HLA-C/SERPINB9/RSAD2/LYN/FAM49B/CD40/TNFRSF1B/TNF/IL1B	11	up	TB vs HC	MM-CCL23
GO:0032102	negative regulation of response to external stimulus	16/252	400/18670	0.000114386	0.00192732	0.00132137	CCL2/FGL2/HLA-E/DUSP1/SERPINB9/SOCS3/TNFAIP3/PARP14/CDKN1A/PLAU/KLF4/PTGER4/NFKB1/FPR2/TNFRSF1B/IRAK3	16	up	TB vs HC	MM-CCL23
GO:1901099	negative regulation of signal transduction in absence of ligand	5/252	36/18670	0.000115305	0.00192862	0.00132226	MCL1/TNF/HSPA1B/IL1B/HSPA1A	5	up	TB vs HC	MM-CCL23
GO:2001240	negative regulation of extrinsic apoptotic signaling pathway in absence of ligand	5/252	36/18670	0.000115305	0.00192862	0.00132226	MCL1/TNF/HSPA1B/IL1B/HSPA1A	5	up	TB vs HC	MM-CCL23
GO:0060760	positive regulation of response to cytokine stimulus	6/252	57/18670	0.000116206	0.00193662	0.00132775	HIF1A/RIPK2/PARP14/CXCR4/HSPA1B/HSPA1A	6	up	TB vs HC	MM-CCL23
GO:0007204	positive regulation of cytosolic calcium ion concentration	14/252	319/18670	0.000117366	0.00194888	0.00133615	CCL3/CXCL10/CXCL9/CCR1/FPR3/LYN/CXCL11/CORO1A/CXCR4/GNA13/PTGER4/FPR2/ERO1A/CCRL2	14	up	TB vs HC	MM-CCL23
GO:0031331	positive regulation of cellular catabolic process	15/252	362/18670	0.000127192	0.00210017	0.00143988	HIF1A/TNFAIP3/RNF19B/ZFP36/HSP90AA1/RIPK2/ZC3HAV1/ZFP36L1/TNFRSF1B/HERPUD1/TNF/HSPA1B/PLK3/IL1B/HSPA1A	15	up	TB vs HC	MM-CCL23
GO:0032722	positive regulation of chemokine production	6/252	58/18670	0.000128165	0.00210017	0.00143988	HIF1A/DDX3X/RIPK2/CLEC7A/TNF/IL1B	6	up	TB vs HC	MM-CCL23
GO:0061900	glial cell activation	6/252	58/18670	0.000128165	0.00210017	0.00143988	CCL3/NAMPT/JUN/FPR2/TNF/IL1B	6	up	TB vs HC	MM-CCL23
GO:0050709	negative regulation of protein secretion	9/252	141/18670	0.000128311	0.00210017	0.00143988	GBP1/SRGN/RSAD2/TNFAIP3/PIM3/PTGER4/FN1/TNF/IL1B	9	up	TB vs HC	MM-CCL23
GO:1904019	epithelial cell apoptotic process	8/252	111/18670	0.000131505	0.00214302	0.00146925	CCL2/ICAM1/TNFAIP3/ZFP36/CFLAR/ZFP36L1/CD40/TNF	8	up	TB vs HC	MM-CCL23
GO:2000403	positive regulation of lymphocyte migration	5/252	37/18670	0.000131864	0.00214302	0.00146925	CCL3/CXCL10/CCL4/TNFRSF14/CCL5	5	up	TB vs HC	MM-CCL23
GO:0032495	response to muramyl dipeptide	4/252	20/18670	0.000132448	0.00214491	0.00147055	NFKBIA/TNFAIP3/RIPK2/ERBIN	4	up	TB vs HC	MM-CCL23
GO:0043523	regulation of neuron apoptotic process	11/252	210/18670	0.000138302	0.00223182	0.00153014	CCL2/SOD2/CCL3/HIF1A/MCL1/NR4A2/CTSZ/JUN/CORO1A/LGMN/TNF	11	up	TB vs HC	MM-CCL23
GO:0002718	regulation of cytokine production involved in immune response	7/252	84/18670	0.000140491	0.00224503	0.00153919	HLA-E/RSAD2/TNFRSF14/TNFRSF1B/TNF/IL1B/IRAK3	7	up	TB vs HC	MM-CCL23
GO:0045445	myoblast differentiation	7/252	84/18670	0.000140491	0.00224503	0.00153919	DDX5/CXCL10/CXCL9/IFRD1/ZFP36L1/TNF/BTG1	7	up	TB vs HC	MM-CCL23
GO:0097237	cellular response to toxic substance	12/252	247/18670	0.000140868	0.00224503	0.00153919	SOD2/GCH1/TNFAIP3/KDM6B/CYBB/KLF2/XRN1/PPIF/KLF4/NFKB1/TXN/TNF	12	up	TB vs HC	MM-CCL23
GO:0061077	chaperone-mediated protein folding	6/252	59/18670	0.00014108	0.00224503	0.00153919	ERO1A/HSPA5/HSPH1/HSPA1B/DNAJB1/HSPA1A	6	up	TB vs HC	MM-CCL23
GO:0051403	stress-activated MAPK cascade	13/252	286/18670	0.00014528	0.00230386	0.00157953	DUSP1/VEGFA/ZFP36/RIPK2/ZEB2/SPAG9/GADD45B/ZFP36L1/PTGER4/NFKB1/IL1RN/TNF/IL1B	13	up	TB vs HC	MM-CCL23
GO:0032609	interferon-gamma production	8/252	113/18670	0.000148931	0.00235362	0.00161365	CD274/RIPK2/PDE4B/FAM49B/CLEC7A/TNF/IL1B/INHBA	8	up	TB vs HC	MM-CCL23
GO:1903531	negative regulation of secretion by cell	11/252	212/18670	0.000150308	0.00236722	0.00162297	GBP1/SRGN/RSAD2/TNFAIP3/PIM3/PTGER4/TNFRSF1B/FN1/TNF/IL1B/INHBA	11	up	TB vs HC	MM-CCL23
GO:1903901	negative regulation of viral life cycle	7/252	85/18670	0.000151361	0.00237565	0.00162874	IFITM2/ISG20/RSAD2/IFITM3/ZC3HAV1/CCL5/TNF	7	up	TB vs HC	MM-CCL23
GO:0042119	neutrophil activation	18/252	498/18670	0.000154491	0.00241649	0.00165675	CXCL8/CTSB/FGL2/SLC2A3/DDX3X/CTSZ/CYBB/HSP90AA1/PLAU/CMTM6/NFKB1/FPR2/CD53/GM2A/TNFRSF1B/CCL5/HSPA1B/HSPA1A	18	up	TB vs HC	MM-CCL23
GO:0030502	negative regulation of bone mineralization	4/252	21/18670	0.000161885	0.00249694	0.0017119	CCL3/HIF1A/SRGN/CCR1	4	up	TB vs HC	MM-CCL23
GO:0035455	response to interferon-alpha	4/252	21/18670	0.000161885	0.00249694	0.0017119	IFITM2/IFITM3/IFIT2/IFIT3	4	up	TB vs HC	MM-CCL23
GO:0048245	eosinophil chemotaxis	4/252	21/18670	0.000161885	0.00249694	0.0017119	CCL2/CCL3/CCL4/CCL5	4	up	TB vs HC	MM-CCL23
GO:1901739	regulation of myoblast fusion	4/252	21/18670	0.000161885	0.00249694	0.0017119	CXCL10/CXCL9/CFLAR/CD53	4	up	TB vs HC	MM-CCL23
GO:0001776	leukocyte homeostasis	7/252	86/18670	0.000162903	0.00249694	0.0017119	HIF1A/TNFAIP3/LYN/TNFSF13B/CORO1A/PDE4B/HCAR2	7	up	TB vs HC	MM-CCL23
GO:0008625	extrinsic apoptotic signaling pathway via death domain receptors	7/252	86/18670	0.000162903	0.00249694	0.0017119	ICAM1/TNFSF10/TNFAIP3/DDX3X/CFLAR/ATF3/TNF	7	up	TB vs HC	MM-CCL23
GO:0042542	response to hydrogen peroxide	9/252	146/18670	0.000167158	0.00254514	0.00174495	STAT1/DUSP1/TNFAIP3/KDM6B/JUN/KLF2/PPIF/KLF4/TXN	9	up	TB vs HC	MM-CCL23
GO:0051250	negative regulation of lymphocyte activation	9/252	146/18670	0.000167158	0.00254514	0.00174495	IDO1/FGL2/CD274/IRF1/TNFAIP3/LYN/TNFRSF14/SAMSN1/INHBA	9	up	TB vs HC	MM-CCL23
GO:0043281	regulation of cysteine-type endopeptidase activity involved in apoptotic process	11/252	215/18670	0.000169974	0.00257092	0.00176263	TNFSF10/SERPINB9/VEGFA/DDX3X/CFLAR/BIRC3/KLF4/TNFAIP8/CLEC7A/HERPUD1/TNF	11	up	TB vs HC	MM-CCL23
GO:0071241	cellular response to inorganic substance	11/252	215/18670	0.000169974	0.00257092	0.00176263	FOSB/FOS/JUNB/CYBB/JUN/JUND/CFLAR/PPIF/LGMN/CALR/HSPA5	11	up	TB vs HC	MM-CCL23
GO:0071214	cellular response to abiotic stimulus	14/252	331/18670	0.000172439	0.00259111	0.00177646	IRF1/NAMPT/DDX3X/N4BP1/SLC38A2/CDKN1A/TANK/ZFP36L1/PTGER4/NFKB1/CD40/YBX3/HSPA5/IL1B	14	up	TB vs HC	MM-CCL23
GO:0104004	cellular response to environmental stimulus	14/252	331/18670	0.000172439	0.00259111	0.00177646	IRF1/NAMPT/DDX3X/N4BP1/SLC38A2/CDKN1A/TANK/ZFP36L1/PTGER4/NFKB1/CD40/YBX3/HSPA5/IL1B	14	up	TB vs HC	MM-CCL23
GO:0071236	cellular response to antibiotic	9/252	147/18670	0.000175999	0.00263595	0.00180721	TNFAIP3/KDM6B/CYBB/KLF2/XRN1/PPIF/KLF4/TXN/HSPA5	9	up	TB vs HC	MM-CCL23
GO:0002285	lymphocyte activation involved in immune response	10/252	181/18670	0.000180327	0.00269198	0.00184562	FGL2/ICAM1/RIPK2/CLEC4E/CORO1A/LCP1/NFKBIZ/NBN/PTGER4/CD40	10	up	TB vs HC	MM-CCL23
GO:1901740	negative regulation of myoblast fusion	2/252	2/18670	0.000181472	0.00270028	0.00185131	CXCL10/CFLAR	2	up	TB vs HC	MM-CCL23
GO:0002792	negative regulation of peptide secretion	9/252	148/18670	0.000185225	0.00273834	0.00187741	GBP1/SRGN/RSAD2/TNFAIP3/PIM3/PTGER4/FN1/TNF/IL1B	9	up	TB vs HC	MM-CCL23
GO:0051592	response to calcium ion	9/252	148/18670	0.000185225	0.00273834	0.00187741	DUSP1/FOSB/FOS/JUNB/JUN/JUND/PPIF/LGMN/HSPA5	9	up	TB vs HC	MM-CCL23
GO:0002645	positive regulation of tolerance induction	3/252	9/18670	0.000192208	0.00281114	0.00192732	IDO1/CD274/IRAK3	3	up	TB vs HC	MM-CCL23
GO:0042541	hemoglobin biosynthetic process	3/252	9/18670	0.000192208	0.00281114	0.00192732	HIF1A/KLF4/INHBA	3	up	TB vs HC	MM-CCL23
GO:0060556	regulation of vitamin D biosynthetic process	3/252	9/18670	0.000192208	0.00281114	0.00192732	NFKB1/TNF/IL1B	3	up	TB vs HC	MM-CCL23
GO:0042026	protein refolding	5/252	40/18670	0.000192603	0.00281114	0.00192732	HSP90AA1/PPIF/HSPA5/HSPA1B/HSPA1A	5	up	TB vs HC	MM-CCL23
GO:0002706	regulation of lymphocyte mediated immunity	9/252	149/18670	0.000194851	0.00282144	0.00193438	HLA-E/HLA-C/SERPINB9/RSAD2/FAM49B/CD40/TNFRSF1B/TNF/IL1B	9	up	TB vs HC	MM-CCL23
GO:0019883	antigen processing and presentation of endogenous antigen	4/252	22/18670	0.000195771	0.00282144	0.00193438	HLA-E/TAP1/HLA-C/TAPBP	4	up	TB vs HC	MM-CCL23
GO:0042359	vitamin D metabolic process	4/252	22/18670	0.000195771	0.00282144	0.00193438	NFKB1/LGMN/TNF/IL1B	4	up	TB vs HC	MM-CCL23
GO:0048305	immunoglobulin secretion	4/252	22/18670	0.000195771	0.00282144	0.00193438	HLA-E/TNFSF13B/CD40/TNF	4	up	TB vs HC	MM-CCL23
GO:0043123	positive regulation of I-kappaB kinase/NF-kappaB signaling	10/252	183/18670	0.000197165	0.00283262	0.00194204	TNFSF10/LITAF/CFLAR/RIPK2/BIRC3/IL1RN/CD40/TIFA/TNF/IL1B	10	up	TB vs HC	MM-CCL23
GO:0002699	positive regulation of immune effector process	11/252	219/18670	0.00019956	0.00285807	0.0019595	HLA-E/HLA-C/RSAD2/LYN/RIPK2/NFKBIZ/FAM49B/TNFRSF14/CD40/TNF/IL1B	11	up	TB vs HC	MM-CCL23
GO:0097306	cellular response to alcohol	7/252	89/18670	0.000201868	0.00288212	0.00197598	CYBB/KLF2/ABCA1/XRN1/KLF4/PTGER4/INHBA	7	up	TB vs HC	MM-CCL23
GO:2000401	regulation of lymphocyte migration	6/252	63/18670	0.000203397	0.00289493	0.00198477	CCL2/CCL3/CXCL10/CCL4/TNFRSF14/CCL5	6	up	TB vs HC	MM-CCL23
GO:0007520	myoblast fusion	5/252	41/18670	0.000216958	0.00307839	0.00211054	CXCL10/CXCL9/CFLAR/PLEKHO1/CD53	5	up	TB vs HC	MM-CCL23
GO:0045670	regulation of osteoclast differentiation	6/252	64/18670	0.000221933	0.00312959	0.00214565	CCL3/FOS/CCR1/LILRB4/KLF10/TNF	6	up	TB vs HC	MM-CCL23
GO:0046782	regulation of viral transcription	6/252	64/18670	0.000221933	0.00312959	0.00214565	CCL3/ZFP36/JUN/IFITM3/CCL4/CCL5	6	up	TB vs HC	MM-CCL23
GO:0045638	negative regulation of myeloid cell differentiation	7/252	91/18670	0.000231786	0.00325851	0.00223404	CCL3/NFKBIA/LYN/ZFP36/LILRB4/ZFP36L1/INHBA	7	up	TB vs HC	MM-CCL23
GO:0048545	response to steroid hormone	15/252	383/18670	0.000234482	0.00328634	0.00225311	DUSP1/DDX5/FOSB/ICAM1/FOS/NR4A2/ZFP36/CYBB/CFLAR/CDKN1A/HNRNPU/ZFP36L1/IL1RN/CALR/TNF	15	up	TB vs HC	MM-CCL23
GO:0043618	regulation of transcription from RNA polymerase II promoter in response to stress	8/252	121/18670	0.000238769	0.00332608	0.00228036	HIF1A/VEGFA/JUN/KLF2/ATF3/HSPA5/DNAJB1/HSPA1A	8	up	TB vs HC	MM-CCL23
GO:0046718	viral entry into host cell	8/252	121/18670	0.000238769	0.00332608	0.00228036	CTSB/IFITM2/ICAM1/IFITM3/CXCR4/TNFRSF14/HSPA1B/HSPA1A	8	up	TB vs HC	MM-CCL23
GO:0032729	positive regulation of interferon-gamma production	6/252	65/18670	0.000241773	0.00334757	0.00229509	RIPK2/PDE4B/FAM49B/CLEC7A/TNF/IL1B	6	up	TB vs HC	MM-CCL23
GO:0032768	regulation of monooxygenase activity	6/252	65/18670	0.000241773	0.00334757	0.00229509	HIF1A/GCH1/HSP90AA1/NFKB1/TNF/IL1B	6	up	TB vs HC	MM-CCL23
GO:0071248	cellular response to metal ion	10/252	188/18670	0.00024513	0.00338383	0.00231995	FOSB/FOS/JUNB/CYBB/JUN/JUND/PPIF/LGMN/CALR/HSPA5	10	up	TB vs HC	MM-CCL23
GO:0001933	negative regulation of protein phosphorylation	16/252	429/18670	0.000253081	0.00347267	0.00238086	GBP1/DUSP1/SOCS3/TNFAIP3/LYN/RGS2/JUN/PARP14/ATF3/CDKN1A/GADD45B/KLF4/SAMSN1/UBE2B/IL1B/IRAK3	16	up	TB vs HC	MM-CCL23
GO:0043254	regulation of protein-containing complex assembly	16/252	429/18670	0.000253081	0.00347267	0.00238086	GBP5/ICAM1/FNIP2/PLEK/VEGFA/DDX3X/HSP90AA1/ABCA1/CORO1A/LCP1/ACTR3/PTGER4/CLEC7A/TNF/HSPA1B/HSPA1A	16	up	TB vs HC	MM-CCL23
GO:0019882	antigen processing and presentation	11/252	226/18670	0.000261858	0.00358237	0.00245607	FGL2/HLA-E/TAP1/ICAM1/HLA-C/CYBB/TAPBP/AP1S2/PDIA3/LGMN/CALR	11	up	TB vs HC	MM-CCL23
GO:0051928	positive regulation of calcium ion transport	8/252	123/18670	0.000267069	0.00364279	0.00249749	CCL2/CCL3/CXCL10/CXCL9/CCR1/CXCL11/CCL4/CCL5	8	up	TB vs HC	MM-CCL23
GO:0036500	ATF6-mediated unfolded protein response	3/252	10/18670	0.000271847	0.00369695	0.00253463	HSP90B1/CALR/HSPA5	3	up	TB vs HC	MM-CCL23
GO:0030856	regulation of epithelial cell differentiation	9/252	156/18670	0.000274576	0.00372303	0.00255251	STAT1/VEGFA/ZFP36/ZEB2/ZFP36L1/MAFF/TNF/IL1B/BTG1	9	up	TB vs HC	MM-CCL23
GO:0002407	dendritic cell chemotaxis	4/252	24/18670	0.000278415	0.00375287	0.00257297	CCR1/CXCR4/CALR/CCL5	4	up	TB vs HC	MM-CCL23
GO:0042832	defense response to protozoan	4/252	24/18670	0.000278415	0.00375287	0.00257297	GBP4/GBP2/CLEC7A/CD40	4	up	TB vs HC	MM-CCL23
GO:0014706	striated muscle tissue development	15/252	390/18670	0.000284473	0.00382328	0.00262124	DDX5/FOS/VAMP5/VEGFA/RGS2/KDM6B/CFLAR/ATF3/PIM1/IFRD1/HNRNPU/CALR/YBX3/MAFF/EGR2	15	up	TB vs HC	MM-CCL23
GO:0042108	positive regulation of cytokine biosynthetic process	6/252	67/18670	0.000285627	0.00382757	0.00262418	IRF1/CYBB/CLEC7A/TNF/LTB/IL1B	6	up	TB vs HC	MM-CCL23
GO:0050731	positive regulation of peptidyl-tyrosine phosphorylation	10/252	192/18670	0.000290219	0.00387777	0.0026586	ICAM1/SOCS3/VEGFA/LYN/RIPK2/PARP14/TNFRSF14/CD40/CCL5/TNF	10	up	TB vs HC	MM-CCL23
GO:0052126	movement in host environment	9/252	158/18670	0.000301766	0.00400702	0.00274721	CXCL8/CTSB/IFITM2/ICAM1/IFITM3/CXCR4/TNFRSF14/HSPA1B/HSPA1A	9	up	TB vs HC	MM-CCL23
GO:0042102	positive regulation of T cell proliferation	7/252	95/18670	0.000302335	0.00400702	0.00274721	HLA-E/CD274/TNFSF13B/RIPK2/CORO1A/CCL5/IL1B	7	up	TB vs HC	MM-CCL23
GO:0051224	negative regulation of protein transport	10/252	193/18670	0.000302515	0.00400702	0.00274721	GBP1/SRGN/RSAD2/TNFAIP3/PIM3/PTGER4/TXN/FN1/TNF/IL1B	10	up	TB vs HC	MM-CCL23
GO:0070266	necroptotic process	5/252	44/18670	0.000304231	0.0040077	0.00274768	CFLAR/PPIF/BIRC3/YBX3/TNF	5	up	TB vs HC	MM-CCL23
GO:1904018	positive regulation of vasculature development	11/252	230/18670	0.000304316	0.0040077	0.00274768	CXCL8/SOD2/HIF1A/VEGFA/CYBB/CFLAR/CXCR4/KLF4/CD40/IL1B/BTG1	11	up	TB vs HC	MM-CCL23
GO:0019915	lipid storage	6/252	68/18670	0.000309774	0.0040679	0.00278895	NFKBIA/ABCA1/NFKB1/GM2A/TNF/IL1B	6	up	TB vs HC	MM-CCL23
GO:0007259	receptor signaling pathway via JAK-STAT	9/252	159/18670	0.000316174	0.00414007	0.00283843	CCL2/STAT1/SOCS3/LYN/PARP14/STAT2/CD40/CCL5/TNF	9	up	TB vs HC	MM-CCL23
GO:0002474	antigen processing and presentation of peptide antigen via MHC class I	7/252	96/18670	0.00032242	0.00420983	0.00288626	HLA-E/TAP1/HLA-C/CYBB/TAPBP/PDIA3/CALR	7	up	TB vs HC	MM-CCL23
GO:0001562	response to protozoan	4/252	25/18670	0.000327953	0.00425781	0.00291916	GBP4/GBP2/CLEC7A/CD40	4	up	TB vs HC	MM-CCL23
GO:0045672	positive regulation of osteoclast differentiation	4/252	25/18670	0.000327953	0.00425781	0.00291916	FOS/CCR1/KLF10/TNF	4	up	TB vs HC	MM-CCL23
GO:0043620	regulation of DNA-templated transcription in response to stress	8/252	127/18670	0.000331918	0.00429711	0.0029461	HIF1A/VEGFA/JUN/KLF2/ATF3/HSPA5/DNAJB1/HSPA1A	8	up	TB vs HC	MM-CCL23
GO:0050766	positive regulation of phagocytosis	6/252	69/18670	0.000335494	0.00433117	0.00296945	CCL2/FPR2/CALR/CLEC7A/TNF/IL1B	6	up	TB vs HC	MM-CCL23
GO:0030316	osteoclast differentiation	7/252	97/18670	0.000343561	0.00442286	0.00303231	CCL3/FOS/JUNB/CCR1/LILRB4/KLF10/TNF	7	up	TB vs HC	MM-CCL23
GO:0071453	cellular response to oxygen levels	11/252	234/18670	0.000352435	0.0045244	0.00310193	ICAM1/HIF1A/NAMPT/VEGFA/CYBB/CFLAR/ATP6V1G1/MALAT1/ZFP36L1/ERO1A/PLK3	11	up	TB vs HC	MM-CCL23
GO:0010952	positive regulation of peptidase activity	10/252	197/18670	0.000356145	0.00454655	0.00311712	TNFSF10/DDX3X/LYN/CFLAR/RIPK2/TANK/LGMN/CLEC7A/FN1/TNF	10	up	TB vs HC	MM-CCL23
GO:1904950	negative regulation of establishment of protein localization	10/252	197/18670	0.000356145	0.00454655	0.00311712	GBP1/SRGN/RSAD2/TNFAIP3/PIM3/PTGER4/TXN/FN1/TNF/IL1B	10	up	TB vs HC	MM-CCL23
GO:0002709	regulation of T cell mediated immunity	6/252	70/18670	0.000362855	0.00460655	0.00315825	HLA-E/HLA-C/RSAD2/FAM49B/TNFRSF1B/IL1B	6	up	TB vs HC	MM-CCL23
GO:0034121	regulation of toll-like receptor signaling pathway	6/252	70/18670	0.000362855	0.00460655	0.00315825	IRF1/RSAD2/TNFAIP3/LYN/BIRC3/IRAK3	6	up	TB vs HC	MM-CCL23
GO:0050764	regulation of phagocytosis	7/252	98/18670	0.000365798	0.00463109	0.00317507	CCL2/ATG3/FPR2/CALR/CLEC7A/TNF/IL1B	7	up	TB vs HC	MM-CCL23
GO:0046886	positive regulation of hormone biosynthetic process	3/252	11/18670	0.000370066	0.00465938	0.00319447	HIF1A/TNF/IL1B	3	up	TB vs HC	MM-CCL23
GO:0090084	negative regulation of inclusion body assembly	3/252	11/18670	0.000370066	0.00465938	0.00319447	HSPA1B/DNAJB1/HSPA1A	3	up	TB vs HC	MM-CCL23
GO:0051480	regulation of cytosolic calcium ion concentration	14/252	357/18670	0.000372382	0.00467568	0.00320565	CCL3/CXCL10/CXCL9/CCR1/FPR3/LYN/CXCL11/CORO1A/CXCR4/GNA13/PTGER4/FPR2/ERO1A/CCRL2	14	up	TB vs HC	MM-CCL23
GO:1903555	regulation of tumor necrosis factor superfamily cytokine production	9/252	163/18670	0.000379618	0.00475352	0.00325901	CCL3/HLA-E/CD274/TNFAIP3/ZFP36/CYBB/RIPK2/CLEC7A/IRAK3	9	up	TB vs HC	MM-CCL23
GO:0034114	regulation of heterotypic cell-cell adhesion	4/252	26/18670	0.000383497	0.00478901	0.00328335	KLF4/IL1RN/TNF/IL1B	4	up	TB vs HC	MM-CCL23
GO:0042531	positive regulation of tyrosine phosphorylation of STAT protein	6/252	71/18670	0.000391932	0.00487599	0.00334298	SOCS3/LYN/PARP14/CD40/CCL5/TNF	6	up	TB vs HC	MM-CCL23
GO:0031669	cellular response to nutrient levels	11/252	237/18670	0.00039259	0.00487599	0.00334298	ICAM1/NAMPT/CYBB/JUN/ATF3/PIM1/SLC38A2/CDKN1A/HSP90B1/KLF10/HSPA5	11	up	TB vs HC	MM-CCL23
GO:0051048	negative regulation of secretion	11/252	238/18670	0.0004068	0.00503883	0.00345462	GBP1/SRGN/RSAD2/TNFAIP3/PIM3/PTGER4/TNFRSF1B/FN1/TNF/IL1B/INHBA	11	up	TB vs HC	MM-CCL23
GO:0033002	muscle cell proliferation	11/252	239/18670	0.00042144	0.00520609	0.0035693	SOD2/STAT1/NAMPT/TNFAIP3/JUN/CFLAR/PIM1/CDKN1A/KLF4/CCL5/TNF	11	up	TB vs HC	MM-CCL23
GO:0010038	response to metal ion	14/252	362/18670	0.000427862	0.00527122	0.00361395	DUSP1/FOSB/ICAM1/HIF1A/FOS/JUNB/CYBB/JUN/JUND/PPIF/LGMN/CALR/AQP9/HSPA5	14	up	TB vs HC	MM-CCL23
GO:0003158	endothelium development	8/252	132/18670	0.000430476	0.0052892	0.00362627	CXCL10/ICAM1/VEGFA/KDM6B/CXCR4/TNF/IL1B/BTG1	8	up	TB vs HC	MM-CCL23
GO:0051701	interaction with host	10/252	202/18670	0.000434116	0.00531967	0.00364716	CXCL8/CTSB/IFITM2/ICAM1/SERPINB9/IFITM3/CXCR4/TNFRSF14/HSPA1B/HSPA1A	10	up	TB vs HC	MM-CCL23
GO:0032611	interleukin-1 beta production	7/252	101/18670	0.000439507	0.00537136	0.0036826	GBP5/CCL3/TNFAIP3/ABCA1/RIPK2/CLEC7A/IL1B	7	up	TB vs HC	MM-CCL23
GO:0007568	aging	13/252	321/18670	0.000443558	0.0054008	0.00370279	SOD2/LIMS1/ICAM1/NAMPT/FOS/LITAF/JUN/JUND/BCL2A1/CDKN1A/ERO1A/CALR/TNFRSF1B	13	up	TB vs HC	MM-CCL23
GO:0036336	dendritic cell migration	4/252	27/18670	0.000445451	0.0054008	0.00370279	CCR1/CXCR4/CALR/CCL5	4	up	TB vs HC	MM-CCL23
GO:0046885	regulation of hormone biosynthetic process	4/252	27/18670	0.000445451	0.0054008	0.00370279	HIF1A/NFKB1/TNF/IL1B	4	up	TB vs HC	MM-CCL23
GO:0052547	regulation of peptidase activity	16/252	452/18670	0.000449995	0.00544149	0.00373069	TNFSF10/SERPINB9/VEGFA/DDX3X/LYN/CFLAR/RIPK2/BIRC3/KLF4/TANK/LGMN/TNFAIP8/CLEC7A/HERPUD1/FN1/TNF	16	up	TB vs HC	MM-CCL23
GO:0006801	superoxide metabolic process	6/252	73/18670	0.000455528	0.00546516	0.00374691	SOD2/GCH1/CYBB/FPR2/CLEC7A/TNF	6	up	TB vs HC	MM-CCL23
GO:0061844	antimicrobial humoral immune response mediated by antimicrobial peptide	6/252	73/18670	0.000455528	0.00546516	0.00374691	CXCL8/CXCL10/CXCL9/CXCL2/CXCL11/CXCL3	6	up	TB vs HC	MM-CCL23
GO:0060537	muscle tissue development	15/252	408/18670	0.000457184	0.00546516	0.00374691	DDX5/FOS/VAMP5/VEGFA/RGS2/KDM6B/CFLAR/ATF3/PIM1/IFRD1/HNRNPU/CALR/YBX3/MAFF/EGR2	15	up	TB vs HC	MM-CCL23
GO:0001774	microglial cell activation	5/252	48/18670	0.000459107	0.00546516	0.00374691	CCL3/NAMPT/JUN/FPR2/TNF	5	up	TB vs HC	MM-CCL23
GO:0002269	leukocyte activation involved in inflammatory response	5/252	48/18670	0.000459107	0.00546516	0.00374691	CCL3/NAMPT/JUN/FPR2/TNF	5	up	TB vs HC	MM-CCL23
GO:0002711	positive regulation of T cell mediated immunity	5/252	48/18670	0.000459107	0.00546516	0.00374691	HLA-E/HLA-C/RSAD2/FAM49B/IL1B	5	up	TB vs HC	MM-CCL23
GO:0002367	cytokine production involved in immune response	7/252	102/18670	0.000466551	0.00553939	0.00379781	HLA-E/RSAD2/TNFRSF14/TNFRSF1B/TNF/IL1B/IRAK3	7	up	TB vs HC	MM-CCL23
GO:0071706	tumor necrosis factor superfamily cytokine production	9/252	168/18670	0.000473334	0.0056054	0.00384307	CCL3/HLA-E/CD274/TNFAIP3/ZFP36/CYBB/RIPK2/CLEC7A/IRAK3	9	up	TB vs HC	MM-CCL23
GO:0042368	vitamin D biosynthetic process	3/252	12/18670	0.000488511	0.00573109	0.00392924	NFKB1/TNF/IL1B	3	up	TB vs HC	MM-CCL23
GO:0097201	negative regulation of transcription from RNA polymerase II promoter in response to stress	3/252	12/18670	0.000488511	0.00573109	0.00392924	JUN/DNAJB1/HSPA1A	3	up	TB vs HC	MM-CCL23
GO:0014015	positive regulation of gliogenesis	6/252	74/18670	0.0004902	0.00573109	0.00392924	CCL3/LYN/CXCR4/TNFRSF1B/TNF/IL1B	6	up	TB vs HC	MM-CCL23
GO:0032677	regulation of interleukin-8 production	6/252	74/18670	0.0004902	0.00573109	0.00392924	KLF4/CLEC7A/TNF/HSPA1B/IL1B/HSPA1A	6	up	TB vs HC	MM-CCL23
GO:0050710	negative regulation of cytokine secretion	6/252	74/18670	0.0004902	0.00573109	0.00392924	GBP1/SRGN/TNFAIP3/PTGER4/FN1/TNF	6	up	TB vs HC	MM-CCL23
GO:0048660	regulation of smooth muscle cell proliferation	9/252	169/18670	0.000494186	0.00573381	0.0039311	SOD2/STAT1/NAMPT/TNFAIP3/JUN/CDKN1A/KLF4/CCL5/TNF	9	up	TB vs HC	MM-CCL23
GO:0060538	skeletal muscle organ development	9/252	169/18670	0.000494186	0.00573381	0.0039311	DDX5/FOS/VAMP5/BASP1/CFLAR/ATF3/YBX3/MAFF/EGR2	9	up	TB vs HC	MM-CCL23
GO:0097696	receptor signaling pathway via STAT	9/252	169/18670	0.000494186	0.00573381	0.0039311	CCL2/STAT1/SOCS3/LYN/PARP14/STAT2/CD40/CCL5/TNF	9	up	TB vs HC	MM-CCL23
GO:0032757	positive regulation of interleukin-8 production	5/252	49/18670	0.00050571	0.00582329	0.00399245	CLEC7A/TNF/HSPA1B/IL1B/HSPA1A	5	up	TB vs HC	MM-CCL23
GO:0097300	programmed necrotic cell death	5/252	49/18670	0.00050571	0.00582329	0.00399245	CFLAR/PPIF/BIRC3/YBX3/TNF	5	up	TB vs HC	MM-CCL23
GO:2001238	positive regulation of extrinsic apoptotic signaling pathway	5/252	49/18670	0.00050571	0.00582329	0.00399245	G0S2/TNFSF10/ATF3/PDIA3/INHBA	5	up	TB vs HC	MM-CCL23
GO:0010818	T cell chemotaxis	4/252	28/18670	0.000514222	0.00590646	0.00404947	CCL3/CXCL10/CXCL11/CCL5	4	up	TB vs HC	MM-CCL23
GO:0006909	phagocytosis	14/252	369/18670	0.000517299	0.00592696	0.00406352	CCL2/IGKC/LYN/HSP90AA1/ABCA1/CORO1A/CDC42SE1/ACTR3/ATG3/FPR2/CALR/CLEC7A/TNF/IL1B	14	up	TB vs HC	MM-CCL23
GO:0034976	response to endoplasmic reticulum stress	12/252	285/18670	0.000519294	0.00593497	0.00406902	CXCL8/CCL2/PPP1R15A/JUN/ATF3/PDIA3/ERO1A/HSP90B1/CALR/HSPA5/HERPUD1/HSPA1A	12	up	TB vs HC	MM-CCL23
GO:0036293	response to decreased oxygen levels	14/252	370/18670	0.000531291	0.0059585	0.00408515	ICAM1/HIF1A/NAMPT/NR4A2/VEGFA/CYBB/CFLAR/CXCR4/PLAU/MALAT1/ZFP36L1/ERO1A/HSP90B1/PLK3	14	up	TB vs HC	MM-CCL23
GO:0002440	production of molecular mediator of immune response	12/252	286/18670	0.000535674	0.0059585	0.00408515	FGL2/HLA-E/IGKC/RSAD2/TNFSF13B/NBN/TNFRSF14/CD40/TNFRSF1B/TNF/IL1B/IRAK3	12	up	TB vs HC	MM-CCL23
GO:0048659	smooth muscle cell proliferation	9/252	171/18670	0.000538156	0.0059585	0.00408515	SOD2/STAT1/NAMPT/TNFAIP3/JUN/CDKN1A/KLF4/CCL5/TNF	9	up	TB vs HC	MM-CCL23
GO:0034242	negative regulation of syncytium formation by plasma membrane fusion	2/252	3/18670	0.000539555	0.0059585	0.00408515	CXCL10/CFLAR	2	up	TB vs HC	MM-CCL23
GO:0060557	positive regulation of vitamin D biosynthetic process	2/252	3/18670	0.000539555	0.0059585	0.00408515	TNF/IL1B	2	up	TB vs HC	MM-CCL23
GO:0060559	positive regulation of calcidiol 1-monooxygenase activity	2/252	3/18670	0.000539555	0.0059585	0.00408515	TNF/IL1B	2	up	TB vs HC	MM-CCL23
GO:0070425	negative regulation of nucleotide-binding oligomerization domain containing signaling pathway	2/252	3/18670	0.000539555	0.0059585	0.00408515	TNFAIP3/ERBIN	2	up	TB vs HC	MM-CCL23
GO:0070426	positive regulation of nucleotide-binding oligomerization domain containing signaling pathway	2/252	3/18670	0.000539555	0.0059585	0.00408515	HSPA1B/HSPA1A	2	up	TB vs HC	MM-CCL23
GO:0070433	negative regulation of nucleotide-binding oligomerization domain containing 2 signaling pathway	2/252	3/18670	0.000539555	0.0059585	0.00408515	TNFAIP3/ERBIN	2	up	TB vs HC	MM-CCL23
GO:0070434	positive regulation of nucleotide-binding oligomerization domain containing 2 signaling pathway	2/252	3/18670	0.000539555	0.0059585	0.00408515	HSPA1B/HSPA1A	2	up	TB vs HC	MM-CCL23
GO:0097532	stress response to acid chemical	2/252	3/18670	0.000539555	0.0059585	0.00408515	VEGFA/KLF2	2	up	TB vs HC	MM-CCL23
GO:0097533	cellular stress response to acid chemical	2/252	3/18670	0.000539555	0.0059585	0.00408515	VEGFA/KLF2	2	up	TB vs HC	MM-CCL23
GO:1904580	regulation of intracellular mRNA localization	2/252	3/18670	0.000539555	0.0059585	0.00408515	ZFP36/ZFP36L1	2	up	TB vs HC	MM-CCL23
GO:1904582	positive regulation of intracellular mRNA localization	2/252	3/18670	0.000539555	0.0059585	0.00408515	ZFP36/ZFP36L1	2	up	TB vs HC	MM-CCL23
GO:0002708	positive regulation of lymphocyte mediated immunity	7/252	105/18670	0.000555734	0.00609367	0.00417782	HLA-E/HLA-C/RSAD2/FAM49B/CD40/TNF/IL1B	7	up	TB vs HC	MM-CCL23
GO:0009409	response to cold	5/252	50/18670	0.000555783	0.00609367	0.00417782	CXCL10/FOS/NFKBIA/HSP90AA1/YBX3	5	up	TB vs HC	MM-CCL23
GO:0070671	response to interleukin-12	5/252	50/18670	0.000555783	0.00609367	0.00417782	SOD2/RIPK2/RALA/LCP1/HNRNPF	5	up	TB vs HC	MM-CCL23
GO:0070304	positive regulation of stress-activated protein kinase signaling cascade	9/252	173/18670	0.000585284	0.00640181	0.00438908	VEGFA/LYN/RIPK2/ZEB2/SPAG9/GADD45B/IL1RN/TNF/IL1B	9	up	TB vs HC	MM-CCL23
GO:0002286	T cell activation involved in immune response	7/252	106/18670	0.0005883	0.00640422	0.00439074	FGL2/ICAM1/RIPK2/CLEC4E/LCP1/NFKBIZ/PTGER4	7	up	TB vs HC	MM-CCL23
GO:0002456	T cell mediated immunity	7/252	106/18670	0.0005883	0.00640422	0.00439074	HLA-E/ICAM1/HLA-C/RSAD2/FAM49B/TNFRSF1B/IL1B	7	up	TB vs HC	MM-CCL23
GO:0060142	regulation of syncytium formation by plasma membrane fusion	4/252	29/18670	0.00059022	0.0064099	0.00439463	CXCL10/CXCL9/CFLAR/CD53	4	up	TB vs HC	MM-CCL23
GO:0002700	regulation of production of molecular mediator of immune response	8/252	139/18670	0.000607157	0.006557	0.00449548	HLA-E/RSAD2/TNFRSF14/CD40/TNFRSF1B/TNF/IL1B/IRAK3	8	up	TB vs HC	MM-CCL23
GO:0050715	positive regulation of cytokine secretion	8/252	139/18670	0.000607157	0.006557	0.00449548	CCL3/CD274/RIPK2/CLEC4E/TNFRSF14/PTGER4/TNF/IL1B	8	up	TB vs HC	MM-CCL23
GO:0050999	regulation of nitric-oxide synthase activity	5/252	51/18670	0.000609487	0.006557	0.00449548	HIF1A/GCH1/HSP90AA1/TNF/IL1B	5	up	TB vs HC	MM-CCL23
GO:0097366	response to bronchodilator	5/252	51/18670	0.000609487	0.006557	0.00449548	ICAM1/NR4A2/RGS2/CFLAR/RGS10	5	up	TB vs HC	MM-CCL23
GO:0001909	leukocyte mediated cytotoxicity	7/252	107/18670	0.000622364	0.00667984	0.0045797	SLAMF7/HLA-E/ICAM1/HLA-C/SERPINB9/CORO1A/FAM49B	7	up	TB vs HC	MM-CCL23
GO:0030656	regulation of vitamin metabolic process	3/252	13/18670	0.000628747	0.00670127	0.00459439	NFKB1/TNF/IL1B	3	up	TB vs HC	MM-CCL23
GO:1901550	regulation of endothelial cell development	3/252	13/18670	0.000628747	0.00670127	0.00459439	VEGFA/TNF/IL1B	3	up	TB vs HC	MM-CCL23
GO:1903140	regulation of establishment of endothelial barrier	3/252	13/18670	0.000628747	0.00670127	0.00459439	VEGFA/TNF/IL1B	3	up	TB vs HC	MM-CCL23
GO:0002478	antigen processing and presentation of exogenous peptide antigen	9/252	175/18670	0.000635741	0.00674445	0.00462399	HLA-E/TAP1/HLA-C/CYBB/TAPBP/AP1S2/PDIA3/LGMN/CALR	9	up	TB vs HC	MM-CCL23
GO:0002695	negative regulation of leukocyte activation	9/252	175/18670	0.000635741	0.00674445	0.00462399	IDO1/FGL2/CD274/IRF1/TNFAIP3/LYN/TNFRSF14/SAMSN1/INHBA	9	up	TB vs HC	MM-CCL23
GO:1901342	regulation of vasculature development	15/252	422/18670	0.000647514	0.00685348	0.00469875	CXCL8/SOD2/STAT1/CXCL10/HIF1A/VEGFA/TNFAIP3/CYBB/KLF2/CFLAR/CXCR4/KLF4/CD40/IL1B/BTG1	15	up	TB vs HC	MM-CCL23
GO:0001782	B cell homeostasis	4/252	30/18670	0.00067386	0.00705092	0.00483411	HIF1A/TNFAIP3/LYN/TNFSF13B	4	up	TB vs HC	MM-CCL23
GO:0045948	positive regulation of translational initiation	4/252	30/18670	0.00067386	0.00705092	0.00483411	DDX3X/PPP1R15A/CCL5/TNF	4	up	TB vs HC	MM-CCL23
GO:0050869	negative regulation of B cell activation	4/252	30/18670	0.00067386	0.00705092	0.00483411	TNFAIP3/LYN/SAMSN1/INHBA	4	up	TB vs HC	MM-CCL23
GO:0070168	negative regulation of biomineral tissue development	4/252	30/18670	0.00067386	0.00705092	0.00483411	CCL3/HIF1A/SRGN/CCR1	4	up	TB vs HC	MM-CCL23
GO:0110150	negative regulation of biomineralization	4/252	30/18670	0.00067386	0.00705092	0.00483411	CCL3/HIF1A/SRGN/CCR1	4	up	TB vs HC	MM-CCL23
GO:0045732	positive regulation of protein catabolic process	10/252	214/18670	0.000680609	0.00710531	0.0048714	TNFAIP3/RNF19B/HSP90AA1/TNFRSF1B/HERPUD1/TNF/HSPA1B/PLK3/IL1B/HSPA1A	10	up	TB vs HC	MM-CCL23
GO:0071260	cellular response to mechanical stimulus	6/252	79/18670	0.000695497	0.00721757	0.00494836	IRF1/SLC38A2/PTGER4/NFKB1/CD40/IL1B	6	up	TB vs HC	MM-CCL23
GO:1900034	regulation of cellular response to heat	6/252	79/18670	0.000695497	0.00721757	0.00494836	HSP90AA1/IER5/HSPH1/HSPA1B/DNAJB1/HSPA1A	6	up	TB vs HC	MM-CCL23
GO:0009896	positive regulation of catabolic process	15/252	425/18670	0.000696086	0.00721757	0.00494836	HIF1A/TNFAIP3/RNF19B/ZFP36/HSP90AA1/RIPK2/ZC3HAV1/ZFP36L1/TNFRSF1B/HERPUD1/TNF/HSPA1B/PLK3/IL1B/HSPA1A	15	up	TB vs HC	MM-CCL23
GO:0043405	regulation of MAP kinase activity	13/252	337/18670	0.000698851	0.00722987	0.0049568	DUSP1/VEGFA/LYN/RGS2/RIPK2/ZEB2/CXCR4/SPAG9/GADD45B/CD40/TNF/IL1B/IRAK3	13	up	TB vs HC	MM-CCL23
GO:0048511	rhythmic process	12/252	295/18670	0.000703682	0.00726345	0.00497983	DDX5/NAMPT/ATF5/JUN/JUND/CREM/BHLHE40/HNRNPU/KLF10/EGR2/HSPA5/INHBA	12	up	TB vs HC	MM-CCL23
GO:0045661	regulation of myoblast differentiation	5/252	53/18670	0.000728457	0.00746873	0.00512056	CXCL10/CXCL9/ZFP36L1/TNF/BTG1	5	up	TB vs HC	MM-CCL23
GO:0050702	interleukin-1 beta secretion	5/252	53/18670	0.000728457	0.00746873	0.00512056	GBP5/CCL3/TNFAIP3/ABCA1/RIPK2	5	up	TB vs HC	MM-CCL23
GO:0070228	regulation of lymphocyte apoptotic process	5/252	53/18670	0.000728457	0.00746873	0.00512056	IDO1/CD274/HIF1A/LYN/CCL5	5	up	TB vs HC	MM-CCL23
GO:0007187	G protein-coupled receptor signaling pathway, coupled to cyclic nucleotide second messenger	11/252	256/18670	0.000746531	0.00761993	0.00522423	CCL2/CXCL10/CXCL9/CCR1/RGS2/ABCA1/CXCL11/GNA13/PTGER4/FPR2/RGS1	11	up	TB vs HC	MM-CCL23
GO:0050730	regulation of peptidyl-tyrosine phosphorylation	11/252	256/18670	0.000746531	0.00761993	0.00522423	ICAM1/SOCS3/VEGFA/LYN/RIPK2/PARP14/TNFRSF14/SAMSN1/CD40/CCL5/TNF	11	up	TB vs HC	MM-CCL23
GO:0036294	cellular response to decreased oxygen levels	10/252	217/18670	0.000757595	0.00771568	0.00528987	ICAM1/HIF1A/NAMPT/VEGFA/CYBB/CFLAR/MALAT1/ZFP36L1/ERO1A/PLK3	10	up	TB vs HC	MM-CCL23
GO:0032770	positive regulation of monooxygenase activity	4/252	31/18670	0.000765557	0.00777949	0.00533362	HIF1A/GCH1/TNF/IL1B	4	up	TB vs HC	MM-CCL23
GO:0019722	calcium-mediated signaling	10/252	218/18670	0.000784797	0.00795736	0.00545557	CXCL8/GBP1/CCL3/CCR1/PLEK/CXCR4/CCL4/FPR2/TNF/CCRL2	10	up	TB vs HC	MM-CCL23
GO:0020027	hemoglobin metabolic process	3/252	14/18670	0.000792269	0.00799772	0.00548324	HIF1A/KLF4/INHBA	3	up	TB vs HC	MM-CCL23
GO:0070234	positive regulation of T cell apoptotic process	3/252	14/18670	0.000792269	0.00799772	0.00548324	IDO1/CD274/CCL5	3	up	TB vs HC	MM-CCL23
GO:0019884	antigen processing and presentation of exogenous antigen	9/252	182/18670	0.000841129	0.0084723	0.00580861	HLA-E/TAP1/HLA-C/CYBB/TAPBP/AP1S2/PDIA3/LGMN/CALR	9	up	TB vs HC	MM-CCL23
GO:0032637	interleukin-8 production	6/252	82/18670	0.000847244	0.00851518	0.00583801	KLF4/CLEC7A/TNF/HSPA1B/IL1B/HSPA1A	6	up	TB vs HC	MM-CCL23
GO:0001975	response to amphetamine	4/252	32/18670	0.000865728	0.00864408	0.00592638	ICAM1/NR4A2/RGS2/RGS10	4	up	TB vs HC	MM-CCL23
GO:0046685	response to arsenic-containing substance	4/252	32/18670	0.000865728	0.00864408	0.00592638	DDX3X/ATF3/PPIF/CDKN1A	4	up	TB vs HC	MM-CCL23
GO:0051385	response to mineralocorticoid	4/252	32/18670	0.000865728	0.00864408	0.00592638	FOSB/FOS/CYBB/CDKN1A	4	up	TB vs HC	MM-CCL23
GO:0051091	positive regulation of DNA-binding transcription factor activity	11/252	261/18670	0.000874561	0.00871329	0.00597383	ICAM1/VEGFA/CFLAR/RIPK2/NFKB1/CD40/TNF/HSPA1B/IL1B/HSPA1A/IRAK3	11	up	TB vs HC	MM-CCL23
GO:0006970	response to osmotic stress	6/252	83/18670	0.000903113	0.00893946	0.00612889	DDX3X/ZFP36L1/YBX3/AQP9/TNF/PLK3	6	up	TB vs HC	MM-CCL23
GO:0042509	regulation of tyrosine phosphorylation of STAT protein	6/252	83/18670	0.000903113	0.00893946	0.00612889	SOCS3/LYN/PARP14/CD40/CCL5/TNF	6	up	TB vs HC	MM-CCL23
GO:2000106	regulation of leukocyte apoptotic process	6/252	83/18670	0.000903113	0.00893946	0.00612889	IDO1/CD274/HIF1A/LYN/CCL5/HCAR2	6	up	TB vs HC	MM-CCL23
GO:0045446	endothelial cell differentiation	7/252	114/18670	0.000906982	0.00895716	0.00614103	ICAM1/VEGFA/KDM6B/CXCR4/TNF/IL1B/BTG1	7	up	TB vs HC	MM-CCL23
GO:0050864	regulation of B cell activation	9/252	184/18670	0.000908811	0.00895716	0.00614103	IGKC/TNFAIP3/LYN/TNFSF13B/CDKN1A/ZFP36L1/SAMSN1/CD40/INHBA	9	up	TB vs HC	MM-CCL23
GO:0045444	fat cell differentiation	10/252	223/18670	0.000933159	0.00916917	0.00628639	ATF5/NR4A2/RGS2/ZFP36/KLF4/HNRNPU/ZFP36L1/ERO1A/EGR2/TNF	10	up	TB vs HC	MM-CCL23
GO:0022604	regulation of cell morphogenesis	16/252	484/18670	0.000934323	0.00916917	0.00628639	GBP1/CCL2/CCL3/LIMS1/ICAM1/VEGFA/PLEKHO1/IFRD1/ZEB2/CORO1A/CXCR4/GNA13/CDC42SE1/CALR/FN1/RND3	16	up	TB vs HC	MM-CCL23
GO:0000768	syncytium formation by plasma membrane fusion	5/252	56/18670	0.000938367	0.00916958	0.00628667	CXCL10/CXCL9/CFLAR/PLEKHO1/CD53	5	up	TB vs HC	MM-CCL23
GO:0140253	cell-cell fusion	5/252	56/18670	0.000938367	0.00916958	0.00628667	CXCL10/CXCL9/CFLAR/PLEKHO1/CD53	5	up	TB vs HC	MM-CCL23
GO:0043312	neutrophil degranulation	16/252	485/18670	0.000954744	0.00929118	0.00637003	CTSB/FGL2/SLC2A3/DDX3X/CTSZ/CYBB/HSP90AA1/PLAU/CMTM6/NFKB1/FPR2/CD53/GM2A/TNFRSF1B/HSPA1B/HSPA1A	16	up	TB vs HC	MM-CCL23
GO:0032612	interleukin-1 production	7/252	115/18670	0.000954865	0.00929118	0.00637003	GBP5/CCL3/TNFAIP3/ABCA1/RIPK2/CLEC7A/IL1B	7	up	TB vs HC	MM-CCL23
GO:0070232	regulation of T cell apoptotic process	4/252	33/18670	0.00097479	0.00934225	0.00640505	IDO1/CD274/HIF1A/CCL5	4	up	TB vs HC	MM-CCL23
GO:0010959	regulation of metal ion transport	14/252	394/18670	0.000977968	0.00934225	0.00640505	CCL2/CCL3/CXCL10/ICAM1/CXCL9/CCR1/LYN/CXCL11/CORO1A/CXCR4/PDE4B/CCL4/ATP1B3/CCL5	14	up	TB vs HC	MM-CCL23
GO:0032352	positive regulation of hormone metabolic process	3/252	15/18670	0.000980498	0.00934225	0.00640505	HIF1A/TNF/IL1B	3	up	TB vs HC	MM-CCL23
GO:0034134	toll-like receptor 2 signaling pathway	3/252	15/18670	0.000980498	0.00934225	0.00640505	TNFAIP3/LYN/RIPK2	3	up	TB vs HC	MM-CCL23
GO:0034616	response to laminar fluid shear stress	3/252	15/18670	0.000980498	0.00934225	0.00640505	KLF2/ABCA1/KLF4	3	up	TB vs HC	MM-CCL23
GO:0042362	fat-soluble vitamin biosynthetic process	3/252	15/18670	0.000980498	0.00934225	0.00640505	NFKB1/TNF/IL1B	3	up	TB vs HC	MM-CCL23
GO:0045410	positive regulation of interleukin-6 biosynthetic process	3/252	15/18670	0.000980498	0.00934225	0.00640505	CLEC7A/TNF/IL1B	3	up	TB vs HC	MM-CCL23
GO:0051044	positive regulation of membrane protein ectodomain proteolysis	3/252	15/18670	0.000980498	0.00934225	0.00640505	TNFRSF1B/TNF/IL1B	3	up	TB vs HC	MM-CCL23
GO:0051770	positive regulation of nitric-oxide synthase biosynthetic process	3/252	15/18670	0.000980498	0.00934225	0.00640505	CCL2/STAT1/NAMPT	3	up	TB vs HC	MM-CCL23
GO:2001185	regulation of CD8-positive, alpha-beta T cell activation	3/252	15/18670	0.000980498	0.00934225	0.00640505	HLA-E/CD274/IRF1	3	up	TB vs HC	MM-CCL23
GO:0071774	response to fibroblast growth factor	8/252	150/18670	0.000999184	0.00950054	0.00651357	CXCL8/CCL2/IER2/ZFP36/ZFP36L1/HNRNPH1/HNRNPF/CCL5	8	up	TB vs HC	MM-CCL23
GO:0043525	positive regulation of neuron apoptotic process	5/252	57/18670	0.00101742	0.00964229	0.00661075	CCL3/MCL1/CTSZ/JUN/TNF	5	up	TB vs HC	MM-CCL23
GO:0002283	neutrophil activation involved in immune response	16/252	488/18670	0.0010183	0.00964229	0.00661075	CTSB/FGL2/SLC2A3/DDX3X/CTSZ/CYBB/HSP90AA1/PLAU/CMTM6/NFKB1/FPR2/CD53/GM2A/TNFRSF1B/HSPA1B/HSPA1A	16	up	TB vs HC	MM-CCL23
GO:0001922	B-1 B cell homeostasis	2/252	4/18670	0.00106949	0.0099623	0.00683015	HIF1A/TNFAIP3	2	up	TB vs HC	MM-CCL23
GO:0002678	positive regulation of chronic inflammatory response	2/252	4/18670	0.00106949	0.0099623	0.00683015	IDO1/TNF	2	up	TB vs HC	MM-CCL23
GO:0042270	protection from natural killer cell mediated cytotoxicity	2/252	4/18670	0.00106949	0.0099623	0.00683015	HLA-E/SERPINB9	2	up	TB vs HC	MM-CCL23
GO:0046136	positive regulation of vitamin metabolic process	2/252	4/18670	0.00106949	0.0099623	0.00683015	TNF/IL1B	2	up	TB vs HC	MM-CCL23
GO:0060574	intestinal epithelial cell maturation	2/252	4/18670	0.00106949	0.0099623	0.00683015	HIF1A/CDKN1A	2	up	TB vs HC	MM-CCL23
GO:0061757	leukocyte adhesion to arterial endothelial cell	2/252	4/18670	0.00106949	0.0099623	0.00683015	KLF4/TNF	2	up	TB vs HC	MM-CCL23
GO:0090063	positive regulation of microtubule nucleation	2/252	4/18670	0.00106949	0.0099623	0.00683015	HSPA1B/HSPA1A	2	up	TB vs HC	MM-CCL23
GO:1904997	regulation of leukocyte adhesion to arterial endothelial cell	2/252	4/18670	0.00106949	0.0099623	0.00683015	KLF4/TNF	2	up	TB vs HC	MM-CCL23
GO:0050714	positive regulation of protein secretion	11/252	268/18670	0.00108393	0.0100763	0.00690834	CCL3/HLA-E/CD274/HIF1A/RIPK2/CLEC4E/TNFRSF14/PTGER4/HCAR2/TNF/IL1B	11	up	TB vs HC	MM-CCL23
GO:0007260	tyrosine phosphorylation of STAT protein	6/252	86/18670	0.00108786	0.0100771	0.00690889	SOCS3/LYN/PARP14/CD40/CCL5/TNF	6	up	TB vs HC	MM-CCL23
GO:0032675	regulation of interleukin-6 production	8/252	152/18670	0.00108841	0.0100771	0.00690889	TNFAIP3/KLF2/RIPK2/IL1RN/CLEC7A/TNF/IL1B/IRAK3	8	up	TB vs HC	MM-CCL23
GO:0048002	antigen processing and presentation of peptide antigen	9/252	189/18670	0.00109754	0.0101149	0.00693475	HLA-E/TAP1/HLA-C/CYBB/TAPBP/AP1S2/PDIA3/LGMN/CALR	9	up	TB vs HC	MM-CCL23
GO:0006949	syncytium formation	5/252	58/18670	0.00110131	0.0101149	0.00693475	CXCL10/CXCL9/CFLAR/PLEKHO1/CD53	5	up	TB vs HC	MM-CCL23
GO:0071385	cellular response to glucocorticoid stimulus	5/252	58/18670	0.00110131	0.0101149	0.00693475	ICAM1/ZFP36/CFLAR/HNRNPU/ZFP36L1	5	up	TB vs HC	MM-CCL23
GO:1902041	regulation of extrinsic apoptotic signaling pathway via death domain receptors	5/252	58/18670	0.00110131	0.0101149	0.00693475	ICAM1/TNFSF10/TNFAIP3/CFLAR/ATF3	5	up	TB vs HC	MM-CCL23
GO:0043491	protein kinase B signaling	11/252	269/18670	0.00111696	0.010238	0.00701919	CCL2/CCL3/HSP90AA1/KLF4/ZFP36L1/TXN/CD40/CCL5/TNF/PLK3/IL1B	11	up	TB vs HC	MM-CCL23
GO:0042133	neurotransmitter metabolic process	8/252	153/18670	0.00113535	0.0103859	0.00712055	ICAM1/GCH1/HSP90AA1/KLF2/KLF4/CLEC7A/TNF/IL1B	8	up	TB vs HC	MM-CCL23
GO:0045824	negative regulation of innate immune response	5/252	59/18670	0.00119022	0.0108216	0.00741926	HLA-E/SERPINB9/TNFAIP3/PARP14/IRAK3	5	up	TB vs HC	MM-CCL23
GO:2000351	regulation of endothelial cell apoptotic process	5/252	59/18670	0.00119022	0.0108216	0.00741926	CCL2/ICAM1/TNFAIP3/CD40/TNF	5	up	TB vs HC	MM-CCL23
GO:0002643	regulation of tolerance induction	3/252	16/18670	0.00119479	0.0108216	0.00741926	IDO1/CD274/IRAK3	3	up	TB vs HC	MM-CCL23
GO:0002739	regulation of cytokine secretion involved in immune response	3/252	16/18670	0.00119479	0.0108216	0.00741926	TNFRSF14/TNFRSF1B/TNF	3	up	TB vs HC	MM-CCL23
GO:0090083	regulation of inclusion body assembly	3/252	16/18670	0.00119479	0.0108216	0.00741926	HSPA1B/DNAJB1/HSPA1A	3	up	TB vs HC	MM-CCL23
GO:0021955	central nervous system neuron axonogenesis	4/252	35/18670	0.00122126	0.0110178	0.00755381	B4GALT5/NR4A2/HSP90AA1/ZEB2	4	up	TB vs HC	MM-CCL23
GO:0034142	toll-like receptor 4 signaling pathway	4/252	35/18670	0.00122126	0.0110178	0.00755381	NFKBIA/TNFAIP3/LYN/RIPK2	4	up	TB vs HC	MM-CCL23
GO:1900407	regulation of cellular response to oxidative stress	6/252	88/18670	0.00122625	0.0110411	0.00756975	SOD2/HIF1A/MCL1/GCH1/TXN/TNF	6	up	TB vs HC	MM-CCL23
GO:0001666	response to hypoxia	13/252	359/18670	0.00124353	0.0111747	0.00766136	ICAM1/HIF1A/NR4A2/VEGFA/CYBB/CFLAR/CXCR4/PLAU/MALAT1/ZFP36L1/ERO1A/HSP90B1/PLK3	13	up	TB vs HC	MM-CCL23
GO:0043547	positive regulation of GTPase activity	14/252	405/18670	0.00127012	0.0113913	0.00780989	CCL2/CCL3/LIMS1/ICAM1/CCL3L1/TAGAP/RGS2/JUN/CCL4/RGS1/CD40/CCL18/RGS10/CCL5	14	up	TB vs HC	MM-CCL23
GO:0002446	neutrophil mediated immunity	16/252	499/18670	0.00128298	0.0114618	0.00785823	CTSB/FGL2/SLC2A3/DDX3X/CTSZ/CYBB/HSP90AA1/PLAU/CMTM6/NFKB1/FPR2/CD53/GM2A/TNFRSF1B/HSPA1B/HSPA1A	16	up	TB vs HC	MM-CCL23
GO:0031667	response to nutrient levels	16/252	499/18670	0.00128298	0.0114618	0.00785823	STAT1/CXCL10/ICAM1/NAMPT/ZFP36/CYBB/JUN/ABCA1/ATF3/PIM1/SLC38A2/CDKN1A/HSP90B1/KLF10/HSPA5/IL1B	16	up	TB vs HC	MM-CCL23
GO:0046427	positive regulation of receptor signaling pathway via JAK-STAT	6/252	89/18670	0.0013003	0.0115939	0.00794879	SOCS3/LYN/PARP14/CD40/CCL5/TNF	6	up	TB vs HC	MM-CCL23
GO:0019730	antimicrobial humoral response	7/252	122/18670	0.00134837	0.0119992	0.00822667	CXCL8/HLA-E/CXCL10/CXCL9/CXCL2/CXCL11/CXCL3	7	up	TB vs HC	MM-CCL23
GO:0010742	macrophage derived foam cell differentiation	4/252	36/18670	0.00135951	0.0120282	0.00824655	STAT1/NFKBIA/ABCA1/NFKB1	4	up	TB vs HC	MM-CCL23
GO:0090077	foam cell differentiation	4/252	36/18670	0.00135951	0.0120282	0.00824655	STAT1/NFKBIA/ABCA1/NFKB1	4	up	TB vs HC	MM-CCL23
GO:0090322	regulation of superoxide metabolic process	4/252	36/18670	0.00135951	0.0120282	0.00824655	GCH1/FPR2/CLEC7A/TNF	4	up	TB vs HC	MM-CCL23
GO:0010803	regulation of tumor necrosis factor-mediated signaling pathway	5/252	61/18670	0.00138383	0.0121729	0.00834575	TNFAIP3/BIRC3/TNF/HSPA1B/HSPA1A	5	up	TB vs HC	MM-CCL23
GO:0050701	interleukin-1 secretion	5/252	61/18670	0.00138383	0.0121729	0.00834575	GBP5/CCL3/TNFAIP3/ABCA1/RIPK2	5	up	TB vs HC	MM-CCL23
GO:0071384	cellular response to corticosteroid stimulus	5/252	61/18670	0.00138383	0.0121729	0.00834575	ICAM1/ZFP36/CFLAR/HNRNPU/ZFP36L1	5	up	TB vs HC	MM-CCL23
GO:0071375	cellular response to peptide hormone stimulus	12/252	321/18670	0.00145387	0.0127645	0.00875134	STAT1/SOCS3/NR4A2/LYN/CFLAR/ATP6V1G1/ZFP36L1/ATP6V1B2/PTPRE/NFKB1/ATP6V1C1/IL1B	12	up	TB vs HC	MM-CCL23
GO:0008637	apoptotic mitochondrial changes	7/252	124/18670	0.00148132	0.012948	0.00887715	SOD2/TNFSF10/JUN/PPIF/IFIT2/ATG3/HSPA1A	7	up	TB vs HC	MM-CCL23
GO:0051209	release of sequestered calcium ion into cytosol	7/252	124/18670	0.00148132	0.012948	0.00887715	CCL3/CXCL10/CXCL9/LYN/CXCL11/CORO1A/ERO1A	7	up	TB vs HC	MM-CCL23
GO:0002260	lymphocyte homeostasis	5/252	62/18670	0.00148889	0.012948	0.00887715	HIF1A/TNFAIP3/LYN/TNFSF13B/CORO1A	5	up	TB vs HC	MM-CCL23
GO:0046635	positive regulation of alpha-beta T cell activation	5/252	62/18670	0.00148889	0.012948	0.00887715	HLA-E/CD83/RIPK2/NFKBIZ/HSPH1	5	up	TB vs HC	MM-CCL23
GO:0070265	necrotic cell death	5/252	62/18670	0.00148889	0.012948	0.00887715	CFLAR/PPIF/BIRC3/YBX3/TNF	5	up	TB vs HC	MM-CCL23
GO:0007519	skeletal muscle tissue development	8/252	160/18670	0.00151102	0.0130907	0.00897502	DDX5/FOS/VAMP5/CFLAR/ATF3/YBX3/MAFF/EGR2	8	up	TB vs HC	MM-CCL23
GO:0032680	regulation of tumor necrosis factor production	8/252	160/18670	0.00151102	0.0130907	0.00897502	CCL3/HLA-E/TNFAIP3/ZFP36/CYBB/RIPK2/CLEC7A/IRAK3	8	up	TB vs HC	MM-CCL23
GO:0035710	CD4-positive, alpha-beta T cell activation	6/252	92/18670	0.00154307	0.0133181	0.00913086	CD274/RSAD2/CD83/RIPK2/NFKBIZ/PTGER4	6	up	TB vs HC	MM-CCL23
GO:1904894	positive regulation of receptor signaling pathway via STAT	6/252	92/18670	0.00154307	0.0133181	0.00913086	SOCS3/LYN/PARP14/CD40/CCL5/TNF	6	up	TB vs HC	MM-CCL23
GO:0070302	regulation of stress-activated protein kinase signaling cascade	10/252	239/18670	0.00156989	0.0134907	0.0092492	DUSP1/VEGFA/LYN/RIPK2/ZEB2/SPAG9/GADD45B/IL1RN/TNF/IL1B	10	up	TB vs HC	MM-CCL23
GO:0050866	negative regulation of cell activation	9/252	199/18670	0.00157015	0.0134907	0.0092492	IDO1/FGL2/CD274/IRF1/TNFAIP3/LYN/TNFRSF14/SAMSN1/INHBA	9	up	TB vs HC	MM-CCL23
GO:0032635	interleukin-6 production	8/252	161/18670	0.0015719	0.0134907	0.0092492	TNFAIP3/KLF2/RIPK2/IL1RN/CLEC7A/TNF/IL1B/IRAK3	8	up	TB vs HC	MM-CCL23
GO:0030217	T cell differentiation	10/252	240/18670	0.00161917	0.0138704	0.00950954	FGL2/IRF1/RSAD2/CD83/RIPK2/CLEC4E/NFKBIZ/LILRB4/ZFP36L1/PTGER4	10	up	TB vs HC	MM-CCL23
GO:0051283	negative regulation of sequestering of calcium ion	7/252	126/18670	0.00162427	0.0138881	0.00952169	CCL3/CXCL10/CXCL9/LYN/CXCL11/CORO1A/ERO1A	7	up	TB vs HC	MM-CCL23
GO:1901655	cellular response to ketone	6/252	93/18670	0.0016312	0.0139214	0.00954451	ICAM1/KLF2/CFLAR/XRN1/KLF4/PTGER4	6	up	TB vs HC	MM-CCL23
GO:0010939	regulation of necrotic cell death	4/252	38/18670	0.00166809	0.0141834	0.00972416	CFLAR/PPIF/BIRC3/YBX3	4	up	TB vs HC	MM-CCL23
GO:0032350	regulation of hormone metabolic process	4/252	38/18670	0.00166809	0.0141834	0.00972416	HIF1A/NFKB1/TNF/IL1B	4	up	TB vs HC	MM-CCL23
GO:0032640	tumor necrosis factor production	8/252	163/18670	0.00169949	0.0142466	0.0097675	CCL3/HLA-E/TNFAIP3/ZFP36/CYBB/RIPK2/CLEC7A/IRAK3	8	up	TB vs HC	MM-CCL23
GO:0009048	dosage compensation by inactivation of X chromosome	3/252	18/18670	0.00170661	0.0142466	0.0097675	XIST/HNRNPU/SMCHD1	3	up	TB vs HC	MM-CCL23
GO:0051023	regulation of immunoglobulin secretion	3/252	18/18670	0.00170661	0.0142466	0.0097675	HLA-E/CD40/TNF	3	up	TB vs HC	MM-CCL23
GO:0060546	negative regulation of necroptotic process	3/252	18/18670	0.00170661	0.0142466	0.0097675	CFLAR/BIRC3/YBX3	3	up	TB vs HC	MM-CCL23
GO:0062099	negative regulation of programmed necrotic cell death	3/252	18/18670	0.00170661	0.0142466	0.0097675	CFLAR/BIRC3/YBX3	3	up	TB vs HC	MM-CCL23
GO:0070230	positive regulation of lymphocyte apoptotic process	3/252	18/18670	0.00170661	0.0142466	0.0097675	IDO1/CD274/CCL5	3	up	TB vs HC	MM-CCL23
GO:0070233	negative regulation of T cell apoptotic process	3/252	18/18670	0.00170661	0.0142466	0.0097675	IDO1/HIF1A/CCL5	3	up	TB vs HC	MM-CCL23
GO:0071605	monocyte chemotactic protein-1 production	3/252	18/18670	0.00170661	0.0142466	0.0097675	ERBIN/CLEC7A/IL1B	3	up	TB vs HC	MM-CCL23
GO:0071637	regulation of monocyte chemotactic protein-1 production	3/252	18/18670	0.00170661	0.0142466	0.0097675	ERBIN/CLEC7A/IL1B	3	up	TB vs HC	MM-CCL23
GO:0150078	positive regulation of neuroinflammatory response	3/252	18/18670	0.00170661	0.0142466	0.0097675	CCL3/TNF/IL1B	3	up	TB vs HC	MM-CCL23
GO:1901216	positive regulation of neuron death	6/252	94/18670	0.0017231	0.0143582	0.00984395	CCL3/FOS/MCL1/CTSZ/JUN/TNF	6	up	TB vs HC	MM-CCL23
GO:0010286	heat acclimation	2/252	5/18670	0.0017666	0.0146068	0.0100144	HSPA1B/HSPA1A	2	up	TB vs HC	MM-CCL23
GO:0034136	negative regulation of toll-like receptor 2 signaling pathway	2/252	5/18670	0.0017666	0.0146068	0.0100144	TNFAIP3/LYN	2	up	TB vs HC	MM-CCL23
GO:0038156	interleukin-3-mediated signaling pathway	2/252	5/18670	0.0017666	0.0146068	0.0100144	CSF2RB/CSF3R	2	up	TB vs HC	MM-CCL23
GO:0070370	cellular heat acclimation	2/252	5/18670	0.0017666	0.0146068	0.0100144	HSPA1B/HSPA1A	2	up	TB vs HC	MM-CCL23
GO:0051348	negative regulation of transferase activity	11/252	285/18670	0.00176888	0.0146068	0.0100144	DUSP1/SOCS3/TNFAIP3/LYN/RGS2/ZFP36/CDKN1A/GADD45B/HNRNPU/IL1B/IRAK3	11	up	TB vs HC	MM-CCL23
GO:0051282	regulation of sequestering of calcium ion	7/252	128/18670	0.00177774	0.0146535	0.0100465	CCL3/CXCL10/CXCL9/LYN/CXCL11/CORO1A/ERO1A	7	up	TB vs HC	MM-CCL23
GO:0030278	regulation of ossification	9/252	203/18670	0.00179981	0.0148089	0.010153	CCL3/DDX5/HIF1A/SRGN/CCR1/JUND/PTGER4/EGR2/TNF	9	up	TB vs HC	MM-CCL23
GO:0002832	negative regulation of response to biotic stimulus	6/252	95/18670	0.00181889	0.014939	0.0102422	FGL2/HLA-E/SERPINB9/TNFAIP3/PARP14/IRAK3	6	up	TB vs HC	MM-CCL23
GO:0033574	response to testosterone	4/252	39/18670	0.00183926	0.0150264	0.0103021	DUSP1/CFLAR/XRN1/CALR	4	up	TB vs HC	MM-CCL23
GO:1902042	negative regulation of extrinsic apoptotic signaling pathway via death domain receptors	4/252	39/18670	0.00183926	0.0150264	0.0103021	ICAM1/TNFSF10/TNFAIP3/CFLAR	4	up	TB vs HC	MM-CCL23
GO:0072577	endothelial cell apoptotic process	5/252	65/18670	0.00183936	0.0150264	0.0103021	CCL2/ICAM1/TNFAIP3/CD40/TNF	5	up	TB vs HC	MM-CCL23
GO:0045766	positive regulation of angiogenesis	9/252	204/18670	0.00186123	0.015178	0.010406	CXCL8/HIF1A/VEGFA/CYBB/CXCR4/KLF4/CD40/IL1B/BTG1	9	up	TB vs HC	MM-CCL23
GO:0002793	positive regulation of peptide secretion	11/252	288/18670	0.00192023	0.0156313	0.0107168	CCL3/HLA-E/CD274/HIF1A/RIPK2/CLEC4E/TNFRSF14/PTGER4/HCAR2/TNF/IL1B	11	up	TB vs HC	MM-CCL23
GO:0052548	regulation of endopeptidase activity	14/252	425/18670	0.00198896	0.0160943	0.0110342	TNFSF10/SERPINB9/VEGFA/DDX3X/LYN/CFLAR/RIPK2/BIRC3/KLF4/LGMN/TNFAIP8/CLEC7A/HERPUD1/TNF	14	up	TB vs HC	MM-CCL23
GO:0010888	negative regulation of lipid storage	3/252	19/18670	0.00200652	0.0160943	0.0110342	NFKBIA/ABCA1/TNF	3	up	TB vs HC	MM-CCL23
GO:0030949	positive regulation of vascular endothelial growth factor receptor signaling pathway	3/252	19/18670	0.00200652	0.0160943	0.0110342	HIF1A/VEGFA/IL1B	3	up	TB vs HC	MM-CCL23
GO:0045076	regulation of interleukin-2 biosynthetic process	3/252	19/18670	0.00200652	0.0160943	0.0110342	ZFP36/CLEC7A/IL1B	3	up	TB vs HC	MM-CCL23
GO:0045414	regulation of interleukin-8 biosynthetic process	3/252	19/18670	0.00200652	0.0160943	0.0110342	KLF4/CLEC7A/TNF	3	up	TB vs HC	MM-CCL23
GO:0060252	positive regulation of glial cell proliferation	3/252	19/18670	0.00200652	0.0160943	0.0110342	LYN/TNF/IL1B	3	up	TB vs HC	MM-CCL23
GO:0071243	cellular response to arsenic-containing substance	3/252	19/18670	0.00200652	0.0160943	0.0110342	DDX3X/ATF3/PPIF	3	up	TB vs HC	MM-CCL23
GO:0002429	immune response-activating cell surface receptor signaling pathway	15/252	473/18670	0.00200871	0.0160943	0.0110342	GBP1/LCP2/IGKC/FPR3/LYN/HSP90AA1/RIPK2/CLEC4E/NFKBIZ/PDE4B/LILRB4/ACTR3/FYB1/NFKB1/FPR2	15	up	TB vs HC	MM-CCL23
GO:0002757	immune response-activating signal transduction	15/252	473/18670	0.00200871	0.0160943	0.0110342	GBP1/LCP2/IGKC/FPR3/LYN/HSP90AA1/RIPK2/CLEC4E/NFKBIZ/PDE4B/LILRB4/ACTR3/FYB1/NFKB1/FPR2	15	up	TB vs HC	MM-CCL23
GO:0042036	negative regulation of cytokine biosynthetic process	4/252	40/18670	0.00202222	0.0161483	0.0110713	ZFP36/KLF4/NFKB1/INHBA	4	up	TB vs HC	MM-CCL23
GO:1902882	regulation of response to oxidative stress	6/252	97/18670	0.0020225	0.0161483	0.0110713	SOD2/HIF1A/MCL1/GCH1/TXN/TNF	6	up	TB vs HC	MM-CCL23
GO:0001906	cell killing	8/252	168/18670	0.00205448	0.0163557	0.0112135	SLAMF7/HLA-E/ICAM1/HLA-C/SERPINB9/CORO1A/FAM49B/CLEC7A	8	up	TB vs HC	MM-CCL23
GO:0071456	cellular response to hypoxia	9/252	207/18670	0.00205561	0.0163557	0.0112135	ICAM1/HIF1A/VEGFA/CYBB/CFLAR/MALAT1/ZFP36L1/ERO1A/PLK3	9	up	TB vs HC	MM-CCL23
GO:0045926	negative regulation of growth	10/252	249/18670	0.00212164	0.0168518	0.0115536	HIF1A/DDX3X/RGS2/IFRD1/CDKN1A/LGMN/HSPA1B/BTG1/INHBA/HSPA1A	10	up	TB vs HC	MM-CCL23
GO:0031341	regulation of cell killing	6/252	98/18670	0.00213055	0.0168756	0.0115699	HLA-E/ICAM1/HLA-C/SERPINB9/FAM49B/CLEC7A	6	up	TB vs HC	MM-CCL23
GO:0045619	regulation of lymphocyte differentiation	8/252	169/18670	0.00213201	0.0168756	0.0115699	FGL2/IRF1/CD83/RIPK2/NFKBIZ/LILRB4/ZFP36L1/INHBA	8	up	TB vs HC	MM-CCL23
GO:0051146	striated muscle cell differentiation	11/252	293/18670	0.00219585	0.017351	0.0118958	CXCL10/CXCL9/VEGFA/RGS2/KDM6B/CFLAR/PLEKHO1/SPAG9/HNRNPU/CALR/CD53	11	up	TB vs HC	MM-CCL23
GO:0045765	regulation of angiogenesis	13/252	383/18670	0.00220231	0.0173721	0.0119103	CXCL8/STAT1/CXCL10/HIF1A/VEGFA/TNFAIP3/CYBB/KLF2/CXCR4/KLF4/CD40/IL1B/BTG1	13	up	TB vs HC	MM-CCL23
GO:0061028	establishment of endothelial barrier	4/252	41/18670	0.00221738	0.0174011	0.0119302	ICAM1/VEGFA/TNF/IL1B	4	up	TB vs HC	MM-CCL23
GO:0150077	regulation of neuroinflammatory response	4/252	41/18670	0.00221738	0.0174011	0.0119302	CCL3/TNFRSF1B/TNF/IL1B	4	up	TB vs HC	MM-CCL23
GO:1902893	regulation of pri-miRNA transcription by RNA polymerase II	4/252	41/18670	0.00221738	0.0174011	0.0119302	HIF1A/FOS/JUN/LILRB4	4	up	TB vs HC	MM-CCL23
GO:0070301	cellular response to hydrogen peroxide	6/252	99/18670	0.0022429	0.0175412	0.0120263	TNFAIP3/KDM6B/KLF2/PPIF/KLF4/TXN	6	up	TB vs HC	MM-CCL23
GO:0002292	T cell differentiation involved in immune response	5/252	68/18670	0.00224672	0.0175412	0.0120263	FGL2/RIPK2/CLEC4E/NFKBIZ/PTGER4	5	up	TB vs HC	MM-CCL23
GO:0035914	skeletal muscle cell differentiation	5/252	68/18670	0.00224672	0.0175412	0.0120263	DDX5/FOS/ATF3/MAFF/EGR2	5	up	TB vs HC	MM-CCL23
GO:0043087	regulation of GTPase activity	15/252	479/18670	0.00226625	0.0176637	0.0121102	CCL2/CCL3/LIMS1/ICAM1/CCL3L1/TAGAP/RGS2/JUN/CDC42SE1/CCL4/RGS1/CD40/CCL18/RGS10/CCL5	15	up	TB vs HC	MM-CCL23
GO:0042692	muscle cell differentiation	13/252	385/18670	0.00230407	0.017928	0.0122914	SOD2/CXCL10/CXCL9/VEGFA/RGS2/KDM6B/CFLAR/PLEKHO1/IFRD1/SPAG9/HNRNPU/CALR/CD53	13	up	TB vs HC	MM-CCL23
GO:0002374	cytokine secretion involved in immune response	3/252	20/18670	0.00233724	0.0180027	0.0123426	TNFRSF14/TNFRSF1B/TNF	3	up	TB vs HC	MM-CCL23
GO:0007549	dosage compensation	3/252	20/18670	0.00233724	0.0180027	0.0123426	XIST/HNRNPU/SMCHD1	3	up	TB vs HC	MM-CCL23
GO:0042228	interleukin-8 biosynthetic process	3/252	20/18670	0.00233724	0.0180027	0.0123426	KLF4/CLEC7A/TNF	3	up	TB vs HC	MM-CCL23
GO:0051767	nitric-oxide synthase biosynthetic process	3/252	20/18670	0.00233724	0.0180027	0.0123426	CCL2/STAT1/NAMPT	3	up	TB vs HC	MM-CCL23
GO:0051769	regulation of nitric-oxide synthase biosynthetic process	3/252	20/18670	0.00233724	0.0180027	0.0123426	CCL2/STAT1/NAMPT	3	up	TB vs HC	MM-CCL23
GO:1901673	regulation of mitotic spindle assembly	3/252	20/18670	0.00233724	0.0180027	0.0123426	HNRNPU/HSPA1B/HSPA1A	3	up	TB vs HC	MM-CCL23
GO:0070498	interleukin-1-mediated signaling pathway	6/252	100/18670	0.00235965	0.0181448	0.0124401	NFKBIA/RIPK2/NFKB1/IL1RN/IL1B/IRAK3	6	up	TB vs HC	MM-CCL23
GO:0032874	positive regulation of stress-activated MAPK cascade	8/252	172/18670	0.00237848	0.0182589	0.0125183	VEGFA/RIPK2/ZEB2/SPAG9/GADD45B/IL1RN/TNF/IL1B	8	up	TB vs HC	MM-CCL23
GO:0070227	lymphocyte apoptotic process	5/252	69/18670	0.00239603	0.0183629	0.0125896	IDO1/CD274/HIF1A/LYN/CCL5	5	up	TB vs HC	MM-CCL23
GO:0006816	calcium ion transport	14/252	434/18670	0.00240824	0.0184256	0.0126326	CCL2/CCL3/CXCL10/ICAM1/CXCL9/CCR1/LYN/CXCL11/CORO1A/CXCR4/PDE4B/CCL4/ERO1A/CCL5	14	up	TB vs HC	MM-CCL23
GO:0046632	alpha-beta T cell differentiation	6/252	101/18670	0.00248092	0.0189186	0.0129706	IRF1/RSAD2/CD83/RIPK2/NFKBIZ/PTGER4	6	up	TB vs HC	MM-CCL23
GO:0050830	defense response to Gram-positive bacterium	6/252	101/18670	0.00248092	0.0189186	0.0129706	HLA-E/GBP4/RIPK2/TNFRSF14/GBP2/TNF	6	up	TB vs HC	MM-CCL23
GO:0002705	positive regulation of leukocyte mediated immunity	7/252	136/18670	0.00250722	0.0190874	0.0130863	HLA-E/HLA-C/RSAD2/FAM49B/CD40/TNF/IL1B	7	up	TB vs HC	MM-CCL23
GO:0072091	regulation of stem cell proliferation	5/252	70/18670	0.00255243	0.0193993	0.0133002	HIF1A/VEGFA/PIM1/HNRNPU/ZFP36L1	5	up	TB vs HC	MM-CCL23
GO:0002396	MHC protein complex assembly	2/252	6/18670	0.00262631	0.0195396	0.0133964	TAPBP/CALR	2	up	TB vs HC	MM-CCL23
GO:0010968	regulation of microtubule nucleation	2/252	6/18670	0.00262631	0.0195396	0.0133964	HSPA1B/HSPA1A	2	up	TB vs HC	MM-CCL23
GO:0014916	regulation of lung blood pressure	2/252	6/18670	0.00262631	0.0195396	0.0133964	NAMPT/GCH1	2	up	TB vs HC	MM-CCL23
GO:0031584	activation of phospholipase D activity	2/252	6/18670	0.00262631	0.0195396	0.0133964	GNA13/CCL5	2	up	TB vs HC	MM-CCL23
GO:0035740	CD8-positive, alpha-beta T cell proliferation	2/252	6/18670	0.00262631	0.0195396	0.0133964	HLA-E/IRF1	2	up	TB vs HC	MM-CCL23
GO:0061419	positive regulation of transcription from RNA polymerase II promoter in response to hypoxia	2/252	6/18670	0.00262631	0.0195396	0.0133964	HIF1A/VEGFA	2	up	TB vs HC	MM-CCL23
GO:0070162	adiponectin secretion	2/252	6/18670	0.00262631	0.0195396	0.0133964	HCAR2/IL1B	2	up	TB vs HC	MM-CCL23
GO:0070163	regulation of adiponectin secretion	2/252	6/18670	0.00262631	0.0195396	0.0133964	HCAR2/IL1B	2	up	TB vs HC	MM-CCL23
GO:0097283	keratinocyte apoptotic process	2/252	6/18670	0.00262631	0.0195396	0.0133964	ZFP36/ZFP36L1	2	up	TB vs HC	MM-CCL23
GO:0097411	hypoxia-inducible factor-1alpha signaling pathway	2/252	6/18670	0.00262631	0.0195396	0.0133964	HIF1A/CYBB	2	up	TB vs HC	MM-CCL23
GO:1902172	regulation of keratinocyte apoptotic process	2/252	6/18670	0.00262631	0.0195396	0.0133964	ZFP36/ZFP36L1	2	up	TB vs HC	MM-CCL23
GO:2000564	regulation of CD8-positive, alpha-beta T cell proliferation	2/252	6/18670	0.00262631	0.0195396	0.0133964	HLA-E/IRF1	2	up	TB vs HC	MM-CCL23
GO:2001199	negative regulation of dendritic cell differentiation	2/252	6/18670	0.00262631	0.0195396	0.0133964	TMEM176B/TMEM176A	2	up	TB vs HC	MM-CCL23
GO:0006775	fat-soluble vitamin metabolic process	4/252	43/18670	0.00264592	0.0196218	0.0134527	NFKB1/LGMN/TNF/IL1B	4	up	TB vs HC	MM-CCL23
GO:1904646	cellular response to amyloid-beta	4/252	43/18670	0.00264592	0.0196218	0.0134527	ICAM1/NAMPT/LGMN/FPR2	4	up	TB vs HC	MM-CCL23
GO:0033673	negative regulation of kinase activity	10/252	257/18670	0.0026674	0.0197491	0.01354	DUSP1/SOCS3/TNFAIP3/LYN/RGS2/CDKN1A/GADD45B/HNRNPU/IL1B/IRAK3	10	up	TB vs HC	MM-CCL23
GO:0051412	response to corticosterone	3/252	21/18670	0.0026998	0.0199246	0.0136603	FOSB/FOS/CDKN1A	3	up	TB vs HC	MM-CCL23
GO:0140131	positive regulation of lymphocyte chemotaxis	3/252	21/18670	0.0026998	0.0199246	0.0136603	CCL3/CCL4/CCL5	3	up	TB vs HC	MM-CCL23
GO:0032869	cellular response to insulin stimulus	9/252	216/18670	0.00273763	0.0201713	0.0138295	STAT1/SOCS3/CFLAR/ATP6V1G1/ZFP36L1/ATP6V1B2/PTPRE/ATP6V1C1/IL1B	9	up	TB vs HC	MM-CCL23
GO:0008630	intrinsic apoptotic signaling pathway in response to DNA damage	6/252	104/18670	0.00287293	0.0210518	0.0144331	FNIP2/MCL1/BCL2A1/CDKN1A/TNFRSF1B/TNF	6	up	TB vs HC	MM-CCL23
GO:0071887	leukocyte apoptotic process	6/252	104/18670	0.00287293	0.0210518	0.0144331	IDO1/CD274/HIF1A/LYN/CCL5/HCAR2	6	up	TB vs HC	MM-CCL23
GO:0045601	regulation of endothelial cell differentiation	4/252	44/18670	0.00288009	0.0210518	0.0144331	VEGFA/TNF/IL1B/BTG1	4	up	TB vs HC	MM-CCL23
GO:0090382	phagosome maturation	4/252	44/18670	0.00288009	0.0210518	0.0144331	ATP6V1G1/CORO1A/ATP6V1B2/ATP6V1C1	4	up	TB vs HC	MM-CCL23
GO:1903573	negative regulation of response to endoplasmic reticulum stress	4/252	44/18670	0.00288009	0.0210518	0.0144331	PPP1R15A/HSPA5/HERPUD1/HSPA1A	4	up	TB vs HC	MM-CCL23
GO:0050821	protein stabilization	8/252	178/18670	0.00293817	0.0214182	0.0146843	HSP90AA1/PIM1/CDKN1A/CALR/ATP1B3/UBE2B/HSPA1B/HSPA1A	8	up	TB vs HC	MM-CCL23
GO:0046330	positive regulation of JNK cascade	7/252	140/18670	0.00294892	0.0214182	0.0146843	RIPK2/ZEB2/SPAG9/GADD45B/IL1RN/TNF/IL1B	7	up	TB vs HC	MM-CCL23
GO:0097553	calcium ion transmembrane import into cytosol	7/252	140/18670	0.00294892	0.0214182	0.0146843	CCL3/CXCL10/CXCL9/LYN/CXCL11/CORO1A/ERO1A	7	up	TB vs HC	MM-CCL23
GO:1903364	positive regulation of cellular protein catabolic process	7/252	140/18670	0.00294892	0.0214182	0.0146843	TNFAIP3/RNF19B/HSP90AA1/HERPUD1/HSPA1B/PLK3/HSPA1A	7	up	TB vs HC	MM-CCL23
GO:0033138	positive regulation of peptidyl-serine phosphorylation	6/252	105/18670	0.00301337	0.0218517	0.0149815	FNIP2/VEGFA/HSP90AA1/RIPK2/TXN/TNF	6	up	TB vs HC	MM-CCL23
GO:1903034	regulation of response to wounding	8/252	179/18670	0.00304066	0.0220148	0.0150933	PLEK/TNFAIP3/LYN/CXCR4/CDKN1A/PLAU/KLF4/CLEC7A	8	up	TB vs HC	MM-CCL23
GO:0001503	ossification	13/252	398/18670	0.00306401	0.0221287	0.0151714	CCL3/DDX5/HIF1A/SRGN/JUNB/CCR1/TPM4/JUND/HNRNPU/PTGER4/KLF10/EGR2/TNF	13	up	TB vs HC	MM-CCL23
GO:0050688	regulation of defense response to virus	5/252	73/18670	0.00306605	0.0221287	0.0151714	STAT1/FGL2/TNFAIP3/BIRC3/IL1B	5	up	TB vs HC	MM-CCL23
GO:0033622	integrin activation	3/252	22/18670	0.00309518	0.022199	0.0152197	PLEK/PTGER4/FN1	3	up	TB vs HC	MM-CCL23
GO:0042094	interleukin-2 biosynthetic process	3/252	22/18670	0.00309518	0.022199	0.0152197	ZFP36/CLEC7A/IL1B	3	up	TB vs HC	MM-CCL23
GO:0051000	positive regulation of nitric-oxide synthase activity	3/252	22/18670	0.00309518	0.022199	0.0152197	HIF1A/GCH1/TNF	3	up	TB vs HC	MM-CCL23
GO:0060547	negative regulation of necrotic cell death	3/252	22/18670	0.00309518	0.022199	0.0152197	CFLAR/BIRC3/YBX3	3	up	TB vs HC	MM-CCL23
GO:0022408	negative regulation of cell-cell adhesion	8/252	180/18670	0.00314592	0.0225278	0.015445	IDO1/FGL2/CD274/IRF1/VEGFA/KLF4/TNFRSF14/IL1RN	8	up	TB vs HC	MM-CCL23
GO:0030098	lymphocyte differentiation	12/252	353/18670	0.003181	0.0227434	0.0155929	KLF6/FGL2/IRF1/RSAD2/CD83/RIPK2/CLEC4E/NFKBIZ/LILRB4/ZFP36L1/PTGER4/INHBA	12	up	TB vs HC	MM-CCL23
GO:0007188	adenylate cyclase-modulating G protein-coupled receptor signaling pathway	9/252	221/18670	0.00318745	0.022754	0.0156001	CXCL10/CXCL9/RGS2/ABCA1/CXCL11/GNA13/PTGER4/FPR2/RGS1	9	up	TB vs HC	MM-CCL23
GO:0043367	CD4-positive, alpha-beta T cell differentiation	5/252	74/18670	0.00325271	0.0231478	0.0158701	RSAD2/CD83/RIPK2/NFKBIZ/PTGER4	5	up	TB vs HC	MM-CCL23
GO:0070373	negative regulation of ERK1 and ERK2 cascade	5/252	74/18670	0.00325271	0.0231478	0.0158701	GBP1/DUSP1/LYN/ATF3/KLF4	5	up	TB vs HC	MM-CCL23
GO:0051341	regulation of oxidoreductase activity	6/252	107/18670	0.00330956	0.0235158	0.0161225	HIF1A/GCH1/HSP90AA1/NFKB1/TNF/IL1B	6	up	TB vs HC	MM-CCL23
GO:0044344	cellular response to fibroblast growth factor stimulus	7/252	143/18670	0.00331753	0.023536	0.0161363	CXCL8/CCL2/ZFP36/ZFP36L1/HNRNPH1/HNRNPF/CCL5	7	up	TB vs HC	MM-CCL23
GO:0042113	B cell activation	11/252	310/18670	0.00338257	0.0238667	0.016363	KLF6/IGKC/TNFAIP3/LYN/TNFSF13B/CDKN1A/NBN/ZFP36L1/SAMSN1/CD40/INHBA	11	up	TB vs HC	MM-CCL23
GO:0002437	inflammatory response to antigenic stimulus	4/252	46/18670	0.00339018	0.0238667	0.016363	HLA-E/ICAM1/KDM6B/TNF	4	up	TB vs HC	MM-CCL23
GO:0010883	regulation of lipid storage	4/252	46/18670	0.00339018	0.0238667	0.016363	NFKBIA/ABCA1/NFKB1/TNF	4	up	TB vs HC	MM-CCL23
GO:0014075	response to amine	4/252	46/18670	0.00339018	0.0238667	0.016363	ICAM1/NR4A2/RGS2/RGS10	4	up	TB vs HC	MM-CCL23
GO:0071354	cellular response to interleukin-6	4/252	46/18670	0.00339018	0.0238667	0.016363	STAT1/ICAM1/SOCS3/NFKB1	4	up	TB vs HC	MM-CCL23
GO:0006959	humoral immune response	12/252	356/18670	0.00340457	0.0239312	0.0164072	CXCL8/CCL2/HLA-E/CXCL10/IGKC/CXCL9/CD83/CXCL2/CXCL11/TNF/IL1B/CXCL3	12	up	TB vs HC	MM-CCL23
GO:0002526	acute inflammatory response	6/252	108/18670	0.00346554	0.0242852	0.01665	HLA-E/ICAM1/APOL2/FN1/TNF/IL1B	6	up	TB vs HC	MM-CCL23
GO:2000278	regulation of DNA biosynthetic process	6/252	108/18670	0.00346554	0.0242852	0.01665	DUSP1/HSP90AA1/XRN1/CDKN1A/KLF4/HNRNPU	6	up	TB vs HC	MM-CCL23
GO:0032703	negative regulation of interleukin-2 production	3/252	23/18670	0.00352428	0.0245095	0.0168037	GBP1/TNFAIP3/ZFP36	3	up	TB vs HC	MM-CCL23
GO:0036037	CD8-positive, alpha-beta T cell activation	3/252	23/18670	0.00352428	0.0245095	0.0168037	HLA-E/CD274/IRF1	3	up	TB vs HC	MM-CCL23
GO:0050995	negative regulation of lipid catabolic process	3/252	23/18670	0.00352428	0.0245095	0.0168037	HCAR2/TNF/IL1B	3	up	TB vs HC	MM-CCL23
GO:0051043	regulation of membrane protein ectodomain proteolysis	3/252	23/18670	0.00352428	0.0245095	0.0168037	TNFRSF1B/TNF/IL1B	3	up	TB vs HC	MM-CCL23
GO:0070841	inclusion body assembly	3/252	23/18670	0.00352428	0.0245095	0.0168037	HSPA1B/DNAJB1/HSPA1A	3	up	TB vs HC	MM-CCL23
GO:0071901	negative regulation of protein serine/threonine kinase activity	7/252	145/18670	0.00358214	0.0248529	0.0170392	DUSP1/TNFAIP3/LYN/RGS2/CDKN1A/IL1B/IRAK3	7	up	TB vs HC	MM-CCL23
GO:0019933	cAMP-mediated signaling	8/252	184/18670	0.0035956	0.0248529	0.0170392	CXCL10/CXCL9/RGS2/ABCA1/CXCL11/GNA13/PTGER4/UBE2B	8	up	TB vs HC	MM-CCL23
GO:0043409	negative regulation of MAPK cascade	8/252	184/18670	0.0035956	0.0248529	0.0170392	GBP1/DUSP1/LYN/RGS2/ATF3/KLF4/IL1B/IRAK3	8	up	TB vs HC	MM-CCL23
GO:0002069	columnar/cuboidal epithelial cell maturation	2/252	7/18670	0.00364416	0.0248529	0.0170392	HIF1A/CDKN1A	2	up	TB vs HC	MM-CCL23
GO:0002484	antigen processing and presentation of endogenous peptide antigen via MHC class I via ER pathway	2/252	7/18670	0.00364416	0.0248529	0.0170392	HLA-E/HLA-C	2	up	TB vs HC	MM-CCL23
GO:0002486	antigen processing and presentation of endogenous peptide antigen via MHC class I via ER pathway, TAP-independent	2/252	7/18670	0.00364416	0.0248529	0.0170392	HLA-E/HLA-C	2	up	TB vs HC	MM-CCL23
GO:0031077	post-embryonic camera-type eye development	2/252	7/18670	0.00364416	0.0248529	0.0170392	VEGFA/KLF4	2	up	TB vs HC	MM-CCL23
GO:0031086	nuclear-transcribed mRNA catabolic process, deadenylation-independent decay	2/252	7/18670	0.00364416	0.0248529	0.0170392	ZFP36/ZFP36L1	2	up	TB vs HC	MM-CCL23
GO:0031622	positive regulation of fever generation	2/252	7/18670	0.00364416	0.0248529	0.0170392	TNF/IL1B	2	up	TB vs HC	MM-CCL23
GO:0032364	oxygen homeostasis	2/252	7/18670	0.00364416	0.0248529	0.0170392	SOD2/HIF1A	2	up	TB vs HC	MM-CCL23
GO:0036015	response to interleukin-3	2/252	7/18670	0.00364416	0.0248529	0.0170392	CSF2RB/CSF3R	2	up	TB vs HC	MM-CCL23
GO:0036016	cellular response to interleukin-3	2/252	7/18670	0.00364416	0.0248529	0.0170392	CSF2RB/CSF3R	2	up	TB vs HC	MM-CCL23
GO:0043615	astrocyte cell migration	2/252	7/18670	0.00364416	0.0248529	0.0170392	CCL2/CCL3	2	up	TB vs HC	MM-CCL23
GO:0006953	acute-phase response	4/252	47/18670	0.00366687	0.0248598	0.0170439	APOL2/FN1/TNF/IL1B	4	up	TB vs HC	MM-CCL23
GO:0035722	interleukin-12-mediated signaling pathway	4/252	47/18670	0.00366687	0.0248598	0.0170439	SOD2/RALA/LCP1/HNRNPF	4	up	TB vs HC	MM-CCL23
GO:0070231	T cell apoptotic process	4/252	47/18670	0.00366687	0.0248598	0.0170439	IDO1/CD274/HIF1A/CCL5	4	up	TB vs HC	MM-CCL23
GO:1900744	regulation of p38MAPK cascade	4/252	47/18670	0.00366687	0.0248598	0.0170439	DUSP1/VEGFA/GADD45B/IL1B	4	up	TB vs HC	MM-CCL23
GO:0030308	negative regulation of cell growth	8/252	186/18670	0.00383834	0.0259559	0.0177953	DDX3X/RGS2/IFRD1/CDKN1A/HSPA1B/BTG1/INHBA/HSPA1A	8	up	TB vs HC	MM-CCL23
GO:0031397	negative regulation of protein ubiquitination	5/252	77/18670	0.00386171	0.0259559	0.0177953	TNFAIP3/N4BP1/IVNS1ABP/HSPA1B/HSPA1A	5	up	TB vs HC	MM-CCL23
GO:0032481	positive regulation of type I interferon production	5/252	77/18670	0.00386171	0.0259559	0.0177953	STAT1/IRF1/DDX3X/RIPK2/NFKB1	5	up	TB vs HC	MM-CCL23
GO:0051702	interaction with symbiont	5/252	77/18670	0.00386171	0.0259559	0.0177953	CCL3/JUN/CCL4/CCL5/FN1	5	up	TB vs HC	MM-CCL23
GO:0010212	response to ionizing radiation	7/252	147/18670	0.00386251	0.0259559	0.0177953	CXCL10/ICAM1/NAMPT/CDKN1A/TANK/NABP1/HSPA5	7	up	TB vs HC	MM-CCL23
GO:0043524	negative regulation of neuron apoptotic process	7/252	147/18670	0.00386251	0.0259559	0.0177953	CCL2/SOD2/HIF1A/NR4A2/JUN/CORO1A/LGMN	7	up	TB vs HC	MM-CCL23
GO:0002762	negative regulation of myeloid leukocyte differentiation	4/252	48/18670	0.00395848	0.0265618	0.0182108	CCL3/LYN/LILRB4/INHBA	4	up	TB vs HC	MM-CCL23
GO:0009110	vitamin biosynthetic process	3/252	24/18670	0.00398797	0.0267206	0.0183196	NFKB1/TNF/IL1B	3	up	TB vs HC	MM-CCL23
GO:0061041	regulation of wound healing	7/252	148/18670	0.0040088	0.0268209	0.0183884	PLEK/TNFAIP3/LYN/CXCR4/CDKN1A/PLAU/CLEC7A	7	up	TB vs HC	MM-CCL23
GO:0001910	regulation of leukocyte mediated cytotoxicity	5/252	78/18670	0.0040817	0.0271501	0.0186141	HLA-E/ICAM1/HLA-C/SERPINB9/FAM49B	5	up	TB vs HC	MM-CCL23
GO:0021954	central nervous system neuron development	5/252	78/18670	0.0040817	0.0271501	0.0186141	B4GALT5/ATF5/NR4A2/HSP90AA1/ZEB2	5	up	TB vs HC	MM-CCL23
GO:0043407	negative regulation of MAP kinase activity	5/252	78/18670	0.0040817	0.0271501	0.0186141	DUSP1/LYN/RGS2/IL1B/IRAK3	5	up	TB vs HC	MM-CCL23
GO:0070664	negative regulation of leukocyte proliferation	5/252	78/18670	0.0040817	0.0271501	0.0186141	IDO1/CD274/TNFAIP3/LYN/TNFRSF14	5	up	TB vs HC	MM-CCL23
GO:0071349	cellular response to interleukin-12	4/252	49/18670	0.00426539	0.0283309	0.0194236	SOD2/RALA/LCP1/HNRNPF	4	up	TB vs HC	MM-CCL23
GO:0051346	negative regulation of hydrolase activity	14/252	463/18670	0.00428304	0.0284069	0.0194758	SERPINB9/VEGFA/DDX3X/RGS2/PPP1R15A/CFLAR/PPIF/CDC42SE1/BIRC3/KLF4/TNFAIP8/PHACTR1/HERPUD1/TNF	14	up	TB vs HC	MM-CCL23
GO:0043270	positive regulation of ion transport	10/252	275/18670	0.0043088	0.0285365	0.0195646	CCL2/CCL3/CXCL10/CXCL9/CCR1/CXCL11/CCL4/ATP1B3/CCL5/IL1B	10	up	TB vs HC	MM-CCL23
GO:0019430	removal of superoxide radicals	3/252	25/18670	0.00448707	0.0295888	0.0202861	SOD2/GCH1/TNF	3	up	TB vs HC	MM-CCL23
GO:0060330	regulation of response to interferon-gamma	3/252	25/18670	0.00448707	0.0295888	0.0202861	STAT1/SOCS3/PARP14	3	up	TB vs HC	MM-CCL23
GO:0060334	regulation of interferon-gamma-mediated signaling pathway	3/252	25/18670	0.00448707	0.0295888	0.0202861	STAT1/SOCS3/PARP14	3	up	TB vs HC	MM-CCL23
GO:0070741	response to interleukin-6	4/252	50/18670	0.00458797	0.0302107	0.0207125	STAT1/ICAM1/SOCS3/NFKB1	4	up	TB vs HC	MM-CCL23
GO:0006469	negative regulation of protein kinase activity	9/252	235/18670	0.00476179	0.031173	0.0213722	DUSP1/SOCS3/TNFAIP3/LYN/RGS2/CDKN1A/GADD45B/IL1B/IRAK3	9	up	TB vs HC	MM-CCL23
GO:0032436	positive regulation of proteasomal ubiquitin-dependent protein catabolic process	5/252	81/18670	0.00479528	0.031173	0.0213722	RNF19B/HERPUD1/HSPA1B/PLK3/HSPA1A	5	up	TB vs HC	MM-CCL23
GO:0060761	negative regulation of response to cytokine stimulus	5/252	81/18670	0.00479528	0.031173	0.0213722	PARP14/KLF4/IL1RN/CCL5/IRAK3	5	up	TB vs HC	MM-CCL23
GO:0110110	positive regulation of animal organ morphogenesis	5/252	81/18670	0.00479528	0.031173	0.0213722	VEGFA/TNFAIP3/BASP1/CFLAR/PIM1	5	up	TB vs HC	MM-CCL23
GO:0051017	actin filament bundle assembly	7/252	153/18670	0.00480418	0.031173	0.0213722	PLEK/LCP1/PTGER4/MARCKS/HSP90B1/PHACTR1/RND3	7	up	TB vs HC	MM-CCL23
GO:0002476	antigen processing and presentation of endogenous peptide antigen via MHC class Ib	2/252	8/18670	0.00481573	0.031173	0.0213722	HLA-E/HLA-C	2	up	TB vs HC	MM-CCL23
GO:0031620	regulation of fever generation	2/252	8/18670	0.00481573	0.031173	0.0213722	TNF/IL1B	2	up	TB vs HC	MM-CCL23
GO:0036480	neuron intrinsic apoptotic signaling pathway in response to oxidative stress	2/252	8/18670	0.00481573	0.031173	0.0213722	HIF1A/MCL1	2	up	TB vs HC	MM-CCL23
GO:0061043	regulation of vascular wound healing	2/252	8/18670	0.00481573	0.031173	0.0213722	TNFAIP3/CXCR4	2	up	TB vs HC	MM-CCL23
GO:0071499	cellular response to laminar fluid shear stress	2/252	8/18670	0.00481573	0.031173	0.0213722	KLF2/KLF4	2	up	TB vs HC	MM-CCL23
GO:1903376	regulation of oxidative stress-induced neuron intrinsic apoptotic signaling pathway	2/252	8/18670	0.00481573	0.031173	0.0213722	HIF1A/MCL1	2	up	TB vs HC	MM-CCL23
GO:2000347	positive regulation of hepatocyte proliferation	2/252	8/18670	0.00481573	0.031173	0.0213722	TNFAIP3/CFLAR	2	up	TB vs HC	MM-CCL23
GO:0001701	in utero embryonic development	12/252	373/18670	0.00492339	0.0317113	0.0217413	HIF1A/SOCS3/JUNB/VEGFA/KLF2/GNA13/NBN/ZFP36L1/YBX3/MAFF/UBE2B/CIR1	12	up	TB vs HC	MM-CCL23
GO:0001954	positive regulation of cell-matrix adhesion	4/252	51/18670	0.00492656	0.0317113	0.0217413	LIMS1/VEGFA/NINJ1/PLEKHA2	4	up	TB vs HC	MM-CCL23
GO:0045744	negative regulation of G protein-coupled receptor signaling pathway	4/252	51/18670	0.00492656	0.0317113	0.0217413	CXCL8/PLEK/RGS2/CCL5	4	up	TB vs HC	MM-CCL23
GO:0051452	intracellular pH reduction	4/252	51/18670	0.00492656	0.0317113	0.0217413	ATP6V1G1/DMXL2/ATP6V1B2/ATP6V1C1	4	up	TB vs HC	MM-CCL23
GO:0001916	positive regulation of T cell mediated cytotoxicity	3/252	26/18670	0.00502232	0.0321441	0.022038	HLA-E/HLA-C/FAM49B	3	up	TB vs HC	MM-CCL23
GO:0060544	regulation of necroptotic process	3/252	26/18670	0.00502232	0.0321441	0.022038	CFLAR/BIRC3/YBX3	3	up	TB vs HC	MM-CCL23
GO:0062098	regulation of programmed necrotic cell death	3/252	26/18670	0.00502232	0.0321441	0.022038	CFLAR/BIRC3/YBX3	3	up	TB vs HC	MM-CCL23
GO:0007050	cell cycle arrest	9/252	237/18670	0.00502888	0.0321441	0.022038	CXCL8/DUSP1/IRF1/PPP1R15A/CDKN1A/NBN/CALR/PLK3/INHBA	9	up	TB vs HC	MM-CCL23
GO:0032872	regulation of stress-activated MAPK cascade	9/252	237/18670	0.00502888	0.0321441	0.022038	DUSP1/VEGFA/RIPK2/ZEB2/SPAG9/GADD45B/IL1RN/TNF/IL1B	9	up	TB vs HC	MM-CCL23
GO:0030279	negative regulation of ossification	5/252	82/18670	0.00505165	0.0321999	0.0220762	CCL3/HIF1A/SRGN/CCR1/TNF	5	up	TB vs HC	MM-CCL23
GO:0051279	regulation of release of sequestered calcium ion into cytosol	5/252	82/18670	0.00505165	0.0321999	0.0220762	CXCL10/CXCL9/LYN/CXCL11/CORO1A	5	up	TB vs HC	MM-CCL23
GO:1901222	regulation of NIK/NF-kappaB signaling	6/252	117/18670	0.00512609	0.032629	0.0223704	LIMS1/LITAF/NFKBIA/CALR/TNF/IL1B	6	up	TB vs HC	MM-CCL23
GO:0050769	positive regulation of neurogenesis	14/252	474/18670	0.00524893	0.0333646	0.0228747	CCL3/HIF1A/VEGFA/LYN/RGS2/CFLAR/ZEB2/CXCR4/SPAG9/TNFRSF1B/HSPA5/FN1/TNF/IL1B	14	up	TB vs HC	MM-CCL23
GO:0032653	regulation of interleukin-10 production	4/252	52/18670	0.00528153	0.0334789	0.0229531	IDO1/CD274/CD83/CLEC7A	4	up	TB vs HC	MM-CCL23
GO:2000179	positive regulation of neural precursor cell proliferation	4/252	52/18670	0.00528153	0.0334789	0.0229531	HIF1A/VEGFA/LYN/CTSZ	4	up	TB vs HC	MM-CCL23
GO:0031647	regulation of protein stability	10/252	284/18670	0.0053849	0.034087	0.02337	B4GALT5/HSP90AA1/PIM1/CDKN1A/CMTM6/CALR/ATP1B3/UBE2B/HSPA1B/HSPA1A	10	up	TB vs HC	MM-CCL23
GO:0061572	actin filament bundle organization	7/252	157/18670	0.00552176	0.0349051	0.023931	PLEK/LCP1/PTGER4/MARCKS/HSP90B1/PHACTR1/RND3	7	up	TB vs HC	MM-CCL23
GO:0048143	astrocyte activation	3/252	27/18670	0.00559442	0.0350957	0.0240616	FPR2/TNF/IL1B	3	up	TB vs HC	MM-CCL23
GO:0071450	cellular response to oxygen radical	3/252	27/18670	0.00559442	0.0350957	0.0240616	SOD2/GCH1/TNF	3	up	TB vs HC	MM-CCL23
GO:0071451	cellular response to superoxide	3/252	27/18670	0.00559442	0.0350957	0.0240616	SOD2/GCH1/TNF	3	up	TB vs HC	MM-CCL23
GO:0090169	regulation of spindle assembly	3/252	27/18670	0.00559442	0.0350957	0.0240616	HNRNPU/HSPA1B/HSPA1A	3	up	TB vs HC	MM-CCL23
GO:1902175	regulation of oxidative stress-induced intrinsic apoptotic signaling pathway	3/252	27/18670	0.00559442	0.0350957	0.0240616	SOD2/HIF1A/MCL1	3	up	TB vs HC	MM-CCL23
GO:0038093	Fc receptor signaling pathway	9/252	241/18670	0.00559785	0.0350957	0.0240616	LCP2/FOS/IGKC/LYN/HSP90AA1/JUN/CLEC4E/ACTR3/NFKB1	9	up	TB vs HC	MM-CCL23
GO:0031638	zymogen activation	4/252	53/18670	0.00565321	0.0352499	0.0241673	CTSZ/RIPK2/PLAU/LGMN	4	up	TB vs HC	MM-CCL23
GO:0032715	negative regulation of interleukin-6 production	4/252	53/18670	0.00565321	0.0352499	0.0241673	TNFAIP3/KLF2/TNF/IRAK3	4	up	TB vs HC	MM-CCL23
GO:0043331	response to dsRNA	4/252	53/18670	0.00565321	0.0352499	0.0241673	NFKBIA/RIPK2/NFKB1/IRAK3	4	up	TB vs HC	MM-CCL23
GO:0045851	pH reduction	4/252	53/18670	0.00565321	0.0352499	0.0241673	ATP6V1G1/DMXL2/ATP6V1B2/ATP6V1C1	4	up	TB vs HC	MM-CCL23
GO:0060402	calcium ion transport into cytosol	7/252	158/18670	0.00571307	0.0355747	0.02439	CCL3/CXCL10/CXCL9/LYN/CXCL11/CORO1A/ERO1A	7	up	TB vs HC	MM-CCL23
GO:0070838	divalent metal ion transport	14/252	479/18670	0.00574257	0.0357099	0.0244827	CCL2/CCL3/CXCL10/ICAM1/CXCL9/CCR1/LYN/CXCL11/CORO1A/CXCR4/PDE4B/CCL4/ERO1A/CCL5	14	up	TB vs HC	MM-CCL23
GO:0042176	regulation of protein catabolic process	12/252	381/18670	0.0058046	0.0360467	0.0247136	TNFAIP3/RNF19B/HSP90AA1/N4BP1/TNFRSF1B/HERPUD1/TNF/HSPA1B/PLK3/IL1B/HSPA1A/IRAK3	12	up	TB vs HC	MM-CCL23
GO:0010811	positive regulation of cell-substrate adhesion	6/252	121/18670	0.00602625	0.0373183	0.0255855	LIMS1/VEGFA/NINJ1/PLEKHA2/CALR/FN1	6	up	TB vs HC	MM-CCL23
GO:0002720	positive regulation of cytokine production involved in immune response	4/252	54/18670	0.00604194	0.0373183	0.0255855	HLA-E/RSAD2/TNFRSF14/IL1B	4	up	TB vs HC	MM-CCL23
GO:0051353	positive regulation of oxidoreductase activity	4/252	54/18670	0.00604194	0.0373183	0.0255855	HIF1A/GCH1/TNF/IL1B	4	up	TB vs HC	MM-CCL23
GO:1904645	response to amyloid-beta	4/252	54/18670	0.00604194	0.0373183	0.0255855	ICAM1/NAMPT/LGMN/FPR2	4	up	TB vs HC	MM-CCL23
GO:0007162	negative regulation of cell adhesion	10/252	289/18670	0.00606768	0.0374269	0.0256599	GBP1/IDO1/FGL2/DUSP1/CD274/IRF1/VEGFA/KLF4/TNFRSF14/IL1RN	10	up	TB vs HC	MM-CCL23
GO:0002428	antigen processing and presentation of peptide antigen via MHC class Ib	2/252	9/18670	0.00613674	0.0374996	0.0257097	HLA-E/HLA-C	2	up	TB vs HC	MM-CCL23
GO:0002480	antigen processing and presentation of exogenous peptide antigen via MHC class I, TAP-independent	2/252	9/18670	0.00613674	0.0374996	0.0257097	HLA-E/HLA-C	2	up	TB vs HC	MM-CCL23
GO:0002634	regulation of germinal center formation	2/252	9/18670	0.00613674	0.0374996	0.0257097	TNFAIP3/TNFSF13B	2	up	TB vs HC	MM-CCL23
GO:0022417	protein maturation by protein folding	2/252	9/18670	0.00613674	0.0374996	0.0257097	ERO1A/CALR	2	up	TB vs HC	MM-CCL23
GO:0034144	negative regulation of toll-like receptor 4 signaling pathway	2/252	9/18670	0.00613674	0.0374996	0.0257097	TNFAIP3/LYN	2	up	TB vs HC	MM-CCL23
GO:0045647	negative regulation of erythrocyte differentiation	2/252	9/18670	0.00613674	0.0374996	0.0257097	ZFP36/ZFP36L1	2	up	TB vs HC	MM-CCL23
GO:0071316	cellular response to nicotine	2/252	9/18670	0.00613674	0.0374996	0.0257097	NFKB1/TNF	2	up	TB vs HC	MM-CCL23
GO:0032760	positive regulation of tumor necrosis factor production	5/252	86/18670	0.00617463	0.0376809	0.025834	CCL3/HLA-E/CYBB/RIPK2/CLEC7A	5	up	TB vs HC	MM-CCL23
GO:0045408	regulation of interleukin-6 biosynthetic process	3/252	28/18670	0.00620405	0.037708	0.0258526	CLEC7A/TNF/IL1B	3	up	TB vs HC	MM-CCL23
GO:0090383	phagosome acidification	3/252	28/18670	0.00620405	0.037708	0.0258526	ATP6V1G1/ATP6V1B2/ATP6V1C1	3	up	TB vs HC	MM-CCL23
GO:1904994	regulation of leukocyte adhesion to vascular endothelial cell	3/252	28/18670	0.00620405	0.037708	0.0258526	ICAM1/KLF4/TNF	3	up	TB vs HC	MM-CCL23
GO:0042063	gliogenesis	10/252	290/18670	0.006212	0.037708	0.0258526	CCL2/CCL3/B4GALT5/LYN/CXCR4/FPR2/TNFRSF1B/EGR2/TNF/IL1B	10	up	TB vs HC	MM-CCL23
GO:0050852	T cell receptor signaling pathway	8/252	202/18670	0.00626516	0.0379271	0.0260028	GBP1/LCP2/RIPK2/NFKBIZ/PDE4B/LILRB4/FYB1/NFKB1	8	up	TB vs HC	MM-CCL23
GO:0032434	regulation of proteasomal ubiquitin-dependent protein catabolic process	6/252	122/18670	0.00626821	0.0379271	0.0260028	RNF19B/N4BP1/HERPUD1/HSPA1B/PLK3/HSPA1A	6	up	TB vs HC	MM-CCL23
GO:0016049	cell growth	14/252	484/18670	0.00627291	0.0379271	0.0260028	SGK1/VEGFA/DDX3X/RGS2/HSP90AA1/IFRD1/ZEB2/CXCR4/CDKN1A/FN1/HSPA1B/BTG1/INHBA/HSPA1A	14	up	TB vs HC	MM-CCL23
GO:0032613	interleukin-10 production	4/252	55/18670	0.00644805	0.0388835	0.0266585	IDO1/CD274/CD83/CLEC7A	4	up	TB vs HC	MM-CCL23
GO:0043551	regulation of phosphatidylinositol 3-kinase activity	4/252	55/18670	0.00644805	0.0388835	0.0266585	SOCS3/LYN/KLF4/FPR2	4	up	TB vs HC	MM-CCL23
GO:0072511	divalent inorganic cation transport	14/252	486/18670	0.00649575	0.0391196	0.0268204	CCL2/CCL3/CXCL10/ICAM1/CXCL9/CCR1/LYN/CXCL11/CORO1A/CXCR4/PDE4B/CCL4/ERO1A/CCL5	14	up	TB vs HC	MM-CCL23
GO:0014013	regulation of gliogenesis	6/252	124/18670	0.00677322	0.0407211	0.0279184	CCL3/LYN/CXCR4/TNFRSF1B/TNF/IL1B	6	up	TB vs HC	MM-CCL23
GO:0032088	negative regulation of NF-kappaB transcription factor activity	5/252	88/18670	0.00679721	0.0407211	0.0279184	NFKBIA/TNFAIP3/ERBIN/KLF4/IRAK3	5	up	TB vs HC	MM-CCL23
GO:1903321	negative regulation of protein modification by small protein conjugation or removal	5/252	88/18670	0.00679721	0.0407211	0.0279184	TNFAIP3/N4BP1/IVNS1ABP/HSPA1B/HSPA1A	5	up	TB vs HC	MM-CCL23
GO:1903557	positive regulation of tumor necrosis factor superfamily cytokine production	5/252	88/18670	0.00679721	0.0407211	0.0279184	CCL3/HLA-E/CYBB/RIPK2/CLEC7A	5	up	TB vs HC	MM-CCL23
GO:0000303	response to superoxide	3/252	29/18670	0.0068518	0.0407624	0.0279467	SOD2/GCH1/TNF	3	up	TB vs HC	MM-CCL23
GO:0042226	interleukin-6 biosynthetic process	3/252	29/18670	0.0068518	0.0407624	0.0279467	CLEC7A/TNF/IL1B	3	up	TB vs HC	MM-CCL23
GO:0070229	negative regulation of lymphocyte apoptotic process	3/252	29/18670	0.0068518	0.0407624	0.0279467	IDO1/HIF1A/CCL5	3	up	TB vs HC	MM-CCL23
GO:0070528	protein kinase C signaling	3/252	29/18670	0.0068518	0.0407624	0.0279467	PLEK/VEGFA/CD40	3	up	TB vs HC	MM-CCL23
GO:0070723	response to cholesterol	3/252	29/18670	0.0068518	0.0407624	0.0279467	CCL3/ABCA1/INHBA	3	up	TB vs HC	MM-CCL23
GO:0031295	T cell costimulation	4/252	56/18670	0.00687188	0.0407624	0.0279467	CD274/LYN/TNFSF13B/TNFRSF14	4	up	TB vs HC	MM-CCL23
GO:0090183	regulation of kidney development	4/252	56/18670	0.00687188	0.0407624	0.0279467	STAT1/VEGFA/BASP1/CFLAR	4	up	TB vs HC	MM-CCL23
GO:0002833	positive regulation of response to biotic stimulus	9/252	249/18670	0.00688416	0.0407624	0.0279467	GBP5/HLA-E/CD274/LYN/RIPK2/CLEC4E/NFKB1/FPR2/CCL5	9	up	TB vs HC	MM-CCL23
GO:0021537	telencephalon development	9/252	249/18670	0.00688416	0.0407624	0.0279467	HIF1A/ATF5/KDM6B/ZEB2/SLC38A2/BCL2A1/CXCR4/PHACTR1/INHBA	9	up	TB vs HC	MM-CCL23
GO:0002064	epithelial cell development	8/252	207/18670	0.00722204	0.0427079	0.0292805	ICAM1/HIF1A/VEGFA/CXCR4/CDKN1A/TNF/IL1B/RILPL2	8	up	TB vs HC	MM-CCL23
GO:0032479	regulation of type I interferon production	6/252	126/18670	0.00730711	0.0431387	0.0295759	STAT1/IRF1/TNFAIP3/DDX3X/RIPK2/NFKB1	6	up	TB vs HC	MM-CCL23
GO:0031294	lymphocyte costimulation	4/252	57/18670	0.00731372	0.0431387	0.0295759	CD274/LYN/TNFSF13B/TNFRSF14	4	up	TB vs HC	MM-CCL23
GO:0007623	circadian rhythm	8/252	208/18670	0.00742596	0.0436883	0.0299527	NAMPT/ATF5/JUN/JUND/CREM/BHLHE40/HNRNPU/KLF10	8	up	TB vs HC	MM-CCL23
GO:1901215	negative regulation of neuron death	8/252	208/18670	0.00742596	0.0436883	0.0299527	CCL2/SOD2/HIF1A/NR4A2/JUN/CORO1A/LGMN/TNFRSF1B	8	up	TB vs HC	MM-CCL23
GO:0045185	maintenance of protein location	5/252	90/18670	0.00746245	0.0438294	0.0300494	SRGN/NFKBIA/HNRNPU/TXN/HSPA5	5	up	TB vs HC	MM-CCL23
GO:0000305	response to oxygen radical	3/252	30/18670	0.00753824	0.0438294	0.0300494	SOD2/GCH1/TNF	3	up	TB vs HC	MM-CCL23
GO:0010743	regulation of macrophage derived foam cell differentiation	3/252	30/18670	0.00753824	0.0438294	0.0300494	NFKBIA/ABCA1/NFKB1	3	up	TB vs HC	MM-CCL23
GO:0032728	positive regulation of interferon-beta production	3/252	30/18670	0.00753824	0.0438294	0.0300494	IRF1/DDX3X/RIPK2	3	up	TB vs HC	MM-CCL23
GO:0043372	positive regulation of CD4-positive, alpha-beta T cell differentiation	3/252	30/18670	0.00753824	0.0438294	0.0300494	CD83/RIPK2/NFKBIZ	3	up	TB vs HC	MM-CCL23
GO:0045727	positive regulation of translation	6/252	127/18670	0.00758517	0.0438294	0.0300494	DDX3X/PPP1R15A/EIF5A/YBX3/CCL5/TNF	6	up	TB vs HC	MM-CCL23
GO:0001660	fever generation	2/252	10/18670	0.00760296	0.0438294	0.0300494	TNF/IL1B	2	up	TB vs HC	MM-CCL23
GO:0002291	T cell activation via T cell receptor contact with antigen bound to MHC molecule on antigen presenting cell	2/252	10/18670	0.00760296	0.0438294	0.0300494	FGL2/ICAM1	2	up	TB vs HC	MM-CCL23
GO:0033483	gas homeostasis	2/252	10/18670	0.00760296	0.0438294	0.0300494	SOD2/HIF1A	2	up	TB vs HC	MM-CCL23
GO:0034135	regulation of toll-like receptor 2 signaling pathway	2/252	10/18670	0.00760296	0.0438294	0.0300494	TNFAIP3/LYN	2	up	TB vs HC	MM-CCL23
GO:0045657	positive regulation of monocyte differentiation	2/252	10/18670	0.00760296	0.0438294	0.0300494	JUN/ZFP36L1	2	up	TB vs HC	MM-CCL23
GO:0046642	negative regulation of alpha-beta T cell proliferation	2/252	10/18670	0.00760296	0.0438294	0.0300494	CD274/TNFRSF14	2	up	TB vs HC	MM-CCL23
GO:0070099	regulation of chemokine-mediated signaling pathway	2/252	10/18670	0.00760296	0.0438294	0.0300494	HIF1A/CCL5	2	up	TB vs HC	MM-CCL23
GO:0090037	positive regulation of protein kinase C signaling	2/252	10/18670	0.00760296	0.0438294	0.0300494	VEGFA/CD40	2	up	TB vs HC	MM-CCL23
GO:1903265	positive regulation of tumor necrosis factor-mediated signaling pathway	2/252	10/18670	0.00760296	0.0438294	0.0300494	HSPA1B/HSPA1A	2	up	TB vs HC	MM-CCL23
GO:1903897	regulation of PERK-mediated unfolded protein response	2/252	10/18670	0.00760296	0.0438294	0.0300494	PPP1R15A/HSPA5	2	up	TB vs HC	MM-CCL23
GO:0071229	cellular response to acid chemical	8/252	209/18670	0.0076342	0.0439542	0.030135	VEGFA/LYN/CYBB/KLF2/ABCA1/KLF4/PTGER4/TNF	8	up	TB vs HC	MM-CCL23
GO:0002576	platelet degranulation	6/252	128/18670	0.00787078	0.0452028	0.030991	SRGN/PLEK/VEGFA/LYN/FAM49B/FN1	6	up	TB vs HC	MM-CCL23
GO:0032606	type I interferon production	6/252	128/18670	0.00787078	0.0452028	0.030991	STAT1/IRF1/TNFAIP3/DDX3X/RIPK2/NFKB1	6	up	TB vs HC	MM-CCL23
GO:0050728	negative regulation of inflammatory response	7/252	169/18670	0.00815906	0.0467699	0.0320654	SOCS3/TNFAIP3/KLF4/PTGER4/NFKB1/FPR2/TNFRSF1B	7	up	TB vs HC	MM-CCL23
GO:1903038	negative regulation of leukocyte cell-cell adhesion	6/252	129/18670	0.00816406	0.0467699	0.0320654	IDO1/FGL2/CD274/IRF1/KLF4/TNFRSF14	6	up	TB vs HC	MM-CCL23
GO:0001836	release of cytochrome c from mitochondria	4/252	59/18670	0.00825271	0.0469311	0.0321759	SOD2/TNFSF10/JUN/PPIF	4	up	TB vs HC	MM-CCL23
GO:0001885	endothelial cell development	4/252	59/18670	0.00825271	0.0469311	0.0321759	ICAM1/VEGFA/TNF/IL1B	4	up	TB vs HC	MM-CCL23
GO:0033619	membrane protein proteolysis	4/252	59/18670	0.00825271	0.0469311	0.0321759	NFKB1/TNFRSF1B/TNF/IL1B	4	up	TB vs HC	MM-CCL23
GO:0002675	positive regulation of acute inflammatory response	3/252	31/18670	0.00826388	0.0469311	0.0321759	HLA-E/TNF/IL1B	3	up	TB vs HC	MM-CCL23
GO:0002724	regulation of T cell cytokine production	3/252	31/18670	0.00826388	0.0469311	0.0321759	RSAD2/TNFRSF1B/IL1B	3	up	TB vs HC	MM-CCL23
GO:1902895	positive regulation of pri-miRNA transcription by RNA polymerase II	3/252	31/18670	0.00826388	0.0469311	0.0321759	HIF1A/FOS/JUN	3	up	TB vs HC	MM-CCL23
GO:2000406	positive regulation of T cell migration	3/252	31/18670	0.00826388	0.0469311	0.0321759	CXCL10/TNFRSF14/CCL5	3	up	TB vs HC	MM-CCL23
GO:0019935	cyclic-nucleotide-mediated signaling	8/252	212/18670	0.00828535	0.0469947	0.0322196	CXCL10/CXCL9/RGS2/ABCA1/CXCL11/GNA13/PTGER4/UBE2B	8	up	TB vs HC	MM-CCL23
GO:0007015	actin filament organization	12/252	400/18670	0.00840265	0.0476012	0.0326354	ICAM1/PLEK/TPM4/PSTPIP2/CORO1A/LCP1/ACTR3/PTGER4/MARCKS/HSP90B1/PHACTR1/RND3	12	up	TB vs HC	MM-CCL23
GO:0043433	negative regulation of DNA-binding transcription factor activity	7/252	170/18670	0.00841446	0.0476092	0.0326409	NFKBIA/TNFAIP3/PIM1/BHLHE40/ERBIN/KLF4/IRAK3	7	up	TB vs HC	MM-CCL23
GO:0043406	positive regulation of MAP kinase activity	9/252	258/18670	0.00859004	0.0485427	0.0332809	VEGFA/RIPK2/ZEB2/CXCR4/SPAG9/GADD45B/CD40/TNF/IL1B	9	up	TB vs HC	MM-CCL23
GO:0007254	JNK cascade	8/252	214/18670	0.00874203	0.0492065	0.033736	RIPK2/ZEB2/SPAG9/GADD45B/PTGER4/IL1RN/TNF/IL1B	8	up	TB vs HC	MM-CCL23
GO:0032507	maintenance of protein location in cell	4/252	60/18670	0.00875045	0.0492065	0.033736	SRGN/HNRNPU/TXN/HSPA5	4	up	TB vs HC	MM-CCL23
GO:0042267	natural killer cell mediated cytotoxicity	4/252	60/18670	0.00875045	0.0492065	0.033736	SLAMF7/HLA-E/SERPINB9/CORO1A	4	up	TB vs HC	MM-CCL23
GO:0051851	modulation by host of symbiont process	4/252	60/18670	0.00875045	0.0492065	0.033736	CCL3/JUN/CCL4/CCL5	4	up	TB vs HC	MM-CCL23
GO:1903532	positive regulation of secretion by cell	12/252	403/18670	0.00888506	0.0499023	0.034213	CCL3/HLA-E/CD274/HIF1A/RIPK2/CLEC4E/TNFRSF14/PTGER4/HCAR2/TNF/IL1B/INHBA	12	up	TB vs HC	MM-CCL23
GO:0010810	regulation of cell-substrate adhesion	8/252	215/18670	0.00897732	0.0503587	0.0345259	GBP1/LIMS1/VEGFA/NINJ1/PLAU/PLEKHA2/CALR/FN1	8	up	TB vs HC	MM-CCL23
GO:0042311	vasodilation	3/252	32/18670	0.00902921	0.050403	0.0345563	SOD2/GCH1/RGS2	3	up	TB vs HC	MM-CCL23
GO:0050779	RNA destabilization	3/252	32/18670	0.00902921	0.050403	0.0345563	ZFP36/ZFP36L1/TNFRSF1B	3	up	TB vs HC	MM-CCL23
GO:0071353	cellular response to interleukin-4	3/252	32/18670	0.00902921	0.050403	0.0345563	PARP14/CORO1A/HSPA5	3	up	TB vs HC	MM-CCL23
GO:1900745	positive regulation of p38MAPK cascade	3/252	32/18670	0.00902921	0.050403	0.0345563	VEGFA/GADD45B/IL1B	3	up	TB vs HC	MM-CCL23
GO:0000185	activation of MAPKKK activity	2/252	11/18670	0.00921027	0.050734	0.0347832	GADD45B/TNF	2	up	TB vs HC	MM-CCL23
GO:0031652	positive regulation of heat generation	2/252	11/18670	0.00921027	0.050734	0.0347832	TNF/IL1B	2	up	TB vs HC	MM-CCL23
GO:0032494	response to peptidoglycan	2/252	11/18670	0.00921027	0.050734	0.0347832	RIPK2/IRAK3	2	up	TB vs HC	MM-CCL23
GO:0034115	negative regulation of heterotypic cell-cell adhesion	2/252	11/18670	0.00921027	0.050734	0.0347832	KLF4/IL1RN	2	up	TB vs HC	MM-CCL23
GO:0035457	cellular response to interferon-alpha	2/252	11/18670	0.00921027	0.050734	0.0347832	IFIT2/IFIT3	2	up	TB vs HC	MM-CCL23
GO:0070587	regulation of cell-cell adhesion involved in gastrulation	2/252	11/18670	0.00921027	0.050734	0.0347832	KLF4/IL1RN	2	up	TB vs HC	MM-CCL23
GO:0070673	response to interleukin-18	2/252	11/18670	0.00921027	0.050734	0.0347832	IL18BP/RIPK2	2	up	TB vs HC	MM-CCL23
GO:0071803	positive regulation of podosome assembly	2/252	11/18670	0.00921027	0.050734	0.0347832	LCP1/TNF	2	up	TB vs HC	MM-CCL23
GO:0072683	T cell extravasation	2/252	11/18670	0.00921027	0.050734	0.0347832	CCL2/ICAM1	2	up	TB vs HC	MM-CCL23
GO:1900102	negative regulation of endoplasmic reticulum unfolded protein response	2/252	11/18670	0.00921027	0.050734	0.0347832	PPP1R15A/HSPA5	2	up	TB vs HC	MM-CCL23
GO:1990440	positive regulation of transcription from RNA polymerase II promoter in response to endoplasmic reticulum stress	2/252	11/18670	0.00921027	0.050734	0.0347832	ATF3/HSPA5	2	up	TB vs HC	MM-CCL23
GO:0030888	regulation of B cell proliferation	4/252	61/18670	0.00926741	0.0507438	0.0347899	LYN/TNFSF13B/CDKN1A/CD40	4	up	TB vs HC	MM-CCL23
GO:0034113	heterotypic cell-cell adhesion	4/252	61/18670	0.00926741	0.0507438	0.0347899	KLF4/IL1RN/TNF/IL1B	4	up	TB vs HC	MM-CCL23
GO:0045123	cellular extravasation	4/252	61/18670	0.00926741	0.0507438	0.0347899	CCL2/ICAM1/PTGER4/TNF	4	up	TB vs HC	MM-CCL23
GO:1905953	negative regulation of lipid localization	4/252	61/18670	0.00926741	0.0507438	0.0347899	NFKBIA/ABCA1/NFKB1/TNF	4	up	TB vs HC	MM-CCL23
GO:2000514	regulation of CD4-positive, alpha-beta T cell activation	4/252	61/18670	0.00926741	0.0507438	0.0347899	CD274/CD83/RIPK2/NFKBIZ	4	up	TB vs HC	MM-CCL23
GO:0009895	negative regulation of catabolic process	10/252	308/18670	0.00929658	0.0507967	0.0348262	NAMPT/MCL1/ZFP36/N4BP1/HNRNPU/YBX3/HCAR2/TNF/IL1B/IRAK3	10	up	TB vs HC	MM-CCL23
GO:0002702	positive regulation of production of molecular mediator of immune response	5/252	95/18670	0.00932141	0.0507967	0.0348262	HLA-E/RSAD2/TNFRSF14/CD40/IL1B	5	up	TB vs HC	MM-CCL23
GO:0042116	macrophage activation	5/252	95/18670	0.00932141	0.0507967	0.0348262	CCL3/NAMPT/JUN/FPR2/TNF	5	up	TB vs HC	MM-CCL23
GO:2000060	positive regulation of ubiquitin-dependent protein catabolic process	5/252	95/18670	0.00932141	0.0507967	0.0348262	RNF19B/HERPUD1/HSPA1B/PLK3/HSPA1A	5	up	TB vs HC	MM-CCL23
GO:0010001	glial cell differentiation	8/252	218/18670	0.00971161	0.0528145	0.0362097	B4GALT5/LYN/CXCR4/FPR2/TNFRSF1B/EGR2/TNF/IL1B	8	up	TB vs HC	MM-CCL23
GO:0032755	positive regulation of interleukin-6 production	5/252	96/18670	0.00972816	0.0528145	0.0362097	RIPK2/IL1RN/CLEC7A/TNF/IL1B	5	up	TB vs HC	MM-CCL23
GO:0048010	vascular endothelial growth factor receptor signaling pathway	5/252	96/18670	0.00972816	0.0528145	0.0362097	HIF1A/VEGFA/CYBB/HSP90AA1/IL1B	5	up	TB vs HC	MM-CCL23
GO:0006766	vitamin metabolic process	6/252	134/18670	0.00974931	0.0528145	0.0362097	SLC2A3/MTHFD2/NFKB1/LGMN/TNF/IL1B	6	up	TB vs HC	MM-CCL23
GO:0032273	positive regulation of protein polymerization	6/252	134/18670	0.00974931	0.0528145	0.0362097	ICAM1/HSP90AA1/CORO1A/ACTR3/HSPA1B/HSPA1A	6	up	TB vs HC	MM-CCL23
GO:0010830	regulation of myotube differentiation	4/252	62/18670	0.00980386	0.0529848	0.0363264	CXCL10/CXCL9/CFLAR/CD53	4	up	TB vs HC	MM-CCL23
GO:0070059	intrinsic apoptotic signaling pathway in response to endoplasmic reticulum stress	4/252	62/18670	0.00980386	0.0529848	0.0363264	PPP1R15A/ERO1A/HERPUD1/HSPA1A	4	up	TB vs HC	MM-CCL23
GO:0001914	regulation of T cell mediated cytotoxicity	3/252	33/18670	0.00983465	0.0530261	0.0363547	HLA-E/HLA-C/FAM49B	3	up	TB vs HC	MM-CCL23
GO:0036314	response to sterol	3/252	33/18670	0.00983465	0.0530261	0.0363547	CCL3/ABCA1/INHBA	3	up	TB vs HC	MM-CCL23
GO:0060401	cytosolic calcium ion transport	7/252	176/18670	0.0100721	0.0542377	0.0371854	CCL3/CXCL10/CXCL9/LYN/CXCL11/CORO1A/ERO1A	7	up	TB vs HC	MM-CCL23
GO:0043484	regulation of RNA splicing	6/252	135/18670	0.0100909	0.0542377	0.0371854	DDX5/WTAP/HNRNPU/HNRNPH1/HNRNPF/HSPA1A	6	up	TB vs HC	MM-CCL23
GO:0007517	muscle organ development	12/252	410/18670	0.0100949	0.0542377	0.0371854	DDX5/CXCL10/FOS/VAMP5/RGS2/BASP1/CFLAR/ATF3/PIM1/YBX3/MAFF/EGR2	12	up	TB vs HC	MM-CCL23
GO:0048469	cell maturation	7/252	177/18670	0.01037	0.0556507	0.0381541	HIF1A/B4GALT5/NR4A2/VEGFA/KLF2/CDKN1A/CLEC7A	7	up	TB vs HC	MM-CCL23
GO:0050848	regulation of calcium-mediated signaling	5/252	98/18670	0.0105779	0.0567002	0.0388737	GBP1/CCL3/PLEK/CCL4/TNF	5	up	TB vs HC	MM-CCL23
GO:0018108	peptidyl-tyrosine phosphorylation	11/252	363/18670	0.0106275	0.0568993	0.0390102	ICAM1/SOCS3/VEGFA/LYN/RIPK2/PARP14/TNFRSF14/SAMSN1/CD40/CCL5/TNF	11	up	TB vs HC	MM-CCL23
GO:0010950	positive regulation of endopeptidase activity	7/252	178/18670	0.0106742	0.0569839	0.0390682	TNFSF10/DDX3X/LYN/RIPK2/LGMN/CLEC7A/TNF	7	up	TB vs HC	MM-CCL23
GO:0062208	positive regulation of pattern recognition receptor signaling pathway	3/252	34/18670	0.0106806	0.0569839	0.0390682	RSAD2/HSPA1B/HSPA1A	3	up	TB vs HC	MM-CCL23
GO:0070670	response to interleukin-4	3/252	34/18670	0.0106806	0.0569839	0.0390682	PARP14/CORO1A/HSPA5	3	up	TB vs HC	MM-CCL23
GO:0046425	regulation of receptor signaling pathway via JAK-STAT	6/252	137/18670	0.0107995	0.0575511	0.0394571	SOCS3/LYN/PARP14/CD40/CCL5/TNF	6	up	TB vs HC	MM-CCL23
GO:0002228	natural killer cell mediated immunity	4/252	64/18670	0.0109363	0.0575746	0.0394731	SLAMF7/HLA-E/SERPINB9/CORO1A	4	up	TB vs HC	MM-CCL23
GO:0043550	regulation of lipid kinase activity	4/252	64/18670	0.0109363	0.0575746	0.0394731	SOCS3/LYN/KLF4/FPR2	4	up	TB vs HC	MM-CCL23
GO:0060135	maternal process involved in female pregnancy	4/252	64/18670	0.0109363	0.0575746	0.0394731	CTSB/JUNB/RGS2/APOL2	4	up	TB vs HC	MM-CCL23
GO:0002863	positive regulation of inflammatory response to antigenic stimulus	2/252	12/18670	0.0109546	0.0575746	0.0394731	HLA-E/TNF	2	up	TB vs HC	MM-CCL23
GO:0042416	dopamine biosynthetic process	2/252	12/18670	0.0109546	0.0575746	0.0394731	GCH1/NR4A2	2	up	TB vs HC	MM-CCL23
GO:0045080	positive regulation of chemokine biosynthetic process	2/252	12/18670	0.0109546	0.0575746	0.0394731	TNF/IL1B	2	up	TB vs HC	MM-CCL23
GO:0045416	positive regulation of interleukin-8 biosynthetic process	2/252	12/18670	0.0109546	0.0575746	0.0394731	CLEC7A/TNF	2	up	TB vs HC	MM-CCL23
GO:0070586	cell-cell adhesion involved in gastrulation	2/252	12/18670	0.0109546	0.0575746	0.0394731	KLF4/IL1RN	2	up	TB vs HC	MM-CCL23
GO:0071639	positive regulation of monocyte chemotactic protein-1 production	2/252	12/18670	0.0109546	0.0575746	0.0394731	CLEC7A/IL1B	2	up	TB vs HC	MM-CCL23
GO:2000121	regulation of removal of superoxide radicals	2/252	12/18670	0.0109546	0.0575746	0.0394731	GCH1/TNF	2	up	TB vs HC	MM-CCL23
GO:2000341	regulation of chemokine (C-X-C motif) ligand 2 production	2/252	12/18670	0.0109546	0.0575746	0.0394731	KLF4/TNF	2	up	TB vs HC	MM-CCL23
GO:2001198	regulation of dendritic cell differentiation	2/252	12/18670	0.0109546	0.0575746	0.0394731	TMEM176B/TMEM176A	2	up	TB vs HC	MM-CCL23
GO:2001235	positive regulation of apoptotic signaling pathway	7/252	179/18670	0.0109849	0.057654	0.0395276	G0S2/TNFSF10/MCL1/ATF3/PPIF/PDIA3/INHBA	7	up	TB vs HC	MM-CCL23
GO:0050851	antigen receptor-mediated signaling pathway	10/252	316/18670	0.0109949	0.057654	0.0395276	GBP1/LCP2/IGKC/LYN/RIPK2/NFKBIZ/PDE4B/LILRB4/FYB1/NFKB1	10	up	TB vs HC	MM-CCL23
GO:0051817	modulation of process of other organism involved in symbiotic interaction	5/252	99/18670	0.0110213	0.0577264	0.0395772	CCL3/SERPINB9/JUN/CCL4/CCL5	5	up	TB vs HC	MM-CCL23
GO:0001558	regulation of cell growth	12/252	416/18670	0.0112304	0.0587545	0.0402821	SGK1/VEGFA/DDX3X/RGS2/IFRD1/CXCR4/CDKN1A/FN1/HSPA1B/BTG1/INHBA/HSPA1A	12	up	TB vs HC	MM-CCL23
GO:0018212	peptidyl-tyrosine modification	11/252	366/18670	0.0112502	0.0587909	0.040307	ICAM1/SOCS3/VEGFA/LYN/RIPK2/PARP14/TNFRSF14/SAMSN1/CD40/CCL5/TNF	11	up	TB vs HC	MM-CCL23
GO:0072665	protein localization to vacuole	4/252	65/18670	0.0115328	0.0600379	0.041162	GBP1/TNFAIP3/ZFYVE16/M6PR	4	up	TB vs HC	MM-CCL23
GO:0007189	adenylate cyclase-activating G protein-coupled receptor signaling pathway	6/252	139/18670	0.0115426	0.0600379	0.041162	CXCL10/CXCL9/ABCA1/CXCL11/GNA13/PTGER4	6	up	TB vs HC	MM-CCL23
GO:0033135	regulation of peptidyl-serine phosphorylation	6/252	139/18670	0.0115426	0.0600379	0.041162	FNIP2/VEGFA/HSP90AA1/RIPK2/TXN/TNF	6	up	TB vs HC	MM-CCL23
GO:0045580	regulation of T cell differentiation	6/252	139/18670	0.0115426	0.0600379	0.041162	FGL2/IRF1/CD83/RIPK2/NFKBIZ/LILRB4	6	up	TB vs HC	MM-CCL23
GO:0048333	mesodermal cell differentiation	3/252	35/18670	0.0115674	0.0600379	0.041162	KDM6B/KLF4/INHBA	3	up	TB vs HC	MM-CCL23
GO:0060251	regulation of glial cell proliferation	3/252	35/18670	0.0115674	0.0600379	0.041162	LYN/TNF/IL1B	3	up	TB vs HC	MM-CCL23
GO:0051147	regulation of muscle cell differentiation	7/252	181/18670	0.0116258	0.0602729	0.0413231	SOD2/CXCL10/CXCL9/RGS2/CFLAR/SPAG9/CD53	7	up	TB vs HC	MM-CCL23
GO:0048661	positive regulation of smooth muscle cell proliferation	5/252	101/18670	0.0119457	0.0605871	0.0415385	STAT1/NAMPT/JUN/CCL5/TNF	5	up	TB vs HC	MM-CCL23
GO:0038061	NIK/NF-kappaB signaling	7/252	183/18670	0.0122934	0.0605871	0.0415385	LIMS1/LITAF/NFKBIA/BIRC3/CALR/TNF/IL1B	7	up	TB vs HC	MM-CCL23
GO:0043487	regulation of RNA stability	7/252	183/18670	0.0122934	0.0605871	0.0415385	ZFP36/XRN1/HNRNPU/ZFP36L1/YBX3/TNFRSF1B/HSPA1A	7	up	TB vs HC	MM-CCL23
GO:0008286	insulin receptor signaling pathway	6/252	141/18670	0.0123211	0.0605871	0.0415385	SOCS3/ATP6V1G1/ATP6V1B2/PTPRE/ATP6V1C1/IL1B	6	up	TB vs HC	MM-CCL23
GO:0010522	regulation of calcium ion transport into cytosol	5/252	102/18670	0.0124271	0.0605871	0.0415385	CXCL10/CXCL9/LYN/CXCL11/CORO1A	5	up	TB vs HC	MM-CCL23
GO:0030224	monocyte differentiation	3/252	36/18670	0.0124954	0.0605871	0.0415385	VEGFA/JUN/ZFP36L1	3	up	TB vs HC	MM-CCL23
GO:0030947	regulation of vascular endothelial growth factor receptor signaling pathway	3/252	36/18670	0.0124954	0.0605871	0.0415385	HIF1A/VEGFA/IL1B	3	up	TB vs HC	MM-CCL23
GO:0032205	negative regulation of telomere maintenance	3/252	36/18670	0.0124954	0.0605871	0.0415385	XRN1/NBN/HNRNPU	3	up	TB vs HC	MM-CCL23
GO:0032733	positive regulation of interleukin-10 production	3/252	36/18670	0.0124954	0.0605871	0.0415385	CD274/CD83/CLEC7A	3	up	TB vs HC	MM-CCL23
GO:0033572	transferrin transport	3/252	36/18670	0.0124954	0.0605871	0.0415385	ATP6V1G1/ATP6V1B2/ATP6V1C1	3	up	TB vs HC	MM-CCL23
GO:0042554	superoxide anion generation	3/252	36/18670	0.0124954	0.0605871	0.0415385	CYBB/FPR2/CLEC7A	3	up	TB vs HC	MM-CCL23
GO:0046627	negative regulation of insulin receptor signaling pathway	3/252	36/18670	0.0124954	0.0605871	0.0415385	SOCS3/PTPRE/IL1B	3	up	TB vs HC	MM-CCL23
GO:1903131	mononuclear cell differentiation	3/252	36/18670	0.0124954	0.0605871	0.0415385	VEGFA/JUN/ZFP36L1	3	up	TB vs HC	MM-CCL23
GO:2000516	positive regulation of CD4-positive, alpha-beta T cell activation	3/252	36/18670	0.0124954	0.0605871	0.0415385	CD83/RIPK2/NFKBIZ	3	up	TB vs HC	MM-CCL23
GO:0008277	regulation of G protein-coupled receptor signaling pathway	6/252	142/18670	0.0127239	0.0605871	0.0415385	CXCL8/PLEK/RGS2/RGS1/RGS10/CCL5	6	up	TB vs HC	MM-CCL23
GO:0048662	negative regulation of smooth muscle cell proliferation	4/252	67/18670	0.0127877	0.0605871	0.0415385	SOD2/TNFAIP3/CDKN1A/KLF4	4	up	TB vs HC	MM-CCL23
GO:0002430	complement receptor mediated signaling pathway	2/252	13/18670	0.0128321	0.0605871	0.0415385	FPR3/FPR2	2	up	TB vs HC	MM-CCL23
GO:0008298	intracellular mRNA localization	2/252	13/18670	0.0128321	0.0605871	0.0415385	ZFP36/ZFP36L1	2	up	TB vs HC	MM-CCL23
GO:0010745	negative regulation of macrophage derived foam cell differentiation	2/252	13/18670	0.0128321	0.0605871	0.0415385	NFKBIA/ABCA1	2	up	TB vs HC	MM-CCL23
GO:0031650	regulation of heat generation	2/252	13/18670	0.0128321	0.0605871	0.0415385	TNF/IL1B	2	up	TB vs HC	MM-CCL23
GO:0033127	regulation of histone phosphorylation	2/252	13/18670	0.0128321	0.0605871	0.0415385	UBE2B/IL1B	2	up	TB vs HC	MM-CCL23
GO:0033623	regulation of integrin activation	2/252	13/18670	0.0128321	0.0605871	0.0415385	PLEK/PTGER4	2	up	TB vs HC	MM-CCL23
GO:0042532	negative regulation of tyrosine phosphorylation of STAT protein	2/252	13/18670	0.0128321	0.0605871	0.0415385	SOCS3/PARP14	2	up	TB vs HC	MM-CCL23
GO:0045086	positive regulation of interleukin-2 biosynthetic process	2/252	13/18670	0.0128321	0.0605871	0.0415385	CLEC7A/IL1B	2	up	TB vs HC	MM-CCL23
GO:0060576	intestinal epithelial cell development	2/252	13/18670	0.0128321	0.0605871	0.0415385	HIF1A/CDKN1A	2	up	TB vs HC	MM-CCL23
GO:0060712	spongiotrophoblast layer development	2/252	13/18670	0.0128321	0.0605871	0.0415385	SOCS3/ZFP36L1	2	up	TB vs HC	MM-CCL23
GO:0061029	eyelid development in camera-type eye	2/252	13/18670	0.0128321	0.0605871	0.0415385	JUN/INHBA	2	up	TB vs HC	MM-CCL23
GO:0061042	vascular wound healing	2/252	13/18670	0.0128321	0.0605871	0.0415385	TNFAIP3/CXCR4	2	up	TB vs HC	MM-CCL23
GO:0090713	immunological memory process	2/252	13/18670	0.0128321	0.0605871	0.0415385	FGL2/TNFRSF14	2	up	TB vs HC	MM-CCL23
GO:0046328	regulation of JNK cascade	7/252	185/18670	0.0129883	0.0605871	0.0415385	RIPK2/ZEB2/SPAG9/GADD45B/IL1RN/TNF/IL1B	7	up	TB vs HC	MM-CCL23
GO:0009743	response to carbohydrate	8/252	230/18670	0.013102	0.0605871	0.0415385	ICAM1/HIF1A/NAMPT/LYN/PIM3/ZFP36L1/CLEC7A/IL1B	8	up	TB vs HC	MM-CCL23
GO:1901800	positive regulation of proteasomal protein catabolic process	5/252	104/18670	0.013429	0.0605871	0.0415385	RNF19B/HERPUD1/HSPA1B/PLK3/HSPA1A	5	up	TB vs HC	MM-CCL23
GO:0031343	positive regulation of cell killing	4/252	68/18670	0.0134465	0.0605871	0.0415385	HLA-E/HLA-C/FAM49B/CLEC7A	4	up	TB vs HC	MM-CCL23
GO:0033627	cell adhesion mediated by integrin	4/252	68/18670	0.0134465	0.0605871	0.0415385	ICAM1/LYN/PLAU/CCL5	4	up	TB vs HC	MM-CCL23
GO:0002714	positive regulation of B cell mediated immunity	3/252	37/18670	0.0134649	0.0605871	0.0415385	HLA-E/CD40/TNF	3	up	TB vs HC	MM-CCL23
GO:0002891	positive regulation of immunoglobulin mediated immune response	3/252	37/18670	0.0134649	0.0605871	0.0415385	HLA-E/CD40/TNF	3	up	TB vs HC	MM-CCL23
GO:0030212	hyaluronan metabolic process	3/252	37/18670	0.0134649	0.0605871	0.0415385	PIM1/NFKB1/IL1B	3	up	TB vs HC	MM-CCL23
GO:0034405	response to fluid shear stress	3/252	37/18670	0.0134649	0.0605871	0.0415385	KLF2/ABCA1/KLF4	3	up	TB vs HC	MM-CCL23
GO:0043243	positive regulation of protein-containing complex disassembly	3/252	37/18670	0.0134649	0.0605871	0.0415385	PLEK/EIF5A/TNF	3	up	TB vs HC	MM-CCL23
GO:0050691	regulation of defense response to virus by host	3/252	37/18670	0.0134649	0.0605871	0.0415385	STAT1/TNFAIP3/IL1B	3	up	TB vs HC	MM-CCL23
GO:0052372	modulation by symbiont of entry into host	3/252	37/18670	0.0134649	0.0605871	0.0415385	CXCL8/IFITM2/IFITM3	3	up	TB vs HC	MM-CCL23
GO:0060236	regulation of mitotic spindle organization	3/252	37/18670	0.0134649	0.0605871	0.0415385	HNRNPU/HSPA1B/HSPA1A	3	up	TB vs HC	MM-CCL23
GO:0071276	cellular response to cadmium ion	3/252	37/18670	0.0134649	0.0605871	0.0415385	FOS/CYBB/JUN	3	up	TB vs HC	MM-CCL23
GO:0071542	dopaminergic neuron differentiation	3/252	37/18670	0.0134649	0.0605871	0.0415385	HIF1A/NR4A2/VEGFA	3	up	TB vs HC	MM-CCL23
GO:0001315	age-dependent response to reactive oxygen species	1/252	1/18670	0.0134976	0.0605871	0.0415385	SOD2	1	up	TB vs HC	MM-CCL23
GO:0001815	positive regulation of antibody-dependent cellular cytotoxicity	1/252	1/18670	0.0134976	0.0605871	0.0415385	HLA-E	1	up	TB vs HC	MM-CCL23
GO:0002398	MHC class Ib protein complex assembly	1/252	1/18670	0.0134976	0.0605871	0.0415385	TAPBP	1	up	TB vs HC	MM-CCL23
GO:0002413	tolerance induction to tumor cell	1/252	1/18670	0.0134976	0.0605871	0.0415385	CD274	1	up	TB vs HC	MM-CCL23
GO:0002472	macrophage antigen processing and presentation	1/252	1/18670	0.0134976	0.0605871	0.0415385	FGL2	1	up	TB vs HC	MM-CCL23
GO:0002616	regulation of macrophage antigen processing and presentation	1/252	1/18670	0.0134976	0.0605871	0.0415385	FGL2	1	up	TB vs HC	MM-CCL23
GO:0002617	negative regulation of macrophage antigen processing and presentation	1/252	1/18670	0.0134976	0.0605871	0.0415385	FGL2	1	up	TB vs HC	MM-CCL23
GO:0002843	regulation of tolerance induction to tumor cell	1/252	1/18670	0.0134976	0.0605871	0.0415385	CD274	1	up	TB vs HC	MM-CCL23
GO:0002845	positive regulation of tolerance induction to tumor cell	1/252	1/18670	0.0134976	0.0605871	0.0415385	CD274	1	up	TB vs HC	MM-CCL23
GO:0003068	regulation of systemic arterial blood pressure by acetylcholine	1/252	1/18670	0.0134976	0.0605871	0.0415385	SOD2	1	up	TB vs HC	MM-CCL23
GO:0003069	acetylcholine-mediated vasodilation involved in regulation of systemic arterial blood pressure	1/252	1/18670	0.0134976	0.0605871	0.0415385	SOD2	1	up	TB vs HC	MM-CCL23
GO:0003070	regulation of systemic arterial blood pressure by neurotransmitter	1/252	1/18670	0.0134976	0.0605871	0.0415385	SOD2	1	up	TB vs HC	MM-CCL23
GO:0010477	response to sulfur dioxide	1/252	1/18670	0.0134976	0.0605871	0.0415385	ICAM1	1	up	TB vs HC	MM-CCL23
GO:0010849	regulation of proton-transporting ATPase activity, rotational mechanism	1/252	1/18670	0.0134976	0.0605871	0.0415385	PPIF	1	up	TB vs HC	MM-CCL23
GO:0010920	negative regulation of inositol phosphate biosynthetic process	1/252	1/18670	0.0134976	0.0605871	0.0415385	PLEK	1	up	TB vs HC	MM-CCL23
GO:0010924	regulation of inositol-polyphosphate 5-phosphatase activity	1/252	1/18670	0.0134976	0.0605871	0.0415385	PLEK	1	up	TB vs HC	MM-CCL23
GO:0010925	positive regulation of inositol-polyphosphate 5-phosphatase activity	1/252	1/18670	0.0134976	0.0605871	0.0415385	PLEK	1	up	TB vs HC	MM-CCL23
GO:0010931	macrophage tolerance induction	1/252	1/18670	0.0134976	0.0605871	0.0415385	IRAK3	1	up	TB vs HC	MM-CCL23
GO:0010932	regulation of macrophage tolerance induction	1/252	1/18670	0.0134976	0.0605871	0.0415385	IRAK3	1	up	TB vs HC	MM-CCL23
GO:0010933	positive regulation of macrophage tolerance induction	1/252	1/18670	0.0134976	0.0605871	0.0415385	IRAK3	1	up	TB vs HC	MM-CCL23
GO:0021594	rhombomere formation	1/252	1/18670	0.0134976	0.0605871	0.0415385	EGR2	1	up	TB vs HC	MM-CCL23
GO:0021660	rhombomere 3 formation	1/252	1/18670	0.0134976	0.0605871	0.0415385	EGR2	1	up	TB vs HC	MM-CCL23
GO:0021664	rhombomere 5 morphogenesis	1/252	1/18670	0.0134976	0.0605871	0.0415385	EGR2	1	up	TB vs HC	MM-CCL23
GO:0021666	rhombomere 5 formation	1/252	1/18670	0.0134976	0.0605871	0.0415385	EGR2	1	up	TB vs HC	MM-CCL23
GO:0030845	phospholipase C-inhibiting G protein-coupled receptor signaling pathway	1/252	1/18670	0.0134976	0.0605871	0.0415385	PLEK	1	up	TB vs HC	MM-CCL23
GO:0031460	glycine betaine transport	1/252	1/18670	0.0134976	0.0605871	0.0415385	SLC38A2	1	up	TB vs HC	MM-CCL23
GO:0032491	detection of molecule of fungal origin	1/252	1/18670	0.0134976	0.0605871	0.0415385	CLEC7A	1	up	TB vs HC	MM-CCL23
GO:0033367	protein localization to mast cell secretory granule	1/252	1/18670	0.0134976	0.0605871	0.0415385	SRGN	1	up	TB vs HC	MM-CCL23
GO:0033368	protease localization to mast cell secretory granule	1/252	1/18670	0.0134976	0.0605871	0.0415385	SRGN	1	up	TB vs HC	MM-CCL23
GO:0033370	maintenance of protein location in mast cell secretory granule	1/252	1/18670	0.0134976	0.0605871	0.0415385	SRGN	1	up	TB vs HC	MM-CCL23
GO:0033371	T cell secretory granule organization	1/252	1/18670	0.0134976	0.0605871	0.0415385	SRGN	1	up	TB vs HC	MM-CCL23
GO:0033373	maintenance of protease location in mast cell secretory granule	1/252	1/18670	0.0134976	0.0605871	0.0415385	SRGN	1	up	TB vs HC	MM-CCL23
GO:0033374	protein localization to T cell secretory granule	1/252	1/18670	0.0134976	0.0605871	0.0415385	SRGN	1	up	TB vs HC	MM-CCL23
GO:0033375	protease localization to T cell secretory granule	1/252	1/18670	0.0134976	0.0605871	0.0415385	SRGN	1	up	TB vs HC	MM-CCL23
GO:0033377	maintenance of protein location in T cell secretory granule	1/252	1/18670	0.0134976	0.0605871	0.0415385	SRGN	1	up	TB vs HC	MM-CCL23
GO:0033379	maintenance of protease location in T cell secretory granule	1/252	1/18670	0.0134976	0.0605871	0.0415385	SRGN	1	up	TB vs HC	MM-CCL23
GO:0033380	granzyme B localization to T cell secretory granule	1/252	1/18670	0.0134976	0.0605871	0.0415385	SRGN	1	up	TB vs HC	MM-CCL23
GO:0033382	maintenance of granzyme B location in T cell secretory granule	1/252	1/18670	0.0134976	0.0605871	0.0415385	SRGN	1	up	TB vs HC	MM-CCL23
GO:0034147	regulation of toll-like receptor 5 signaling pathway	1/252	1/18670	0.0134976	0.0605871	0.0415385	TNFAIP3	1	up	TB vs HC	MM-CCL23
GO:0034148	negative regulation of toll-like receptor 5 signaling pathway	1/252	1/18670	0.0134976	0.0605871	0.0415385	TNFAIP3	1	up	TB vs HC	MM-CCL23
GO:0035504	regulation of myosin light chain kinase activity	1/252	1/18670	0.0134976	0.0605871	0.0415385	IL1B	1	up	TB vs HC	MM-CCL23
GO:0035505	positive regulation of myosin light chain kinase activity	1/252	1/18670	0.0134976	0.0605871	0.0415385	IL1B	1	up	TB vs HC	MM-CCL23
GO:0035998	7,8-dihydroneopterin 3'-triphosphate biosynthetic process	1/252	1/18670	0.0134976	0.0605871	0.0415385	GCH1	1	up	TB vs HC	MM-CCL23
GO:0036497	eIF2alpha dephosphorylation in response to endoplasmic reticulum stress	1/252	1/18670	0.0134976	0.0605871	0.0415385	PPP1R15A	1	up	TB vs HC	MM-CCL23
GO:0038159	C-X-C chemokine receptor CXCR4 signaling pathway	1/252	1/18670	0.0134976	0.0605871	0.0415385	CXCR4	1	up	TB vs HC	MM-CCL23
GO:0038160	CXCL12-activated CXCR4 signaling pathway	1/252	1/18670	0.0134976	0.0605871	0.0415385	CXCR4	1	up	TB vs HC	MM-CCL23
GO:0045083	negative regulation of interleukin-12 biosynthetic process	1/252	1/18670	0.0134976	0.0605871	0.0415385	NFKB1	1	up	TB vs HC	MM-CCL23
GO:0045175	basal protein localization	1/252	1/18670	0.0134976	0.0605871	0.0415385	ERBIN	1	up	TB vs HC	MM-CCL23
GO:0046725	negative regulation by virus of viral protein levels in host cell	1/252	1/18670	0.0134976	0.0605871	0.0415385	STAT1	1	up	TB vs HC	MM-CCL23
GO:0050822	peptide stabilization	1/252	1/18670	0.0134976	0.0605871	0.0415385	TAPBP	1	up	TB vs HC	MM-CCL23
GO:0050823	peptide antigen stabilization	1/252	1/18670	0.0134976	0.0605871	0.0415385	TAPBP	1	up	TB vs HC	MM-CCL23
GO:0060305	regulation of cell diameter	1/252	1/18670	0.0134976	0.0605871	0.0415385	PLEK	1	up	TB vs HC	MM-CCL23
GO:0060820	inactivation of X chromosome by heterochromatin assembly	1/252	1/18670	0.0134976	0.0605871	0.0415385	SMCHD1	1	up	TB vs HC	MM-CCL23
GO:0060821	inactivation of X chromosome by DNA methylation	1/252	1/18670	0.0134976	0.0605871	0.0415385	SMCHD1	1	up	TB vs HC	MM-CCL23
GO:0060904	regulation of protein folding in endoplasmic reticulum	1/252	1/18670	0.0134976	0.0605871	0.0415385	HSPA5	1	up	TB vs HC	MM-CCL23
GO:0061048	negative regulation of branching involved in lung morphogenesis	1/252	1/18670	0.0134976	0.0605871	0.0415385	TNF	1	up	TB vs HC	MM-CCL23
GO:0070429	negative regulation of nucleotide-binding oligomerization domain containing 1 signaling pathway	1/252	1/18670	0.0134976	0.0605871	0.0415385	TNFAIP3	1	up	TB vs HC	MM-CCL23
GO:0072308	negative regulation of metanephric nephron tubule epithelial cell differentiation	1/252	1/18670	0.0134976	0.0605871	0.0415385	STAT1	1	up	TB vs HC	MM-CCL23
GO:0072616	interleukin-18 secretion	1/252	1/18670	0.0134976	0.0605871	0.0415385	GBP5	1	up	TB vs HC	MM-CCL23
GO:0072682	eosinophil extravasation	1/252	1/18670	0.0134976	0.0605871	0.0415385	PTGER4	1	up	TB vs HC	MM-CCL23
GO:0090108	positive regulation of high-density lipoprotein particle assembly	1/252	1/18670	0.0134976	0.0605871	0.0415385	ABCA1	1	up	TB vs HC	MM-CCL23
GO:0097403	cellular response to raffinose	1/252	1/18670	0.0134976	0.0605871	0.0415385	ZFP36L1	1	up	TB vs HC	MM-CCL23
GO:0140194	negative regulation of adenylate cyclase-inhibiting adrenergic receptor signaling pathway involved in heart process	1/252	1/18670	0.0134976	0.0605871	0.0415385	RGS2	1	up	TB vs HC	MM-CCL23
GO:1900036	positive regulation of cellular response to heat	1/252	1/18670	0.0134976	0.0605871	0.0415385	IER5	1	up	TB vs HC	MM-CCL23
GO:1901545	response to raffinose	1/252	1/18670	0.0134976	0.0605871	0.0415385	ZFP36L1	1	up	TB vs HC	MM-CCL23
GO:1901647	positive regulation of synoviocyte proliferation	1/252	1/18670	0.0134976	0.0605871	0.0415385	NEAT1	1	up	TB vs HC	MM-CCL23
GO:1901834	regulation of deadenylation-independent decapping of nuclear-transcribed mRNA	1/252	1/18670	0.0134976	0.0605871	0.0415385	ZFP36	1	up	TB vs HC	MM-CCL23
GO:1901835	positive regulation of deadenylation-independent decapping of nuclear-transcribed mRNA	1/252	1/18670	0.0134976	0.0605871	0.0415385	ZFP36	1	up	TB vs HC	MM-CCL23
GO:1902380	positive regulation of endoribonuclease activity	1/252	1/18670	0.0134976	0.0605871	0.0415385	HSPA1A	1	up	TB vs HC	MM-CCL23
GO:1902748	positive regulation of lens fiber cell differentiation	1/252	1/18670	0.0134976	0.0605871	0.0415385	ZEB2	1	up	TB vs HC	MM-CCL23
GO:1902889	protein localization to spindle microtubule	1/252	1/18670	0.0134976	0.0605871	0.0415385	HNRNPU	1	up	TB vs HC	MM-CCL23
GO:1903570	regulation of protein kinase D signaling	1/252	1/18670	0.0134976	0.0605871	0.0415385	VEGFA	1	up	TB vs HC	MM-CCL23
GO:1903572	positive regulation of protein kinase D signaling	1/252	1/18670	0.0134976	0.0605871	0.0415385	VEGFA	1	up	TB vs HC	MM-CCL23
GO:1903916	regulation of endoplasmic reticulum stress-induced eIF2 alpha dephosphorylation	1/252	1/18670	0.0134976	0.0605871	0.0415385	PPP1R15A	1	up	TB vs HC	MM-CCL23
GO:1903917	positive regulation of endoplasmic reticulum stress-induced eIF2 alpha dephosphorylation	1/252	1/18670	0.0134976	0.0605871	0.0415385	PPP1R15A	1	up	TB vs HC	MM-CCL23
GO:1903943	regulation of hepatocyte apoptotic process	1/252	1/18670	0.0134976	0.0605871	0.0415385	CFLAR	1	up	TB vs HC	MM-CCL23
GO:1903944	negative regulation of hepatocyte apoptotic process	1/252	1/18670	0.0134976	0.0605871	0.0415385	CFLAR	1	up	TB vs HC	MM-CCL23
GO:1904235	regulation of substrate-dependent cell migration, cell attachment to substrate	1/252	1/18670	0.0134976	0.0605871	0.0415385	FN1	1	up	TB vs HC	MM-CCL23
GO:1904237	positive regulation of substrate-dependent cell migration, cell attachment to substrate	1/252	1/18670	0.0134976	0.0605871	0.0415385	FN1	1	up	TB vs HC	MM-CCL23
GO:1904246	negative regulation of polynucleotide adenylyltransferase activity	1/252	1/18670	0.0134976	0.0605871	0.0415385	ZFP36	1	up	TB vs HC	MM-CCL23
GO:1904716	positive regulation of chaperone-mediated autophagy	1/252	1/18670	0.0134976	0.0605871	0.0415385	PLK3	1	up	TB vs HC	MM-CCL23
GO:1904998	negative regulation of leukocyte adhesion to arterial endothelial cell	1/252	1/18670	0.0134976	0.0605871	0.0415385	KLF4	1	up	TB vs HC	MM-CCL23
GO:1905062	positive regulation of cardioblast proliferation	1/252	1/18670	0.0134976	0.0605871	0.0415385	PIM1	1	up	TB vs HC	MM-CCL23
GO:1905377	response to D-galactose	1/252	1/18670	0.0134976	0.0605871	0.0415385	NAMPT	1	up	TB vs HC	MM-CCL23
GO:1905404	positive regulation of activated CD8-positive, alpha-beta T cell apoptotic process	1/252	1/18670	0.0134976	0.0605871	0.0415385	CD274	1	up	TB vs HC	MM-CCL23
GO:1905794	response to puromycin	1/252	1/18670	0.0134976	0.0605871	0.0415385	XRN1	1	up	TB vs HC	MM-CCL23
GO:1905795	cellular response to puromycin	1/252	1/18670	0.0134976	0.0605871	0.0415385	XRN1	1	up	TB vs HC	MM-CCL23
GO:1990280	RNA localization to chromatin	1/252	1/18670	0.0134976	0.0605871	0.0415385	HNRNPU	1	up	TB vs HC	MM-CCL23
GO:1990384	hyaloid vascular plexus regression	1/252	1/18670	0.0134976	0.0605871	0.0415385	NINJ1	1	up	TB vs HC	MM-CCL23
GO:2000419	regulation of eosinophil extravasation	1/252	1/18670	0.0134976	0.0605871	0.0415385	PTGER4	1	up	TB vs HC	MM-CCL23
GO:2000420	negative regulation of eosinophil extravasation	1/252	1/18670	0.0134976	0.0605871	0.0415385	PTGER4	1	up	TB vs HC	MM-CCL23
GO:2000567	regulation of memory T cell activation	1/252	1/18670	0.0134976	0.0605871	0.0415385	FAM49B	1	up	TB vs HC	MM-CCL23
GO:2000568	positive regulation of memory T cell activation	1/252	1/18670	0.0134976	0.0605871	0.0415385	FAM49B	1	up	TB vs HC	MM-CCL23
GO:0051047	positive regulation of secretion	12/252	428/18670	0.0137953	0.0618629	0.0424132	CCL3/HLA-E/CD274/HIF1A/RIPK2/CLEC4E/TNFRSF14/PTGER4/HCAR2/TNF/IL1B/INHBA	12	up	TB vs HC	MM-CCL23
GO:0050678	regulation of epithelial cell proliferation	11/252	378/18670	0.0140243	0.0628284	0.0430751	CCL2/STAT1/HIF1A/VEGFA/TNFAIP3/ZFP36/JUN/CFLAR/ZFP36L1/CCL5/TNF	11	up	TB vs HC	MM-CCL23
GO:0051783	regulation of nuclear division	7/252	188/18670	0.0140829	0.0630293	0.0432129	DUSP1/HNRNPU/CALR/UBE2B/HSPA1B/IL1B/HSPA1A	7	up	TB vs HC	MM-CCL23
GO:0051865	protein autoubiquitination	4/252	69/18670	0.0141265	0.0631629	0.0433045	RNF19B/RNF213/UBE2B/RNF13	4	up	TB vs HC	MM-CCL23
GO:1904892	regulation of receptor signaling pathway via STAT	6/252	146/18670	0.0144277	0.0644467	0.0441846	SOCS3/LYN/PARP14/CD40/CCL5/TNF	6	up	TB vs HC	MM-CCL23
GO:0048246	macrophage chemotaxis	3/252	38/18670	0.014476	0.0644738	0.0442032	CCL2/CCL3/CCL5	3	up	TB vs HC	MM-CCL23
GO:1900077	negative regulation of cellular response to insulin stimulus	3/252	38/18670	0.014476	0.0644738	0.0442032	SOCS3/PTPRE/IL1B	3	up	TB vs HC	MM-CCL23
GO:2000279	negative regulation of DNA biosynthetic process	3/252	38/18670	0.014476	0.0644738	0.0442032	DUSP1/XRN1/HNRNPU	3	up	TB vs HC	MM-CCL23
GO:0048608	reproductive structure development	12/252	431/18670	0.0145014	0.0645243	0.0442379	CTSB/ICAM1/HIF1A/TNFSF10/SOCS3/JUNB/VEGFA/BASP1/ZFP36L1/YBX3/HSPA5/INHBA	12	up	TB vs HC	MM-CCL23
GO:0030900	forebrain development	11/252	381/18670	0.0147925	0.0655161	0.0449178	HIF1A/ATF5/NR4A2/KDM6B/ZEB2/SLC38A2/BCL2A1/CXCR4/PHACTR1/DNAJB1/INHBA	11	up	TB vs HC	MM-CCL23
GO:0060395	SMAD protein signal transduction	4/252	70/18670	0.014828	0.0655161	0.0449178	FOS/JUN/SUB1/INHBA	4	up	TB vs HC	MM-CCL23
GO:0030213	hyaluronan biosynthetic process	2/252	14/18670	0.0148387	0.0655161	0.0449178	NFKB1/IL1B	2	up	TB vs HC	MM-CCL23
GO:0045953	negative regulation of natural killer cell mediated cytotoxicity	2/252	14/18670	0.0148387	0.0655161	0.0449178	HLA-E/SERPINB9	2	up	TB vs HC	MM-CCL23
GO:0050930	induction of positive chemotaxis	2/252	14/18670	0.0148387	0.0655161	0.0449178	CXCL8/VEGFA	2	up	TB vs HC	MM-CCL23
GO:0072567	chemokine (C-X-C motif) ligand 2 production	2/252	14/18670	0.0148387	0.0655161	0.0449178	KLF4/TNF	2	up	TB vs HC	MM-CCL23
GO:0097202	activation of cysteine-type endopeptidase activity	2/252	14/18670	0.0148387	0.0655161	0.0449178	RIPK2/LGMN	2	up	TB vs HC	MM-CCL23
GO:2000345	regulation of hepatocyte proliferation	2/252	14/18670	0.0148387	0.0655161	0.0449178	TNFAIP3/CFLAR	2	up	TB vs HC	MM-CCL23
GO:0061458	reproductive system development	12/252	434/18670	0.0152347	0.0671675	0.0460501	CTSB/ICAM1/HIF1A/TNFSF10/SOCS3/JUNB/VEGFA/BASP1/ZFP36L1/YBX3/HSPA5/INHBA	12	up	TB vs HC	MM-CCL23
GO:0042594	response to starvation	7/252	191/18670	0.015242	0.0671675	0.0460501	ZFP36/JUN/ATF3/SLC38A2/CDKN1A/KLF10/HSPA5	7	up	TB vs HC	MM-CCL23
GO:0014065	phosphatidylinositol 3-kinase signaling	6/252	148/18670	0.0153365	0.0675191	0.0462911	IER3/LYN/KLF4/ZFP36L1/CCL5/TNF	6	up	TB vs HC	MM-CCL23
GO:0072595	maintenance of protein localization in organelle	3/252	39/18670	0.0155291	0.0682356	0.0467823	HNRNPU/TXN/HSPA5	3	up	TB vs HC	MM-CCL23
GO:2000648	positive regulation of stem cell proliferation	3/252	39/18670	0.0155291	0.0682356	0.0467823	HIF1A/VEGFA/HNRNPU	3	up	TB vs HC	MM-CCL23
GO:0071479	cellular response to ionizing radiation	4/252	71/18670	0.0155511	0.0682669	0.0468038	NAMPT/CDKN1A/TANK/HSPA5	4	up	TB vs HC	MM-CCL23
GO:0030004	cellular monovalent inorganic cation homeostasis	5/252	108/18670	0.0155932	0.0683862	0.0468856	ATP6V1G1/DMXL2/ATP6V1B2/ATP1B3/ATP6V1C1	5	up	TB vs HC	MM-CCL23
GO:0071902	positive regulation of protein serine/threonine kinase activity	10/252	334/18670	0.0156689	0.0686527	0.0470683	VEGFA/DDX3X/RIPK2/ZEB2/CXCR4/SPAG9/GADD45B/CD40/TNF/IL1B	10	up	TB vs HC	MM-CCL23
GO:0009267	cellular response to starvation	6/252	149/18670	0.0158055	0.0690531	0.0473428	JUN/ATF3/SLC38A2/CDKN1A/KLF10/HSPA5	6	up	TB vs HC	MM-CCL23
GO:2000058	regulation of ubiquitin-dependent protein catabolic process	6/252	149/18670	0.0158055	0.0690531	0.0473428	RNF19B/N4BP1/HERPUD1/HSPA1B/PLK3/HSPA1A	6	up	TB vs HC	MM-CCL23
GO:2001056	positive regulation of cysteine-type endopeptidase activity	6/252	149/18670	0.0158055	0.0690531	0.0473428	TNFSF10/DDX3X/RIPK2/LGMN/CLEC7A/TNF	6	up	TB vs HC	MM-CCL23
GO:0002377	immunoglobulin production	7/252	193/18670	0.0160516	0.0700612	0.048034	FGL2/HLA-E/IGKC/TNFSF13B/NBN/CD40/TNF	7	up	TB vs HC	MM-CCL23
GO:0061351	neural precursor cell proliferation	6/252	150/18670	0.0162843	0.0709931	0.0486729	HIF1A/ATF5/VEGFA/LYN/CTSZ/ZEB2	6	up	TB vs HC	MM-CCL23
GO:0002532	production of molecular mediator involved in inflammatory response	4/252	72/18670	0.016296	0.0709931	0.0486729	GBP5/IDO1/LYN/CLEC7A	4	up	TB vs HC	MM-CCL23
GO:0001709	cell fate determination	3/252	40/18670	0.0166242	0.0720802	0.0494182	MCL1/IFRD1/KLF4	3	up	TB vs HC	MM-CCL23
GO:0002369	T cell cytokine production	3/252	40/18670	0.0166242	0.0720802	0.0494182	RSAD2/TNFRSF1B/IL1B	3	up	TB vs HC	MM-CCL23
GO:0051281	positive regulation of release of sequestered calcium ion into cytosol	3/252	40/18670	0.0166242	0.0720802	0.0494182	CXCL10/CXCL9/CXCL11	3	up	TB vs HC	MM-CCL23
GO:0071470	cellular response to osmotic stress	3/252	40/18670	0.0166242	0.0720802	0.0494182	DDX3X/ZFP36L1/YBX3	3	up	TB vs HC	MM-CCL23
GO:0090184	positive regulation of kidney development	3/252	40/18670	0.0166242	0.0720802	0.0494182	VEGFA/BASP1/CFLAR	3	up	TB vs HC	MM-CCL23
GO:0051222	positive regulation of protein transport	12/252	440/18670	0.0167856	0.0727111	0.0498507	CCL3/HLA-E/CD274/HIF1A/RIPK2/CLEC4E/TNFRSF14/PTGER4/HCAR2/TNF/PLK3/IL1B	12	up	TB vs HC	MM-CCL23
GO:0045930	negative regulation of mitotic cell cycle	10/252	338/18670	0.0168829	0.072893	0.0499754	CCL2/DUSP1/CDKN1A/KLF4/NBN/ZFP36L1/NABP1/TNF/PLK3/BTG1	10	up	TB vs HC	MM-CCL23
GO:0002467	germinal center formation	2/252	15/18670	0.0169707	0.072893	0.0499754	TNFAIP3/TNFSF13B	2	up	TB vs HC	MM-CCL23
GO:0002716	negative regulation of natural killer cell mediated immunity	2/252	15/18670	0.0169707	0.072893	0.0499754	HLA-E/SERPINB9	2	up	TB vs HC	MM-CCL23
GO:0030730	sequestering of triglyceride	2/252	15/18670	0.0169707	0.072893	0.0499754	TNF/IL1B	2	up	TB vs HC	MM-CCL23
GO:0045073	regulation of chemokine biosynthetic process	2/252	15/18670	0.0169707	0.072893	0.0499754	TNF/IL1B	2	up	TB vs HC	MM-CCL23
GO:0048569	post-embryonic animal organ development	2/252	15/18670	0.0169707	0.072893	0.0499754	VEGFA/KLF4	2	up	TB vs HC	MM-CCL23
GO:0071801	regulation of podosome assembly	2/252	15/18670	0.0169707	0.072893	0.0499754	LCP1/TNF	2	up	TB vs HC	MM-CCL23
GO:0072075	metanephric mesenchyme development	2/252	15/18670	0.0169707	0.072893	0.0499754	STAT1/BASP1	2	up	TB vs HC	MM-CCL23
GO:2001028	positive regulation of endothelial cell chemotaxis	2/252	15/18670	0.0169707	0.072893	0.0499754	VEGFA/LGMN	2	up	TB vs HC	MM-CCL23
GO:0032945	negative regulation of mononuclear cell proliferation	4/252	73/18670	0.017063	0.0731522	0.0501531	IDO1/CD274/LYN/TNFRSF14	4	up	TB vs HC	MM-CCL23
GO:0050672	negative regulation of lymphocyte proliferation	4/252	73/18670	0.017063	0.0731522	0.0501531	IDO1/CD274/LYN/TNFRSF14	4	up	TB vs HC	MM-CCL23
GO:0034250	positive regulation of cellular amide metabolic process	6/252	152/18670	0.0172719	0.0739093	0.0506723	DDX3X/PPP1R15A/EIF5A/YBX3/CCL5/TNF	6	up	TB vs HC	MM-CCL23
GO:1903169	regulation of calcium ion transmembrane transport	6/252	152/18670	0.0172719	0.0739093	0.0506723	CXCL10/CXCL9/LYN/CXCL11/CORO1A/PDE4B	6	up	TB vs HC	MM-CCL23
GO:0030890	positive regulation of B cell proliferation	3/252	41/18670	0.0177616	0.0757222	0.0519152	TNFSF13B/CDKN1A/CD40	3	up	TB vs HC	MM-CCL23
GO:0034122	negative regulation of toll-like receptor signaling pathway	3/252	41/18670	0.0177616	0.0757222	0.0519152	TNFAIP3/LYN/IRAK3	3	up	TB vs HC	MM-CCL23
GO:0050873	brown fat cell differentiation	3/252	41/18670	0.0177616	0.0757222	0.0519152	RGS2/HNRNPU/ERO1A	3	up	TB vs HC	MM-CCL23
GO:0090224	regulation of spindle organization	3/252	41/18670	0.0177616	0.0757222	0.0519152	HNRNPU/HSPA1B/HSPA1A	3	up	TB vs HC	MM-CCL23
GO:0043507	positive regulation of JUN kinase activity	4/252	74/18670	0.0178521	0.0760375	0.0521313	RIPK2/ZEB2/SPAG9/TNF	4	up	TB vs HC	MM-CCL23
GO:0014902	myotube differentiation	5/252	112/18670	0.0179787	0.0763638	0.052355	CXCL10/CXCL9/CFLAR/PLEKHO1/CD53	5	up	TB vs HC	MM-CCL23
GO:0050868	negative regulation of T cell activation	5/252	112/18670	0.0179787	0.0763638	0.052355	IDO1/FGL2/CD274/IRF1/TNFRSF14	5	up	TB vs HC	MM-CCL23
GO:1903510	mucopolysaccharide metabolic process	5/252	112/18670	0.0179787	0.0763638	0.052355	B4GALT5/PIM1/NFKB1/DSE/IL1B	5	up	TB vs HC	MM-CCL23
GO:1904062	regulation of cation transmembrane transport	10/252	342/18670	0.0181652	0.0770843	0.052849	CCL2/CXCL10/CXCL9/LYN/RGS2/CXCL11/CORO1A/PPIF/PDE4B/ATP1B3	10	up	TB vs HC	MM-CCL23
GO:0031099	regeneration	7/252	198/18670	0.0182081	0.0771949	0.0529248	NINJ1/JUN/CFLAR/IFRD1/LCP1/CDKN1A/KLF4	7	up	TB vs HC	MM-CCL23
GO:0001101	response to acid chemical	10/252	343/18670	0.0184967	0.078346	0.053714	DUSP1/ICAM1/VEGFA/LYN/CYBB/KLF2/ABCA1/KLF4/PTGER4/TNF	10	up	TB vs HC	MM-CCL23
GO:0035821	modulation of process of other organism	5/252	113/18670	0.0186107	0.0787559	0.0539951	CCL3/SERPINB9/JUN/CCL4/CCL5	5	up	TB vs HC	MM-CCL23
GO:0061013	regulation of mRNA catabolic process	7/252	199/18670	0.0186627	0.0787621	0.0539993	ZFP36/XRN1/ZC3HAV1/HNRNPU/ZFP36L1/YBX3/HSPA1A	7	up	TB vs HC	MM-CCL23
GO:0001960	negative regulation of cytokine-mediated signaling pathway	4/252	75/18670	0.0186637	0.0787621	0.0539993	PARP14/IL1RN/CCL5/IRAK3	4	up	TB vs HC	MM-CCL23
GO:1903201	regulation of oxidative stress-induced cell death	4/252	75/18670	0.0186637	0.0787621	0.0539993	SOD2/HIF1A/MCL1/TXN	4	up	TB vs HC	MM-CCL23
GO:0006509	membrane protein ectodomain proteolysis	3/252	42/18670	0.0189413	0.0796404	0.0546015	TNFRSF1B/TNF/IL1B	3	up	TB vs HC	MM-CCL23
GO:0051154	negative regulation of striated muscle cell differentiation	3/252	42/18670	0.0189413	0.0796404	0.0546015	CXCL10/RGS2/CFLAR	3	up	TB vs HC	MM-CCL23
GO:0097028	dendritic cell differentiation	3/252	42/18670	0.0189413	0.0796404	0.0546015	LYN/TMEM176B/TMEM176A	3	up	TB vs HC	MM-CCL23
GO:1901031	regulation of response to reactive oxygen species	3/252	42/18670	0.0189413	0.0796404	0.0546015	GCH1/TXN/TNF	3	up	TB vs HC	MM-CCL23
GO:0001780	neutrophil homeostasis	2/252	16/18670	0.0192244	0.0798781	0.0547644	PDE4B/HCAR2	2	up	TB vs HC	MM-CCL23
GO:0002070	epithelial cell maturation	2/252	16/18670	0.0192244	0.0798781	0.0547644	HIF1A/CDKN1A	2	up	TB vs HC	MM-CCL23
GO:0002475	antigen processing and presentation via MHC class Ib	2/252	16/18670	0.0192244	0.0798781	0.0547644	HLA-E/HLA-C	2	up	TB vs HC	MM-CCL23
GO:0002830	positive regulation of type 2 immune response	2/252	16/18670	0.0192244	0.0798781	0.0547644	IDO1/RSAD2	2	up	TB vs HC	MM-CCL23
GO:0010875	positive regulation of cholesterol efflux	2/252	16/18670	0.0192244	0.0798781	0.0547644	NFKBIA/ABCA1	2	up	TB vs HC	MM-CCL23
GO:0032695	negative regulation of interleukin-12 production	2/252	16/18670	0.0192244	0.0798781	0.0547644	NFKB1/IRAK3	2	up	TB vs HC	MM-CCL23
GO:0034116	positive regulation of heterotypic cell-cell adhesion	2/252	16/18670	0.0192244	0.0798781	0.0547644	TNF/IL1B	2	up	TB vs HC	MM-CCL23
GO:0042033	chemokine biosynthetic process	2/252	16/18670	0.0192244	0.0798781	0.0547644	TNF/IL1B	2	up	TB vs HC	MM-CCL23
GO:0050755	chemokine metabolic process	2/252	16/18670	0.0192244	0.0798781	0.0547644	TNF/IL1B	2	up	TB vs HC	MM-CCL23
GO:0055119	relaxation of cardiac muscle	2/252	16/18670	0.0192244	0.0798781	0.0547644	RGS2/PDE4B	2	up	TB vs HC	MM-CCL23
GO:0061158	3'-UTR-mediated mRNA destabilization	2/252	16/18670	0.0192244	0.0798781	0.0547644	ZFP36/ZFP36L1	2	up	TB vs HC	MM-CCL23
GO:0061684	chaperone-mediated autophagy	2/252	16/18670	0.0192244	0.0798781	0.0547644	HSP90AA1/PLK3	2	up	TB vs HC	MM-CCL23
GO:0090036	regulation of protein kinase C signaling	2/252	16/18670	0.0192244	0.0798781	0.0547644	VEGFA/CD40	2	up	TB vs HC	MM-CCL23
GO:0030282	bone mineralization	5/252	114/18670	0.0192571	0.0799413	0.0548078	CCL3/HIF1A/SRGN/CCR1/KLF10	5	up	TB vs HC	MM-CCL23
GO:1903362	regulation of cellular protein catabolic process	8/252	247/18670	0.0192893	0.0800026	0.0548498	TNFAIP3/RNF19B/HSP90AA1/N4BP1/HERPUD1/HSPA1B/PLK3/HSPA1A	8	up	TB vs HC	MM-CCL23
GO:0006401	RNA catabolic process	11/252	397/18670	0.0194368	0.0805413	0.0552191	DDX5/ISG20/ZFP36/XRN1/ZC3HAV1/HNRNPU/ZFP36L1/YBX3/TNFRSF1B/HSPA1B/HSPA1A	11	up	TB vs HC	MM-CCL23
GO:0006826	iron ion transport	4/252	76/18670	0.0194978	0.0805755	0.0552426	ATP6V1G1/ATP6V1B2/SLC25A37/ATP6V1C1	4	up	TB vs HC	MM-CCL23
GO:0030500	regulation of bone mineralization	4/252	76/18670	0.0194978	0.0805755	0.0552426	CCL3/HIF1A/SRGN/CCR1	4	up	TB vs HC	MM-CCL23
GO:0045454	cell redox homeostasis	4/252	76/18670	0.0194978	0.0805755	0.0552426	CYBB/PDIA3/ERO1A/TXN	4	up	TB vs HC	MM-CCL23
GO:0071383	cellular response to steroid hormone stimulus	8/252	248/18670	0.0197085	0.0813732	0.0557895	DDX5/ICAM1/NR4A2/ZFP36/CFLAR/HNRNPU/ZFP36L1/CALR	8	up	TB vs HC	MM-CCL23
GO:0048638	regulation of developmental growth	10/252	347/18670	0.0198674	0.0819553	0.0561886	VEGFA/RGS2/BASP1/PIM1/IFRD1/CXCR4/CDKN1A/LGMN/YBX3/FN1	10	up	TB vs HC	MM-CCL23
GO:0008631	intrinsic apoptotic signaling pathway in response to oxidative stress	3/252	43/18670	0.0201635	0.0826558	0.0566688	SOD2/HIF1A/MCL1	3	up	TB vs HC	MM-CCL23
GO:0021762	substantia nigra development	3/252	43/18670	0.0201635	0.0826558	0.0566688	BASP1/GNB4/HSPA5	3	up	TB vs HC	MM-CCL23
GO:0030866	cortical actin cytoskeleton organization	3/252	43/18670	0.0201635	0.0826558	0.0566688	PLEK/CALR/TNF	3	up	TB vs HC	MM-CCL23
GO:0034198	cellular response to amino acid starvation	3/252	43/18670	0.0201635	0.0826558	0.0566688	ATF3/SLC38A2/CDKN1A	3	up	TB vs HC	MM-CCL23
GO:0042088	T-helper 1 type immune response	3/252	43/18670	0.0201635	0.0826558	0.0566688	IL18BP/RIPK2/IL1B	3	up	TB vs HC	MM-CCL23
GO:0050850	positive regulation of calcium-mediated signaling	3/252	43/18670	0.0201635	0.0826558	0.0566688	CCL3/CCL4/TNF	3	up	TB vs HC	MM-CCL23
GO:0071364	cellular response to epidermal growth factor stimulus	3/252	43/18670	0.0201635	0.0826558	0.0566688	ZFP36/CFLAR/ZFP36L1	3	up	TB vs HC	MM-CCL23
GO:1901224	positive regulation of NIK/NF-kappaB signaling	4/252	77/18670	0.0203545	0.0833644	0.0571546	LIMS1/CALR/TNF/IL1B	4	up	TB vs HC	MM-CCL23
GO:0010951	negative regulation of endopeptidase activity	8/252	250/18670	0.0205665	0.0841189	0.0576719	SERPINB9/VEGFA/DDX3X/CFLAR/BIRC3/KLF4/TNFAIP8/HERPUD1	8	up	TB vs HC	MM-CCL23
GO:0007569	cell aging	5/252	116/18670	0.0205938	0.0841189	0.0576719	LIMS1/ICAM1/NAMPT/CDKN1A/CALR	5	up	TB vs HC	MM-CCL23
GO:0021782	glial cell development	5/252	116/18670	0.0205938	0.0841189	0.0576719	B4GALT5/LYN/FPR2/TNF/IL1B	5	up	TB vs HC	MM-CCL23
GO:0042246	tissue regeneration	4/252	78/18670	0.0212341	0.0866572	0.0594122	NINJ1/CFLAR/IFRD1/CDKN1A	4	up	TB vs HC	MM-CCL23
GO:0051153	regulation of striated muscle cell differentiation	5/252	117/18670	0.0212843	0.0867847	0.0594996	CXCL10/CXCL9/RGS2/CFLAR/CD53	5	up	TB vs HC	MM-CCL23
GO:0051052	regulation of DNA metabolic process	10/252	351/18670	0.0213112	0.0868171	0.0595218	DUSP1/HSP90AA1/XRN1/CDKN1A/KLF4/NBN/HNRNPU/SMCHD1/CD40/UBE2B	10	up	TB vs HC	MM-CCL23
GO:0014002	astrocyte development	3/252	44/18670	0.0214281	0.0868965	0.0595763	FPR2/TNF/IL1B	3	up	TB vs HC	MM-CCL23
GO:0044060	regulation of endocrine process	3/252	44/18670	0.0214281	0.0868965	0.0595763	HCAR2/IL1B/INHBA	3	up	TB vs HC	MM-CCL23
GO:0046189	phenol-containing compound biosynthetic process	3/252	44/18670	0.0214281	0.0868965	0.0595763	GCH1/NR4A2/ZEB2	3	up	TB vs HC	MM-CCL23
GO:0061756	leukocyte adhesion to vascular endothelial cell	3/252	44/18670	0.0214281	0.0868965	0.0595763	ICAM1/KLF4/TNF	3	up	TB vs HC	MM-CCL23
GO:2000404	regulation of T cell migration	3/252	44/18670	0.0214281	0.0868965	0.0595763	CXCL10/TNFRSF14/CCL5	3	up	TB vs HC	MM-CCL23
GO:1904951	positive regulation of establishment of protein localization	12/252	456/18670	0.0215038	0.0868965	0.0595763	CCL3/HLA-E/CD274/HIF1A/RIPK2/CLEC4E/TNFRSF14/PTGER4/HCAR2/TNF/PLK3/IL1B	12	up	TB vs HC	MM-CCL23
GO:0010819	regulation of T cell chemotaxis	2/252	17/18670	0.0215962	0.0868965	0.0595763	CXCL10/CCL5	2	up	TB vs HC	MM-CCL23
GO:0031649	heat generation	2/252	17/18670	0.0215962	0.0868965	0.0595763	TNF/IL1B	2	up	TB vs HC	MM-CCL23
GO:0045072	regulation of interferon-gamma biosynthetic process	2/252	17/18670	0.0215962	0.0868965	0.0595763	CLEC7A/INHBA	2	up	TB vs HC	MM-CCL23
GO:0048532	anatomical structure arrangement	2/252	17/18670	0.0215962	0.0868965	0.0595763	EGR2/HSPA5	2	up	TB vs HC	MM-CCL23
GO:0071850	mitotic cell cycle arrest	2/252	17/18670	0.0215962	0.0868965	0.0595763	DUSP1/CDKN1A	2	up	TB vs HC	MM-CCL23
GO:1902931	negative regulation of alcohol biosynthetic process	2/252	17/18670	0.0215962	0.0868965	0.0595763	PLEK/NFKB1	2	up	TB vs HC	MM-CCL23
GO:1904996	positive regulation of leukocyte adhesion to vascular endothelial cell	2/252	17/18670	0.0215962	0.0868965	0.0595763	ICAM1/TNF	2	up	TB vs HC	MM-CCL23
GO:1905331	negative regulation of morphogenesis of an epithelium	2/252	17/18670	0.0215962	0.0868965	0.0595763	STAT1/TNF	2	up	TB vs HC	MM-CCL23
GO:0006446	regulation of translational initiation	4/252	79/18670	0.0221367	0.0889935	0.061014	DDX3X/PPP1R15A/CCL5/TNF	4	up	TB vs HC	MM-CCL23
GO:0001952	regulation of cell-matrix adhesion	5/252	119/18670	0.0227102	0.0912191	0.0625398	LIMS1/VEGFA/NINJ1/PLAU/PLEKHA2	5	up	TB vs HC	MM-CCL23
GO:0048255	mRNA stabilization	3/252	45/18670	0.0227353	0.0912397	0.0625539	ZFP36/HNRNPU/YBX3	3	up	TB vs HC	MM-CCL23
GO:0043462	regulation of ATPase activity	4/252	80/18670	0.0230624	0.0924717	0.0633986	PPIF/HNRNPU/ATP1B3/DNAJB1	4	up	TB vs HC	MM-CCL23
GO:0002698	negative regulation of immune effector process	5/252	120/18670	0.0234459	0.0937629	0.0642839	FGL2/HLA-E/SERPINB9/TNF/IRAK3	5	up	TB vs HC	MM-CCL23
GO:0072089	stem cell proliferation	5/252	120/18670	0.0234459	0.0937629	0.0642839	HIF1A/VEGFA/PIM1/HNRNPU/ZFP36L1	5	up	TB vs HC	MM-CCL23
GO:1903052	positive regulation of proteolysis involved in cellular protein catabolic process	5/252	120/18670	0.0234459	0.0937629	0.0642839	RNF19B/HERPUD1/HSPA1B/PLK3/HSPA1A	5	up	TB vs HC	MM-CCL23
GO:1902930	regulation of alcohol biosynthetic process	4/252	81/18670	0.0240114	0.0945286	0.0648088	PLEK/NFKB1/TNF/IL1B	4	up	TB vs HC	MM-CCL23
GO:0045861	negative regulation of proteolysis	10/252	358/18670	0.0240198	0.0945286	0.0648088	SERPINB9/VEGFA/DDX3X/CTSZ/CFLAR/N4BP1/BIRC3/KLF4/TNFAIP8/HERPUD1	10	up	TB vs HC	MM-CCL23
GO:0001911	negative regulation of leukocyte mediated cytotoxicity	2/252	18/18670	0.0240823	0.0945286	0.0648088	HLA-E/SERPINB9	2	up	TB vs HC	MM-CCL23
GO:0010832	negative regulation of myotube differentiation	2/252	18/18670	0.0240823	0.0945286	0.0648088	CXCL10/CFLAR	2	up	TB vs HC	MM-CCL23
GO:0032693	negative regulation of interleukin-10 production	2/252	18/18670	0.0240823	0.0945286	0.0648088	IDO1/CD274	2	up	TB vs HC	MM-CCL23
GO:0042095	interferon-gamma biosynthetic process	2/252	18/18670	0.0240823	0.0945286	0.0648088	CLEC7A/INHBA	2	up	TB vs HC	MM-CCL23
GO:0060749	mammary gland alveolus development	2/252	18/18670	0.0240823	0.0945286	0.0648088	HIF1A/VEGFA	2	up	TB vs HC	MM-CCL23
GO:0061377	mammary gland lobule development	2/252	18/18670	0.0240823	0.0945286	0.0648088	HIF1A/VEGFA	2	up	TB vs HC	MM-CCL23
GO:0072574	hepatocyte proliferation	2/252	18/18670	0.0240823	0.0945286	0.0648088	TNFAIP3/CFLAR	2	up	TB vs HC	MM-CCL23
GO:0072575	epithelial cell proliferation involved in liver morphogenesis	2/252	18/18670	0.0240823	0.0945286	0.0648088	TNFAIP3/CFLAR	2	up	TB vs HC	MM-CCL23
GO:1900153	positive regulation of nuclear-transcribed mRNA catabolic process, deadenylation-dependent decay	2/252	18/18670	0.0240823	0.0945286	0.0648088	ZFP36/ZFP36L1	2	up	TB vs HC	MM-CCL23
GO:0002673	regulation of acute inflammatory response	3/252	46/18670	0.0240849	0.0945286	0.0648088	HLA-E/TNF/IL1B	3	up	TB vs HC	MM-CCL23
GO:0033628	regulation of cell adhesion mediated by integrin	3/252	46/18670	0.0240849	0.0945286	0.0648088	LYN/PLAU/CCL5	3	up	TB vs HC	MM-CCL23
GO:0043330	response to exogenous dsRNA	3/252	46/18670	0.0240849	0.0945286	0.0648088	NFKBIA/RIPK2/IRAK3	3	up	TB vs HC	MM-CCL23
GO:0050706	regulation of interleukin-1 beta secretion	3/252	46/18670	0.0240849	0.0945286	0.0648088	CCL3/TNFAIP3/RIPK2	3	up	TB vs HC	MM-CCL23
GO:0060711	labyrinthine layer development	3/252	46/18670	0.0240849	0.0945286	0.0648088	SOCS3/JUNB/ZFP36L1	3	up	TB vs HC	MM-CCL23
GO:1904036	negative regulation of epithelial cell apoptotic process	3/252	46/18670	0.0240849	0.0945286	0.0648088	ICAM1/TNFAIP3/CFLAR	3	up	TB vs HC	MM-CCL23
GO:1990928	response to amino acid starvation	3/252	46/18670	0.0240849	0.0945286	0.0648088	ATF3/SLC38A2/CDKN1A	3	up	TB vs HC	MM-CCL23
GO:0046879	hormone secretion	9/252	308/18670	0.024449	0.0945286	0.0648088	HIF1A/LYN/PIM3/IL1RN/CCL5/HCAR2/TNF/IL1B/INHBA	9	up	TB vs HC	MM-CCL23
GO:1905954	positive regulation of lipid localization	4/252	82/18670	0.0249837	0.0945286	0.0648088	NFKBIA/ABCA1/NFKB1/IL1B	4	up	TB vs HC	MM-CCL23
GO:0031952	regulation of protein autophosphorylation	3/252	47/18670	0.0254771	0.0945286	0.0648088	VEGFA/JUN/NBN	3	up	TB vs HC	MM-CCL23
GO:0043370	regulation of CD4-positive, alpha-beta T cell differentiation	3/252	47/18670	0.0254771	0.0945286	0.0648088	CD83/RIPK2/NFKBIZ	3	up	TB vs HC	MM-CCL23
GO:0046638	positive regulation of alpha-beta T cell differentiation	3/252	47/18670	0.0254771	0.0945286	0.0648088	CD83/RIPK2/NFKBIZ	3	up	TB vs HC	MM-CCL23
GO:0060986	endocrine hormone secretion	3/252	47/18670	0.0254771	0.0945286	0.0648088	HCAR2/IL1B/INHBA	3	up	TB vs HC	MM-CCL23
GO:0070849	response to epidermal growth factor	3/252	47/18670	0.0254771	0.0945286	0.0648088	ZFP36/CFLAR/ZFP36L1	3	up	TB vs HC	MM-CCL23
GO:2000107	negative regulation of leukocyte apoptotic process	3/252	47/18670	0.0254771	0.0945286	0.0648088	IDO1/HIF1A/CCL5	3	up	TB vs HC	MM-CCL23
GO:0051053	negative regulation of DNA metabolic process	5/252	123/18670	0.0257445	0.0945286	0.0648088	DUSP1/XRN1/NBN/HNRNPU/SMCHD1	5	up	TB vs HC	MM-CCL23
GO:0045582	positive regulation of T cell differentiation	4/252	83/18670	0.0259794	0.0945286	0.0648088	CD83/RIPK2/NFKBIZ/LILRB4	4	up	TB vs HC	MM-CCL23
GO:0010466	negative regulation of peptidase activity	8/252	262/18670	0.0262783	0.0945286	0.0648088	SERPINB9/VEGFA/DDX3X/CFLAR/BIRC3/KLF4/TNFAIP8/HERPUD1	8	up	TB vs HC	MM-CCL23
GO:0034504	protein localization to nucleus	8/252	262/18670	0.0262783	0.0945286	0.0648088	NFKBIA/CDKN1A/LILRB4/HNRNPU/GBP2/RASSF5/CALR/TXN	8	up	TB vs HC	MM-CCL23
GO:0045089	positive regulation of innate immune response	7/252	214/18670	0.0264662	0.0945286	0.0648088	GBP5/HLA-E/LYN/CLEC4E/NFKB1/FPR2/CCL5	7	up	TB vs HC	MM-CCL23
GO:0000041	transition metal ion transport	5/252	124/18670	0.0265416	0.0945286	0.0648088	ATOX1/ATP6V1G1/ATP6V1B2/SLC25A37/ATP6V1C1	5	up	TB vs HC	MM-CCL23
GO:0014066	regulation of phosphatidylinositol 3-kinase signaling	5/252	124/18670	0.0265416	0.0945286	0.0648088	IER3/LYN/KLF4/CCL5/TNF	5	up	TB vs HC	MM-CCL23
GO:0001573	ganglioside metabolic process	2/252	19/18670	0.0266795	0.0945286	0.0648088	B4GALT5/GM2A	2	up	TB vs HC	MM-CCL23
GO:0002689	negative regulation of leukocyte chemotaxis	2/252	19/18670	0.0266795	0.0945286	0.0648088	CCL2/DUSP1	2	up	TB vs HC	MM-CCL23
GO:0002726	positive regulation of T cell cytokine production	2/252	19/18670	0.0266795	0.0945286	0.0648088	RSAD2/IL1B	2	up	TB vs HC	MM-CCL23
GO:0002922	positive regulation of humoral immune response	2/252	19/18670	0.0266795	0.0945286	0.0648088	TNF/IL1B	2	up	TB vs HC	MM-CCL23
GO:0003159	morphogenesis of an endothelium	2/252	19/18670	0.0266795	0.0945286	0.0648088	CXCL10/CXCR4	2	up	TB vs HC	MM-CCL23
GO:0032930	positive regulation of superoxide anion generation	2/252	19/18670	0.0266795	0.0945286	0.0648088	FPR2/CLEC7A	2	up	TB vs HC	MM-CCL23
GO:0046597	negative regulation of viral entry into host cell	2/252	19/18670	0.0266795	0.0945286	0.0648088	IFITM2/IFITM3	2	up	TB vs HC	MM-CCL23
GO:0046641	positive regulation of alpha-beta T cell proliferation	2/252	19/18670	0.0266795	0.0945286	0.0648088	HLA-E/RIPK2	2	up	TB vs HC	MM-CCL23
GO:0046653	tetrahydrofolate metabolic process	2/252	19/18670	0.0266795	0.0945286	0.0648088	GCH1/MTHFD2	2	up	TB vs HC	MM-CCL23
GO:0051131	chaperone-mediated protein complex assembly	2/252	19/18670	0.0266795	0.0945286	0.0648088	HSP90AA1/HSPA1A	2	up	TB vs HC	MM-CCL23
GO:0060231	mesenchymal to epithelial transition	2/252	19/18670	0.0266795	0.0945286	0.0648088	STAT1/BASP1	2	up	TB vs HC	MM-CCL23
GO:0061154	endothelial tube morphogenesis	2/252	19/18670	0.0266795	0.0945286	0.0648088	CXCL10/CXCR4	2	up	TB vs HC	MM-CCL23
GO:0071800	podosome assembly	2/252	19/18670	0.0266795	0.0945286	0.0648088	LCP1/TNF	2	up	TB vs HC	MM-CCL23
GO:0072074	kidney mesenchyme development	2/252	19/18670	0.0266795	0.0945286	0.0648088	STAT1/BASP1	2	up	TB vs HC	MM-CCL23
GO:0072576	liver morphogenesis	2/252	19/18670	0.0266795	0.0945286	0.0648088	TNFAIP3/CFLAR	2	up	TB vs HC	MM-CCL23
GO:1900409	positive regulation of cellular response to oxidative stress	2/252	19/18670	0.0266795	0.0945286	0.0648088	MCL1/TNF	2	up	TB vs HC	MM-CCL23
GO:1901741	positive regulation of myoblast fusion	2/252	19/18670	0.0266795	0.0945286	0.0648088	CXCL9/CD53	2	up	TB vs HC	MM-CCL23
GO:1902176	negative regulation of oxidative stress-induced intrinsic apoptotic signaling pathway	2/252	19/18670	0.0266795	0.0945286	0.0648088	SOD2/HIF1A	2	up	TB vs HC	MM-CCL23
GO:0001306	age-dependent response to oxidative stress	1/252	2/18670	0.0268137	0.0945286	0.0648088	SOD2	1	up	TB vs HC	MM-CCL23
GO:0001788	antibody-dependent cellular cytotoxicity	1/252	2/18670	0.0268137	0.0945286	0.0648088	HLA-E	1	up	TB vs HC	MM-CCL23
GO:0001813	regulation of antibody-dependent cellular cytotoxicity	1/252	2/18670	0.0268137	0.0945286	0.0648088	HLA-E	1	up	TB vs HC	MM-CCL23
GO:0002397	MHC class I protein complex assembly	1/252	2/18670	0.0268137	0.0945286	0.0648088	CALR	1	up	TB vs HC	MM-CCL23
GO:0002502	peptide antigen assembly with MHC class I protein complex	1/252	2/18670	0.0268137	0.0945286	0.0648088	CALR	1	up	TB vs HC	MM-CCL23
GO:0002654	positive regulation of tolerance induction dependent upon immune response	1/252	2/18670	0.0268137	0.0945286	0.0648088	CD274	1	up	TB vs HC	MM-CCL23
GO:0002658	regulation of peripheral tolerance induction	1/252	2/18670	0.0268137	0.0945286	0.0648088	CD274	1	up	TB vs HC	MM-CCL23
GO:0002660	positive regulation of peripheral tolerance induction	1/252	2/18670	0.0268137	0.0945286	0.0648088	CD274	1	up	TB vs HC	MM-CCL23
GO:0002876	positive regulation of chronic inflammatory response to antigenic stimulus	1/252	2/18670	0.0268137	0.0945286	0.0648088	TNF	1	up	TB vs HC	MM-CCL23
GO:0002941	synoviocyte proliferation	1/252	2/18670	0.0268137	0.0945286	0.0648088	NEAT1	1	up	TB vs HC	MM-CCL23
GO:0003169	coronary vein morphogenesis	1/252	2/18670	0.0268137	0.0945286	0.0648088	VEGFA	1	up	TB vs HC	MM-CCL23
GO:0003342	proepicardium development	1/252	2/18670	0.0268137	0.0945286	0.0648088	ZFP36L1	1	up	TB vs HC	MM-CCL23
GO:0003343	septum transversum development	1/252	2/18670	0.0268137	0.0945286	0.0648088	ZFP36L1	1	up	TB vs HC	MM-CCL23
GO:0006624	vacuolar protein processing	1/252	2/18670	0.0268137	0.0945286	0.0648088	LGMN	1	up	TB vs HC	MM-CCL23
GO:0007518	myoblast fate determination	1/252	2/18670	0.0268137	0.0945286	0.0648088	IFRD1	1	up	TB vs HC	MM-CCL23
GO:0007571	age-dependent general metabolic decline	1/252	2/18670	0.0268137	0.0945286	0.0648088	SOD2	1	up	TB vs HC	MM-CCL23
GO:0010706	ganglioside biosynthetic process via lactosylceramide	1/252	2/18670	0.0268137	0.0945286	0.0648088	B4GALT5	1	up	TB vs HC	MM-CCL23
GO:0014740	negative regulation of muscle hyperplasia	1/252	2/18670	0.0268137	0.0945286	0.0648088	KLF4	1	up	TB vs HC	MM-CCL23
GO:0016046	detection of fungus	1/252	2/18670	0.0268137	0.0945286	0.0648088	CLEC7A	1	up	TB vs HC	MM-CCL23
GO:0021577	hindbrain structural organization	1/252	2/18670	0.0268137	0.0945286	0.0648088	HSPA5	1	up	TB vs HC	MM-CCL23
GO:0021589	cerebellum structural organization	1/252	2/18670	0.0268137	0.0945286	0.0648088	HSPA5	1	up	TB vs HC	MM-CCL23
GO:0021593	rhombomere morphogenesis	1/252	2/18670	0.0268137	0.0945286	0.0648088	EGR2	1	up	TB vs HC	MM-CCL23
GO:0021658	rhombomere 3 morphogenesis	1/252	2/18670	0.0268137	0.0945286	0.0648088	EGR2	1	up	TB vs HC	MM-CCL23
GO:0021767	mammillary body development	1/252	2/18670	0.0268137	0.0945286	0.0648088	ZEB2	1	up	TB vs HC	MM-CCL23
GO:0031247	actin rod assembly	1/252	2/18670	0.0268137	0.0945286	0.0648088	HSP90B1	1	up	TB vs HC	MM-CCL23
GO:0032603	fractalkine production	1/252	2/18670	0.0268137	0.0945286	0.0648088	TNF	1	up	TB vs HC	MM-CCL23
GO:0032639	TRAIL production	1/252	2/18670	0.0268137	0.0945286	0.0648088	HLA-E	1	up	TB vs HC	MM-CCL23
GO:0032644	regulation of fractalkine production	1/252	2/18670	0.0268137	0.0945286	0.0648088	TNF	1	up	TB vs HC	MM-CCL23
GO:0032679	regulation of TRAIL production	1/252	2/18670	0.0268137	0.0945286	0.0648088	HLA-E	1	up	TB vs HC	MM-CCL23
GO:0032724	positive regulation of fractalkine production	1/252	2/18670	0.0268137	0.0945286	0.0648088	TNF	1	up	TB vs HC	MM-CCL23
GO:0032759	positive regulation of TRAIL production	1/252	2/18670	0.0268137	0.0945286	0.0648088	HLA-E	1	up	TB vs HC	MM-CCL23
GO:0032796	uropod organization	1/252	2/18670	0.0268137	0.0945286	0.0648088	CORO1A	1	up	TB vs HC	MM-CCL23
GO:0033364	mast cell secretory granule organization	1/252	2/18670	0.0268137	0.0945286	0.0648088	SRGN	1	up	TB vs HC	MM-CCL23
GO:0033624	negative regulation of integrin activation	1/252	2/18670	0.0268137	0.0945286	0.0648088	PTGER4	1	up	TB vs HC	MM-CCL23
GO:0034146	toll-like receptor 5 signaling pathway	1/252	2/18670	0.0268137	0.0945286	0.0648088	TNFAIP3	1	up	TB vs HC	MM-CCL23
GO:0034157	positive regulation of toll-like receptor 7 signaling pathway	1/252	2/18670	0.0268137	0.0945286	0.0648088	RSAD2	1	up	TB vs HC	MM-CCL23
GO:0034275	kynurenic acid metabolic process	1/252	2/18670	0.0268137	0.0945286	0.0648088	IDO1	1	up	TB vs HC	MM-CCL23
GO:0034276	kynurenic acid biosynthetic process	1/252	2/18670	0.0268137	0.0945286	0.0648088	IDO1	1	up	TB vs HC	MM-CCL23
GO:0035026	leading edge cell differentiation	1/252	2/18670	0.0268137	0.0945286	0.0648088	JUN	1	up	TB vs HC	MM-CCL23
GO:0036269	swimming behavior	1/252	2/18670	0.0268137	0.0945286	0.0648088	IDO1	1	up	TB vs HC	MM-CCL23
GO:0036496	regulation of translational initiation by eIF2 alpha dephosphorylation	1/252	2/18670	0.0268137	0.0945286	0.0648088	PPP1R15A	1	up	TB vs HC	MM-CCL23
GO:0038043	interleukin-5-mediated signaling pathway	1/252	2/18670	0.0268137	0.0945286	0.0648088	CSF2RB	1	up	TB vs HC	MM-CCL23
GO:0038190	VEGF-activated neuropilin signaling pathway	1/252	2/18670	0.0268137	0.0945286	0.0648088	VEGFA	1	up	TB vs HC	MM-CCL23
GO:0043335	protein unfolding	1/252	2/18670	0.0268137	0.0945286	0.0648088	HSP90AA1	1	up	TB vs HC	MM-CCL23
GO:0043381	negative regulation of memory T cell differentiation	1/252	2/18670	0.0268137	0.0945286	0.0648088	FGL2	1	up	TB vs HC	MM-CCL23
GO:0045994	positive regulation of translational initiation by iron	1/252	2/18670	0.0268137	0.0945286	0.0648088	TNF	1	up	TB vs HC	MM-CCL23
GO:0048250	iron import into the mitochondrion	1/252	2/18670	0.0268137	0.0945286	0.0648088	SLC25A37	1	up	TB vs HC	MM-CCL23
GO:0050751	fractalkine biosynthetic process	1/252	2/18670	0.0268137	0.0945286	0.0648088	TNF	1	up	TB vs HC	MM-CCL23
GO:0050752	regulation of fractalkine biosynthetic process	1/252	2/18670	0.0268137	0.0945286	0.0648088	TNF	1	up	TB vs HC	MM-CCL23
GO:0050754	positive regulation of fractalkine biosynthetic process	1/252	2/18670	0.0268137	0.0945286	0.0648088	TNF	1	up	TB vs HC	MM-CCL23
GO:0050756	fractalkine metabolic process	1/252	2/18670	0.0268137	0.0945286	0.0648088	TNF	1	up	TB vs HC	MM-CCL23
GO:0051066	dihydrobiopterin metabolic process	1/252	2/18670	0.0268137	0.0945286	0.0648088	GCH1	1	up	TB vs HC	MM-CCL23
GO:0060003	copper ion export	1/252	2/18670	0.0268137	0.0945286	0.0648088	ATOX1	1	up	TB vs HC	MM-CCL23
GO:0060279	positive regulation of ovulation	1/252	2/18670	0.0268137	0.0945286	0.0648088	INHBA	1	up	TB vs HC	MM-CCL23
GO:0061373	mammillary axonal complex development	1/252	2/18670	0.0268137	0.0945286	0.0648088	ZEB2	1	up	TB vs HC	MM-CCL23
GO:0061394	regulation of transcription from RNA polymerase II promoter in response to arsenic-containing substance	1/252	2/18670	0.0268137	0.0945286	0.0648088	ATF3	1	up	TB vs HC	MM-CCL23
GO:0061901	regulation of 1-phosphatidylinositol-3-kinase activity	1/252	2/18670	0.0268137	0.0945286	0.0648088	FPR2	1	up	TB vs HC	MM-CCL23
GO:0061903	positive regulation of 1-phosphatidylinositol-3-kinase activity	1/252	2/18670	0.0268137	0.0945286	0.0648088	FPR2	1	up	TB vs HC	MM-CCL23
GO:0070165	positive regulation of adiponectin secretion	1/252	2/18670	0.0268137	0.0945286	0.0648088	HCAR2	1	up	TB vs HC	MM-CCL23
GO:0070428	regulation of nucleotide-binding oligomerization domain containing 1 signaling pathway	1/252	2/18670	0.0268137	0.0945286	0.0648088	TNFAIP3	1	up	TB vs HC	MM-CCL23
GO:0070560	protein secretion by platelet	1/252	2/18670	0.0268137	0.0945286	0.0648088	PLEK	1	up	TB vs HC	MM-CCL23
GO:0070667	negative regulation of mast cell proliferation	1/252	2/18670	0.0268137	0.0945286	0.0648088	LYN	1	up	TB vs HC	MM-CCL23
GO:0070668	positive regulation of mast cell proliferation	1/252	2/18670	0.0268137	0.0945286	0.0648088	LYN	1	up	TB vs HC	MM-CCL23
GO:0071344	diphosphate metabolic process	1/252	2/18670	0.0268137	0.0945286	0.0648088	PPA1	1	up	TB vs HC	MM-CCL23
GO:0072183	negative regulation of nephron tubule epithelial cell differentiation	1/252	2/18670	0.0268137	0.0945286	0.0648088	STAT1	1	up	TB vs HC	MM-CCL23
GO:0072564	blood microparticle formation	1/252	2/18670	0.0268137	0.0945286	0.0648088	TNF	1	up	TB vs HC	MM-CCL23
GO:0072573	tolerance induction to lipopolysaccharide	1/252	2/18670	0.0268137	0.0945286	0.0648088	TNFAIP3	1	up	TB vs HC	MM-CCL23
GO:0086096	adenylate cyclase-inhibiting adrenergic receptor signaling pathway involved in heart process	1/252	2/18670	0.0268137	0.0945286	0.0648088	RGS2	1	up	TB vs HC	MM-CCL23
GO:0090291	negative regulation of osteoclast proliferation	1/252	2/18670	0.0268137	0.0945286	0.0648088	TNFAIP3	1	up	TB vs HC	MM-CCL23
GO:0097324	melanocyte migration	1/252	2/18670	0.0268137	0.0945286	0.0648088	ZEB2	1	up	TB vs HC	MM-CCL23
GO:0140193	regulation of adenylate cyclase-inhibiting adrenergic receptor signaling pathway involved in heart process	1/252	2/18670	0.0268137	0.0945286	0.0648088	RGS2	1	up	TB vs HC	MM-CCL23
GO:1900923	regulation of glycine import across plasma membrane	1/252	2/18670	0.0268137	0.0945286	0.0648088	RGS2	1	up	TB vs HC	MM-CCL23
GO:1900924	negative regulation of glycine import across plasma membrane	1/252	2/18670	0.0268137	0.0945286	0.0648088	RGS2	1	up	TB vs HC	MM-CCL23
GO:1901551	negative regulation of endothelial cell development	1/252	2/18670	0.0268137	0.0945286	0.0648088	VEGFA	1	up	TB vs HC	MM-CCL23
GO:1901645	regulation of synoviocyte proliferation	1/252	2/18670	0.0268137	0.0945286	0.0648088	NEAT1	1	up	TB vs HC	MM-CCL23
GO:1901898	negative regulation of relaxation of cardiac muscle	1/252	2/18670	0.0268137	0.0945286	0.0648088	PDE4B	1	up	TB vs HC	MM-CCL23
GO:1902216	positive regulation of interleukin-4-mediated signaling pathway	1/252	2/18670	0.0268137	0.0945286	0.0648088	PARP14	1	up	TB vs HC	MM-CCL23
GO:1902310	positive regulation of peptidyl-serine dephosphorylation	1/252	2/18670	0.0268137	0.0945286	0.0648088	PPP1R15A	1	up	TB vs HC	MM-CCL23
GO:1902336	positive regulation of retinal ganglion cell axon guidance	1/252	2/18670	0.0268137	0.0945286	0.0648088	VEGFA	1	up	TB vs HC	MM-CCL23
GO:1902423	regulation of attachment of mitotic spindle microtubules to kinetochore	1/252	2/18670	0.0268137	0.0945286	0.0648088	HNRNPU	1	up	TB vs HC	MM-CCL23
GO:1902425	positive regulation of attachment of mitotic spindle microtubules to kinetochore	1/252	2/18670	0.0268137	0.0945286	0.0648088	HNRNPU	1	up	TB vs HC	MM-CCL23
GO:1903056	regulation of melanosome organization	1/252	2/18670	0.0268137	0.0945286	0.0648088	ZEB2	1	up	TB vs HC	MM-CCL23
GO:1903141	negative regulation of establishment of endothelial barrier	1/252	2/18670	0.0268137	0.0945286	0.0648088	VEGFA	1	up	TB vs HC	MM-CCL23
GO:1903378	positive regulation of oxidative stress-induced neuron intrinsic apoptotic signaling pathway	1/252	2/18670	0.0268137	0.0945286	0.0648088	MCL1	1	up	TB vs HC	MM-CCL23
GO:1904245	regulation of polynucleotide adenylyltransferase activity	1/252	2/18670	0.0268137	0.0945286	0.0648088	ZFP36	1	up	TB vs HC	MM-CCL23
GO:1904313	response to methamphetamine hydrochloride	1/252	2/18670	0.0268137	0.0945286	0.0648088	HSPA5	1	up	TB vs HC	MM-CCL23
GO:1905179	negative regulation of cardiac muscle tissue regeneration	1/252	2/18670	0.0268137	0.0945286	0.0648088	CDKN1A	1	up	TB vs HC	MM-CCL23
GO:1905397	activated CD8-positive, alpha-beta T cell apoptotic process	1/252	2/18670	0.0268137	0.0945286	0.0648088	CD274	1	up	TB vs HC	MM-CCL23
GO:1905402	regulation of activated CD8-positive, alpha-beta T cell apoptotic process	1/252	2/18670	0.0268137	0.0945286	0.0648088	CD274	1	up	TB vs HC	MM-CCL23
GO:1905675	negative regulation of adaptive immune memory response	1/252	2/18670	0.0268137	0.0945286	0.0648088	TNFRSF14	1	up	TB vs HC	MM-CCL23
GO:1990478	response to ultrasound	1/252	2/18670	0.0268137	0.0945286	0.0648088	CXCR4	1	up	TB vs HC	MM-CCL23
GO:2000158	positive regulation of ubiquitin-specific protease activity	1/252	2/18670	0.0268137	0.0945286	0.0648088	TANK	1	up	TB vs HC	MM-CCL23
GO:2000276	negative regulation of oxidative phosphorylation uncoupler activity	1/252	2/18670	0.0268137	0.0945286	0.0648088	PPIF	1	up	TB vs HC	MM-CCL23
GO:2000332	regulation of blood microparticle formation	1/252	2/18670	0.0268137	0.0945286	0.0648088	TNF	1	up	TB vs HC	MM-CCL23
GO:2000334	positive regulation of blood microparticle formation	1/252	2/18670	0.0268137	0.0945286	0.0648088	TNF	1	up	TB vs HC	MM-CCL23
GO:2000349	negative regulation of CD40 signaling pathway	1/252	2/18670	0.0268137	0.0945286	0.0648088	TNFAIP3	1	up	TB vs HC	MM-CCL23
GO:2000417	negative regulation of eosinophil migration	1/252	2/18670	0.0268137	0.0945286	0.0648088	PTGER4	1	up	TB vs HC	MM-CCL23
GO:2000448	positive regulation of macrophage migration inhibitory factor signaling pathway	1/252	2/18670	0.0268137	0.0945286	0.0648088	CXCR4	1	up	TB vs HC	MM-CCL23
GO:2000566	positive regulation of CD8-positive, alpha-beta T cell proliferation	1/252	2/18670	0.0268137	0.0945286	0.0648088	HLA-E	1	up	TB vs HC	MM-CCL23
GO:2000777	positive regulation of proteasomal ubiquitin-dependent protein catabolic process involved in cellular response to hypoxia	1/252	2/18670	0.0268137	0.0945286	0.0648088	PLK3	1	up	TB vs HC	MM-CCL23
GO:2001074	regulation of metanephric ureteric bud development	1/252	2/18670	0.0268137	0.0945286	0.0648088	BASP1	1	up	TB vs HC	MM-CCL23
GO:2001076	positive regulation of metanephric ureteric bud development	1/252	2/18670	0.0268137	0.0945286	0.0648088	BASP1	1	up	TB vs HC	MM-CCL23
GO:2001202	negative regulation of transforming growth factor-beta secretion	1/252	2/18670	0.0268137	0.0945286	0.0648088	FN1	1	up	TB vs HC	MM-CCL23
GO:0030865	cortical cytoskeleton organization	3/252	48/18670	0.0269116	0.0946554	0.0648958	PLEK/CALR/TNF	3	up	TB vs HC	MM-CCL23
GO:0032648	regulation of interferon-beta production	3/252	48/18670	0.0269116	0.0946554	0.0648958	IRF1/DDX3X/RIPK2	3	up	TB vs HC	MM-CCL23
GO:0061014	positive regulation of mRNA catabolic process	3/252	48/18670	0.0269116	0.0946554	0.0648958	ZFP36/ZC3HAV1/ZFP36L1	3	up	TB vs HC	MM-CCL23
GO:0050886	endocrine process	4/252	84/18670	0.0269987	0.0947436	0.0649562	CTSZ/HCAR2/IL1B/INHBA	4	up	TB vs HC	MM-CCL23
GO:0051453	regulation of intracellular pH	4/252	84/18670	0.0269987	0.0947436	0.0649562	ATP6V1G1/DMXL2/ATP6V1B2/ATP6V1C1	4	up	TB vs HC	MM-CCL23
GO:1905897	regulation of response to endoplasmic reticulum stress	4/252	84/18670	0.0269987	0.0947436	0.0649562	PPP1R15A/HSPA5/HERPUD1/HSPA1A	4	up	TB vs HC	MM-CCL23
GO:0006898	receptor-mediated endocytosis	9/252	314/18670	0.0272284	0.0954766	0.0654588	CXCL8/IGKC/VEGFA/HSP90AA1/FPR2/M6PR/HSP90B1/CALR/HSPH1	9	up	TB vs HC	MM-CCL23
GO:0021543	pallium development	6/252	169/18670	0.0273672	0.0958166	0.0656919	HIF1A/KDM6B/ZEB2/SLC38A2/BCL2A1/PHACTR1	6	up	TB vs HC	MM-CCL23
GO:0038095	Fc-epsilon receptor signaling pathway	6/252	169/18670	0.0273672	0.0958166	0.0656919	LCP2/FOS/IGKC/LYN/JUN/NFKB1	6	up	TB vs HC	MM-CCL23
GO:0045682	regulation of epidermis development	4/252	85/18670	0.0280417	0.0979535	0.067157	ZFP36/ZFP36L1/MAFF/TNF	4	up	TB vs HC	MM-CCL23
GO:1904705	regulation of vascular smooth muscle cell proliferation	4/252	85/18670	0.0280417	0.0979535	0.067157	SOD2/JUN/CDKN1A/TNF	4	up	TB vs HC	MM-CCL23
GO:1990874	vascular smooth muscle cell proliferation	4/252	85/18670	0.0280417	0.0979535	0.067157	SOD2/JUN/CDKN1A/TNF	4	up	TB vs HC	MM-CCL23
GO:0008406	gonad development	7/252	217/18670	0.0282585	0.0986359	0.0676248	ICAM1/TNFSF10/VEGFA/BASP1/YBX3/HSPA5/INHBA	7	up	TB vs HC	MM-CCL23
GO:0001913	T cell mediated cytotoxicity	3/252	49/18670	0.0283886	0.0987138	0.0676782	HLA-E/HLA-C/FAM49B	3	up	TB vs HC	MM-CCL23
GO:0002534	cytokine production involved in inflammatory response	3/252	49/18670	0.0283886	0.0987138	0.0676782	GBP5/IDO1/CLEC7A	3	up	TB vs HC	MM-CCL23
GO:0002686	negative regulation of leukocyte migration	3/252	49/18670	0.0283886	0.0987138	0.0676782	CCL2/DUSP1/PTGER4	3	up	TB vs HC	MM-CCL23
GO:0043124	negative regulation of I-kappaB kinase/NF-kappaB signaling	3/252	49/18670	0.0283886	0.0987138	0.0676782	STAT1/TNFAIP3/TANK	3	up	TB vs HC	MM-CCL23
GO:0051445	regulation of meiotic cell cycle	3/252	49/18670	0.0283886	0.0987138	0.0676782	DUSP1/CALR/UBE2B	3	up	TB vs HC	MM-CCL23
GO:0009914	hormone transport	9/252	317/18670	0.0286988	0.0997167	0.0683658	HIF1A/LYN/PIM3/IL1RN/CCL5/HCAR2/TNF/IL1B/INHBA	9	up	TB vs HC	MM-CCL23
GO:0010634	positive regulation of epithelial cell migration	6/252	171/18670	0.0287655	0.099873	0.0684729	HIF1A/VEGFA/JUN/LGMN/CALR/CD40	6	up	TB vs HC	MM-CCL23
GO:1901988	negative regulation of cell cycle phase transition	8/252	267/18670	0.0289559	0.100458	0.068874	CCL2/DUSP1/ATF5/CDKN1A/KLF4/NBN/ZFP36L1/PLK3	8	up	TB vs HC	MM-CCL23
GO:0042446	hormone biosynthetic process	4/252	86/18670	0.0291084	0.100799	0.069108	HIF1A/NFKB1/TNF/IL1B	4	up	TB vs HC	MM-CCL23
GO:0002827	positive regulation of T-helper 1 type immune response	2/252	20/18670	0.0293842	0.100799	0.069108	RIPK2/IL1B	2	up	TB vs HC	MM-CCL23
GO:0032211	negative regulation of telomere maintenance via telomerase	2/252	20/18670	0.0293842	0.100799	0.069108	XRN1/HNRNPU	2	up	TB vs HC	MM-CCL23
GO:0034143	regulation of toll-like receptor 4 signaling pathway	2/252	20/18670	0.0293842	0.100799	0.069108	TNFAIP3/LYN	2	up	TB vs HC	MM-CCL23
GO:0035458	cellular response to interferon-beta	2/252	20/18670	0.0293842	0.100799	0.069108	STAT1/IRF1	2	up	TB vs HC	MM-CCL23
GO:0042535	positive regulation of tumor necrosis factor biosynthetic process	2/252	20/18670	0.0293842	0.100799	0.069108	CYBB/CLEC7A	2	up	TB vs HC	MM-CCL23
GO:0045655	regulation of monocyte differentiation	2/252	20/18670	0.0293842	0.100799	0.069108	JUN/ZFP36L1	2	up	TB vs HC	MM-CCL23
GO:0050860	negative regulation of T cell receptor signaling pathway	2/252	20/18670	0.0293842	0.100799	0.069108	GBP1/LILRB4	2	up	TB vs HC	MM-CCL23
GO:0070262	peptidyl-serine dephosphorylation	2/252	20/18670	0.0293842	0.100799	0.069108	DUSP1/PPP1R15A	2	up	TB vs HC	MM-CCL23
GO:0071397	cellular response to cholesterol	2/252	20/18670	0.0293842	0.100799	0.069108	ABCA1/INHBA	2	up	TB vs HC	MM-CCL23
GO:1900017	positive regulation of cytokine production involved in inflammatory response	2/252	20/18670	0.0293842	0.100799	0.069108	GBP5/CLEC7A	2	up	TB vs HC	MM-CCL23
GO:1900151	regulation of nuclear-transcribed mRNA catabolic process, deadenylation-dependent decay	2/252	20/18670	0.0293842	0.100799	0.069108	ZFP36/ZFP36L1	2	up	TB vs HC	MM-CCL23
GO:1902236	negative regulation of endoplasmic reticulum stress-induced intrinsic apoptotic signaling pathway	2/252	20/18670	0.0293842	0.100799	0.069108	HERPUD1/HSPA1A	2	up	TB vs HC	MM-CCL23
GO:1902993	positive regulation of amyloid precursor protein catabolic process	2/252	20/18670	0.0293842	0.100799	0.069108	LYN/TNF	2	up	TB vs HC	MM-CCL23
GO:1905523	positive regulation of macrophage migration	2/252	20/18670	0.0293842	0.100799	0.069108	CCL3/CCL5	2	up	TB vs HC	MM-CCL23
GO:0007584	response to nutrient	7/252	219/18670	0.0294982	0.101114	0.0693241	STAT1/CXCL10/CYBB/ABCA1/PIM1/HSP90B1/IL1B	7	up	TB vs HC	MM-CCL23
GO:0006417	regulation of translation	11/252	424/18670	0.0296049	0.101405	0.069523	DDX3X/RGS2/ZFP36/PPP1R15A/EIF5A/XRN1/ZFP36L1/CALR/YBX3/CCL5/TNF	11	up	TB vs HC	MM-CCL23
GO:0010595	positive regulation of endothelial cell migration	5/252	128/18670	0.0298869	0.102137	0.0700248	HIF1A/VEGFA/LGMN/CALR/CD40	5	up	TB vs HC	MM-CCL23
GO:0014009	glial cell proliferation	3/252	50/18670	0.0299077	0.102137	0.0700248	LYN/TNF/IL1B	3	up	TB vs HC	MM-CCL23
GO:0032608	interferon-beta production	3/252	50/18670	0.0299077	0.102137	0.0700248	IRF1/DDX3X/RIPK2	3	up	TB vs HC	MM-CCL23
GO:0043489	RNA stabilization	3/252	50/18670	0.0299077	0.102137	0.0700248	ZFP36/HNRNPU/YBX3	3	up	TB vs HC	MM-CCL23
GO:0001892	embryonic placenta development	4/252	87/18670	0.0301989	0.103016	0.0706275	HIF1A/SOCS3/JUNB/ZFP36L1	4	up	TB vs HC	MM-CCL23
GO:0001659	temperature homeostasis	6/252	173/18670	0.0302101	0.103016	0.0706275	G0S2/VEGFA/KDM6B/CXCR4/TNF/IL1B	6	up	TB vs HC	MM-CCL23
GO:0060562	epithelial tube morphogenesis	9/252	322/18670	0.0312718	0.106381	0.0729351	CXCL10/HIF1A/VEGFA/CTSZ/ZEB2/RALA/CXCR4/GNA13/TNF	9	up	TB vs HC	MM-CCL23
GO:0009791	post-embryonic development	4/252	88/18670	0.0313132	0.106381	0.0729351	ATF5/NR4A2/VEGFA/KLF4	4	up	TB vs HC	MM-CCL23
GO:0043506	regulation of JUN kinase activity	4/252	88/18670	0.0313132	0.106381	0.0729351	RIPK2/ZEB2/SPAG9/TNF	4	up	TB vs HC	MM-CCL23
GO:1903725	regulation of phospholipid metabolic process	4/252	88/18670	0.0313132	0.106381	0.0729351	SOCS3/LYN/KLF4/FPR2	4	up	TB vs HC	MM-CCL23
GO:2000177	regulation of neural precursor cell proliferation	4/252	88/18670	0.0313132	0.106381	0.0729351	HIF1A/VEGFA/LYN/CTSZ	4	up	TB vs HC	MM-CCL23
GO:0002712	regulation of B cell mediated immunity	3/252	51/18670	0.0314691	0.106516	0.0730274	HLA-E/CD40/TNF	3	up	TB vs HC	MM-CCL23
GO:0002889	regulation of immunoglobulin mediated immune response	3/252	51/18670	0.0314691	0.106516	0.0730274	HLA-E/CD40/TNF	3	up	TB vs HC	MM-CCL23
GO:0007566	embryo implantation	3/252	51/18670	0.0314691	0.106516	0.0730274	CALR/VMP1/IL1B	3	up	TB vs HC	MM-CCL23
GO:0048146	positive regulation of fibroblast proliferation	3/252	51/18670	0.0314691	0.106516	0.0730274	JUN/CDKN1A/FN1	3	up	TB vs HC	MM-CCL23
GO:0072666	establishment of protein localization to vacuole	3/252	51/18670	0.0314691	0.106516	0.0730274	TNFAIP3/ZFYVE16/M6PR	3	up	TB vs HC	MM-CCL23
GO:0043500	muscle adaptation	5/252	130/18670	0.0316547	0.107065	0.0734039	RGS2/CFLAR/KLF4/TNFRSF1B/IL1B	5	up	TB vs HC	MM-CCL23
GO:0045137	development of primary sexual characteristics	7/252	223/18670	0.0320865	0.107459	0.0736737	ICAM1/TNFSF10/VEGFA/BASP1/YBX3/HSPA5/INHBA	7	up	TB vs HC	MM-CCL23
GO:0002438	acute inflammatory response to antigenic stimulus	2/252	21/18670	0.0321931	0.107459	0.0736737	HLA-E/ICAM1	2	up	TB vs HC	MM-CCL23
GO:0006622	protein targeting to lysosome	2/252	21/18670	0.0321931	0.107459	0.0736737	ZFYVE16/M6PR	2	up	TB vs HC	MM-CCL23
GO:0009713	catechol-containing compound biosynthetic process	2/252	21/18670	0.0321931	0.107459	0.0736737	GCH1/NR4A2	2	up	TB vs HC	MM-CCL23
GO:0010829	negative regulation of glucose transmembrane transport	2/252	21/18670	0.0321931	0.107459	0.0736737	TNF/IL1B	2	up	TB vs HC	MM-CCL23
GO:0010893	positive regulation of steroid biosynthetic process	2/252	21/18670	0.0321931	0.107459	0.0736737	TNF/IL1B	2	up	TB vs HC	MM-CCL23
GO:0030728	ovulation	2/252	21/18670	0.0321931	0.107459	0.0736737	RGS2/INHBA	2	up	TB vs HC	MM-CCL23
GO:0032682	negative regulation of chemokine production	2/252	21/18670	0.0321931	0.107459	0.0736737	ERBIN/KLF4	2	up	TB vs HC	MM-CCL23
GO:0035162	embryonic hemopoiesis	2/252	21/18670	0.0321931	0.107459	0.0736737	HIF1A/VEGFA	2	up	TB vs HC	MM-CCL23
GO:0035743	CD4-positive, alpha-beta T cell cytokine production	2/252	21/18670	0.0321931	0.107459	0.0736737	RSAD2/IL1B	2	up	TB vs HC	MM-CCL23
GO:0042402	cellular biogenic amine catabolic process	2/252	21/18670	0.0321931	0.107459	0.0736737	IDO1/SAT1	2	up	TB vs HC	MM-CCL23
GO:0042423	catecholamine biosynthetic process	2/252	21/18670	0.0321931	0.107459	0.0736737	GCH1/NR4A2	2	up	TB vs HC	MM-CCL23
GO:0060713	labyrinthine layer morphogenesis	2/252	21/18670	0.0321931	0.107459	0.0736737	SOCS3/ZFP36L1	2	up	TB vs HC	MM-CCL23
GO:0061213	positive regulation of mesonephros development	2/252	21/18670	0.0321931	0.107459	0.0736737	VEGFA/BASP1	2	up	TB vs HC	MM-CCL23
GO:0071498	cellular response to fluid shear stress	2/252	21/18670	0.0321931	0.107459	0.0736737	KLF2/KLF4	2	up	TB vs HC	MM-CCL23
GO:0072111	cell proliferation involved in kidney development	2/252	21/18670	0.0321931	0.107459	0.0736737	STAT1/CFLAR	2	up	TB vs HC	MM-CCL23
GO:0090280	positive regulation of calcium ion import	2/252	21/18670	0.0321931	0.107459	0.0736737	CCL2/CCL3	2	up	TB vs HC	MM-CCL23
GO:1902884	positive regulation of response to oxidative stress	2/252	21/18670	0.0321931	0.107459	0.0736737	MCL1/TNF	2	up	TB vs HC	MM-CCL23
GO:1903311	regulation of mRNA metabolic process	9/252	324/18670	0.0323447	0.107886	0.0739669	DDX5/ZFP36/WTAP/XRN1/ZC3HAV1/HNRNPU/ZFP36L1/YBX3/HSPA1A	9	up	TB vs HC	MM-CCL23
GO:0001936	regulation of endothelial cell proliferation	6/252	176/18670	0.0324649	0.108208	0.0741877	CCL2/STAT1/HIF1A/VEGFA/JUN/TNF	6	up	TB vs HC	MM-CCL23
GO:0016050	vesicle organization	9/252	325/18670	0.0328907	0.109548	0.075106	TAP1/SRGN/CTSZ/ZFYVE16/ABCA1/ZEB2/CORO1A/TAPBP/CALR	9	up	TB vs HC	MM-CCL23
GO:0032731	positive regulation of interleukin-1 beta production	3/252	52/18670	0.0330724	0.109914	0.0753567	CCL3/RIPK2/CLEC7A	3	up	TB vs HC	MM-CCL23
GO:1900024	regulation of substrate adhesion-dependent cell spreading	3/252	52/18670	0.0330724	0.109914	0.0753567	GBP1/LIMS1/CALR	3	up	TB vs HC	MM-CCL23
GO:1902373	negative regulation of mRNA catabolic process	3/252	52/18670	0.0330724	0.109914	0.0753567	ZFP36/HNRNPU/YBX3	3	up	TB vs HC	MM-CCL23
GO:0019083	viral transcription	6/252	177/18670	0.0332402	0.110311	0.0756293	CCL3/ZFP36/JUN/IFITM3/CCL4/CCL5	6	up	TB vs HC	MM-CCL23
GO:0043488	regulation of mRNA stability	6/252	177/18670	0.0332402	0.110311	0.0756293	ZFP36/XRN1/HNRNPU/ZFP36L1/YBX3/HSPA1A	6	up	TB vs HC	MM-CCL23
GO:0001649	osteoblast differentiation	7/252	225/18670	0.033436	0.110881	0.07602	CCL3/DDX5/JUNB/TPM4/JUND/HNRNPU/TNF	7	up	TB vs HC	MM-CCL23
GO:0042552	myelination	5/252	132/18670	0.0334867	0.110888	0.0760251	B4GALT5/TYMP/CXCR4/TNFRSF1B/EGR2	5	up	TB vs HC	MM-CCL23
GO:0055007	cardiac muscle cell differentiation	5/252	132/18670	0.0334867	0.110888	0.0760251	VEGFA/RGS2/KDM6B/HNRNPU/CALR	5	up	TB vs HC	MM-CCL23
GO:0030641	regulation of cellular pH	4/252	90/18670	0.0336138	0.111069	0.0761486	ATP6V1G1/DMXL2/ATP6V1B2/ATP6V1C1	4	up	TB vs HC	MM-CCL23
GO:0030901	midbrain development	4/252	90/18670	0.0336138	0.111069	0.0761486	NR4A2/BASP1/GNB4/HSPA5	4	up	TB vs HC	MM-CCL23
GO:0032651	regulation of interleukin-1 beta production	4/252	90/18670	0.0336138	0.111069	0.0761486	CCL3/TNFAIP3/RIPK2/CLEC7A	4	up	TB vs HC	MM-CCL23
GO:0050673	epithelial cell proliferation	11/252	434/18670	0.0341972	0.112915	0.0774144	CCL2/STAT1/HIF1A/VEGFA/TNFAIP3/ZFP36/JUN/CFLAR/ZFP36L1/CCL5/TNF	11	up	TB vs HC	MM-CCL23
GO:0010506	regulation of autophagy	9/252	328/18670	0.0345667	0.114053	0.0781946	HIF1A/NAMPT/MCL1/RIPK2/ATP6V1G1/DRAM1/ATP6V1B2/ATP6V1C1/PLK3	9	up	TB vs HC	MM-CCL23
GO:0010823	negative regulation of mitochondrion organization	3/252	53/18670	0.0347175	0.11414	0.0782541	FNIP2/PPIF/HSPA1A	3	up	TB vs HC	MM-CCL23
GO:0050704	regulation of interleukin-1 secretion	3/252	53/18670	0.0347175	0.11414	0.0782541	CCL3/TNFAIP3/RIPK2	3	up	TB vs HC	MM-CCL23
GO:0050732	negative regulation of peptidyl-tyrosine phosphorylation	3/252	53/18670	0.0347175	0.11414	0.0782541	SOCS3/PARP14/SAMSN1	3	up	TB vs HC	MM-CCL23
GO:0071320	cellular response to cAMP	3/252	53/18670	0.0347175	0.11414	0.0782541	ZFP36L1/AQP9/HSPA5	3	up	TB vs HC	MM-CCL23
GO:1905517	macrophage migration	3/252	53/18670	0.0347175	0.11414	0.0782541	CCL2/CCL3/CCL5	3	up	TB vs HC	MM-CCL23
GO:0010821	regulation of mitochondrion organization	6/252	179/18670	0.0348265	0.114416	0.0784434	HIF1A/TNFSF10/FNIP2/STAT2/PPIF/HSPA1A	6	up	TB vs HC	MM-CCL23
GO:0002052	positive regulation of neuroblast proliferation	2/252	22/18670	0.0351029	0.114421	0.0784473	HIF1A/VEGFA	2	up	TB vs HC	MM-CCL23
GO:0006925	inflammatory cell apoptotic process	2/252	22/18670	0.0351029	0.114421	0.0784473	CCL5/HCAR2	2	up	TB vs HC	MM-CCL23
GO:0031342	negative regulation of cell killing	2/252	22/18670	0.0351029	0.114421	0.0784473	HLA-E/SERPINB9	2	up	TB vs HC	MM-CCL23
GO:0032727	positive regulation of interferon-alpha production	2/252	22/18670	0.0351029	0.114421	0.0784473	STAT1/RIPK2	2	up	TB vs HC	MM-CCL23
GO:0032928	regulation of superoxide anion generation	2/252	22/18670	0.0351029	0.114421	0.0784473	FPR2/CLEC7A	2	up	TB vs HC	MM-CCL23
GO:0045624	positive regulation of T-helper cell differentiation	2/252	22/18670	0.0351029	0.114421	0.0784473	RIPK2/NFKBIZ	2	up	TB vs HC	MM-CCL23
GO:0045663	positive regulation of myoblast differentiation	2/252	22/18670	0.0351029	0.114421	0.0784473	CXCL9/BTG1	2	up	TB vs HC	MM-CCL23
GO:0051457	maintenance of protein location in nucleus	2/252	22/18670	0.0351029	0.114421	0.0784473	HNRNPU/TXN	2	up	TB vs HC	MM-CCL23
GO:0060575	intestinal epithelial cell differentiation	2/252	22/18670	0.0351029	0.114421	0.0784473	HIF1A/CDKN1A	2	up	TB vs HC	MM-CCL23
GO:0070935	3'-UTR-mediated mRNA stabilization	2/252	22/18670	0.0351029	0.114421	0.0784473	ZFP36/YBX3	2	up	TB vs HC	MM-CCL23
GO:1901522	positive regulation of transcription from RNA polymerase II promoter involved in cellular response to chemical stimulus	2/252	22/18670	0.0351029	0.114421	0.0784473	HIF1A/VEGFA	2	up	TB vs HC	MM-CCL23
GO:0007272	ensheathment of neurons	5/252	134/18670	0.0353835	0.115172	0.0789621	B4GALT5/TYMP/CXCR4/TNFRSF1B/EGR2	5	up	TB vs HC	MM-CCL23
GO:0008366	axon ensheathment	5/252	134/18670	0.0353835	0.115172	0.0789621	B4GALT5/TYMP/CXCR4/TNFRSF1B/EGR2	5	up	TB vs HC	MM-CCL23
GO:0042742	defense response to bacterium	9/252	330/18670	0.0357164	0.116173	0.0796484	HLA-E/GBP4/IGKC/RIPK2/CLEC4E/TNFRSF14/GBP2/FPR2/TNF	9	up	TB vs HC	MM-CCL23
GO:0045833	negative regulation of lipid metabolic process	4/252	92/18670	0.0360105	0.117047	0.0802474	NFKB1/HCAR2/TNF/IL1B	4	up	TB vs HC	MM-CCL23
GO:0060485	mesenchyme development	8/252	279/18670	0.0361379	0.117378	0.0804743	STAT1/DDX5/HIF1A/BASP1/ZEB2/ZFP36L1/FN1/IL1B	8	up	TB vs HC	MM-CCL23
GO:0007498	mesoderm development	5/252	135/18670	0.0363563	0.117909	0.0808383	VEGFA/KDM6B/KLF4/ZFP36L1/INHBA	5	up	TB vs HC	MM-CCL23
GO:1903322	positive regulation of protein modification by small protein conjugation or removal	5/252	135/18670	0.0363563	0.117909	0.0808383	RIPK2/BIRC3/TANK/RASSF5/HSPA5	5	up	TB vs HC	MM-CCL23
GO:0010524	positive regulation of calcium ion transport into cytosol	3/252	54/18670	0.0364043	0.117909	0.0808383	CXCL10/CXCL9/CXCL11	3	up	TB vs HC	MM-CCL23
GO:0050994	regulation of lipid catabolic process	3/252	54/18670	0.0364043	0.117909	0.0808383	HCAR2/TNF/IL1B	3	up	TB vs HC	MM-CCL23
GO:0048015	phosphatidylinositol-mediated signaling	6/252	181/18670	0.036461	0.118009	0.0809069	IER3/LYN/KLF4/ZFP36L1/CCL5/TNF	6	up	TB vs HC	MM-CCL23
GO:0036473	cell death in response to oxidative stress	4/252	93/18670	0.037245	0.119355	0.08183	SOD2/HIF1A/MCL1/TXN	4	up	TB vs HC	MM-CCL23
GO:0010976	positive regulation of neuron projection development	8/252	281/18670	0.037442	0.119355	0.08183	VEGFA/LYN/RGS2/CFLAR/ZEB2/CXCR4/HSPA5/FN1	8	up	TB vs HC	MM-CCL23
GO:0032147	activation of protein kinase activity	9/252	333/18670	0.0374897	0.119355	0.08183	VEGFA/RIPK2/CXCR4/SPAG9/GADD45B/TXN/CCL5/TNF/IL1B	9	up	TB vs HC	MM-CCL23
GO:0006914	autophagy	12/252	496/18670	0.0375223	0.119355	0.08183	HIF1A/NAMPT/MCL1/HSP90AA1/RIPK2/ATP6V1G1/DRAM1/ATP6V1B2/ATG3/VMP1/ATP6V1C1/PLK3	12	up	TB vs HC	MM-CCL23
GO:0061919	process utilizing autophagic mechanism	12/252	496/18670	0.0375223	0.119355	0.08183	HIF1A/NAMPT/MCL1/HSP90AA1/RIPK2/ATP6V1G1/DRAM1/ATP6V1B2/ATG3/VMP1/ATP6V1C1/PLK3	12	up	TB vs HC	MM-CCL23
GO:0009310	amine catabolic process	2/252	23/18670	0.0381104	0.119355	0.08183	IDO1/SAT1	2	up	TB vs HC	MM-CCL23
GO:0032373	positive regulation of sterol transport	2/252	23/18670	0.0381104	0.119355	0.08183	NFKBIA/ABCA1	2	up	TB vs HC	MM-CCL23
GO:0032376	positive regulation of cholesterol transport	2/252	23/18670	0.0381104	0.119355	0.08183	NFKBIA/ABCA1	2	up	TB vs HC	MM-CCL23
GO:0048714	positive regulation of oligodendrocyte differentiation	2/252	23/18670	0.0381104	0.119355	0.08183	CXCR4/TNFRSF1B	2	up	TB vs HC	MM-CCL23
GO:0060055	angiogenesis involved in wound healing	2/252	23/18670	0.0381104	0.119355	0.08183	TNFAIP3/CXCR4	2	up	TB vs HC	MM-CCL23
GO:0072215	regulation of metanephros development	2/252	23/18670	0.0381104	0.119355	0.08183	STAT1/BASP1	2	up	TB vs HC	MM-CCL23
GO:2000637	positive regulation of gene silencing by miRNA	2/252	23/18670	0.0381104	0.119355	0.08183	DDX5/ZFP36	2	up	TB vs HC	MM-CCL23
GO:0001541	ovarian follicle development	3/252	55/18670	0.0381326	0.119355	0.08183	ICAM1/VEGFA/INHBA	3	up	TB vs HC	MM-CCL23
GO:0032781	positive regulation of ATPase activity	3/252	55/18670	0.0381326	0.119355	0.08183	HNRNPU/ATP1B3/DNAJB1	3	up	TB vs HC	MM-CCL23
GO:0045620	negative regulation of lymphocyte differentiation	3/252	55/18670	0.0381326	0.119355	0.08183	FGL2/IRF1/INHBA	3	up	TB vs HC	MM-CCL23
GO:0021953	central nervous system neuron differentiation	6/252	183/18670	0.0381439	0.119355	0.08183	B4GALT5/ATF5/NR4A2/HSP90AA1/ZEB2/INHBA	6	up	TB vs HC	MM-CCL23
GO:0061136	regulation of proteasomal protein catabolic process	6/252	183/18670	0.0381439	0.119355	0.08183	RNF19B/N4BP1/HERPUD1/HSPA1B/PLK3/HSPA1A	6	up	TB vs HC	MM-CCL23
GO:0071695	anatomical structure maturation	7/252	232/18670	0.0384558	0.119355	0.08183	HIF1A/B4GALT5/NR4A2/VEGFA/KLF2/CDKN1A/CLEC7A	7	up	TB vs HC	MM-CCL23
GO:0006906	vesicle fusion	4/252	94/18670	0.0385036	0.119355	0.08183	TAP1/CORO1A/TAPBP/CALR	4	up	TB vs HC	MM-CCL23
GO:0045621	positive regulation of lymphocyte differentiation	4/252	94/18670	0.0385036	0.119355	0.08183	CD83/RIPK2/NFKBIZ/LILRB4	4	up	TB vs HC	MM-CCL23
GO:0070167	regulation of biomineral tissue development	4/252	94/18670	0.0385036	0.119355	0.08183	CCL3/HIF1A/SRGN/CCR1	4	up	TB vs HC	MM-CCL23
GO:0110149	regulation of biomineralization	4/252	94/18670	0.0385036	0.119355	0.08183	CCL3/HIF1A/SRGN/CCR1	4	up	TB vs HC	MM-CCL23
GO:0048017	inositol lipid-mediated signaling	6/252	184/18670	0.0390037	0.119355	0.08183	IER3/LYN/KLF4/ZFP36L1/CCL5/TNF	6	up	TB vs HC	MM-CCL23
GO:0048639	positive regulation of developmental growth	6/252	184/18670	0.0390037	0.119355	0.08183	VEGFA/BASP1/PIM1/CXCR4/YBX3/FN1	6	up	TB vs HC	MM-CCL23
GO:0042100	B cell proliferation	4/252	95/18670	0.0397863	0.119355	0.08183	LYN/TNFSF13B/CDKN1A/CD40	4	up	TB vs HC	MM-CCL23
GO:0001912	positive regulation of leukocyte mediated cytotoxicity	3/252	56/18670	0.0399021	0.119355	0.08183	HLA-E/HLA-C/FAM49B	3	up	TB vs HC	MM-CCL23
GO:0002381	immunoglobulin production involved in immunoglobulin mediated immune response	3/252	56/18670	0.0399021	0.119355	0.08183	FGL2/NBN/CD40	3	up	TB vs HC	MM-CCL23
GO:0010332	response to gamma radiation	3/252	56/18670	0.0399021	0.119355	0.08183	CXCL10/CDKN1A/HSPA5	3	up	TB vs HC	MM-CCL23
GO:0090307	mitotic spindle assembly	3/252	56/18670	0.0399021	0.119355	0.08183	HNRNPU/HSPA1B/HSPA1A	3	up	TB vs HC	MM-CCL23
GO:1903202	negative regulation of oxidative stress-induced cell death	3/252	56/18670	0.0399021	0.119355	0.08183	SOD2/HIF1A/TXN	3	up	TB vs HC	MM-CCL23
GO:0001798	positive regulation of type IIa hypersensitivity	1/252	3/18670	0.0399508	0.119355	0.08183	HLA-E	1	up	TB vs HC	MM-CCL23
GO:0002238	response to molecule of fungal origin	1/252	3/18670	0.0399508	0.119355	0.08183	CLEC7A	1	up	TB vs HC	MM-CCL23
GO:0002477	antigen processing and presentation of exogenous peptide antigen via MHC class Ib	1/252	3/18670	0.0399508	0.119355	0.08183	HLA-E	1	up	TB vs HC	MM-CCL23
GO:0002519	natural killer cell tolerance induction	1/252	3/18670	0.0399508	0.119355	0.08183	HLA-E	1	up	TB vs HC	MM-CCL23
GO:0002636	positive regulation of germinal center formation	1/252	3/18670	0.0399508	0.119355	0.08183	TNFSF13B	1	up	TB vs HC	MM-CCL23
GO:0002652	regulation of tolerance induction dependent upon immune response	1/252	3/18670	0.0399508	0.119355	0.08183	CD274	1	up	TB vs HC	MM-CCL23
GO:0002774	Fc receptor mediated inhibitory signaling pathway	1/252	3/18670	0.0399508	0.119355	0.08183	LYN	1	up	TB vs HC	MM-CCL23
GO:0002874	regulation of chronic inflammatory response to antigenic stimulus	1/252	3/18670	0.0399508	0.119355	0.08183	TNF	1	up	TB vs HC	MM-CCL23
GO:0002894	positive regulation of type II hypersensitivity	1/252	3/18670	0.0399508	0.119355	0.08183	HLA-E	1	up	TB vs HC	MM-CCL23
GO:0003340	negative regulation of mesenchymal to epithelial transition involved in metanephros morphogenesis	1/252	3/18670	0.0399508	0.119355	0.08183	STAT1	1	up	TB vs HC	MM-CCL23
GO:0006447	regulation of translational initiation by iron	1/252	3/18670	0.0399508	0.119355	0.08183	TNF	1	up	TB vs HC	MM-CCL23
GO:0006452	translational frameshifting	1/252	3/18670	0.0399508	0.119355	0.08183	EIF5A	1	up	TB vs HC	MM-CCL23
GO:0007113	endomitotic cell cycle	1/252	3/18670	0.0399508	0.119355	0.08183	PLK3	1	up	TB vs HC	MM-CCL23
GO:0007500	mesodermal cell fate determination	1/252	3/18670	0.0399508	0.119355	0.08183	KLF4	1	up	TB vs HC	MM-CCL23
GO:0009447	putrescine catabolic process	1/252	3/18670	0.0399508	0.119355	0.08183	SAT1	1	up	TB vs HC	MM-CCL23
GO:0010260	animal organ senescence	1/252	3/18670	0.0399508	0.119355	0.08183	ERO1A	1	up	TB vs HC	MM-CCL23
GO:0010520	regulation of reciprocal meiotic recombination	1/252	3/18670	0.0399508	0.119355	0.08183	UBE2B	1	up	TB vs HC	MM-CCL23
GO:0010693	negative regulation of alkaline phosphatase activity	1/252	3/18670	0.0399508	0.119355	0.08183	TNF	1	up	TB vs HC	MM-CCL23
GO:0010845	positive regulation of reciprocal meiotic recombination	1/252	3/18670	0.0399508	0.119355	0.08183	UBE2B	1	up	TB vs HC	MM-CCL23
GO:0010956	negative regulation of calcidiol 1-monooxygenase activity	1/252	3/18670	0.0399508	0.119355	0.08183	NFKB1	1	up	TB vs HC	MM-CCL23
GO:0016344	meiotic chromosome movement towards spindle pole	1/252	3/18670	0.0399508	0.119355	0.08183	ACTR3	1	up	TB vs HC	MM-CCL23
GO:0021502	neural fold elevation formation	1/252	3/18670	0.0399508	0.119355	0.08183	HIF1A	1	up	TB vs HC	MM-CCL23
GO:0021538	epithalamus development	1/252	3/18670	0.0399508	0.119355	0.08183	NR4A2	1	up	TB vs HC	MM-CCL23
GO:0021569	rhombomere 3 development	1/252	3/18670	0.0399508	0.119355	0.08183	EGR2	1	up	TB vs HC	MM-CCL23
GO:0021571	rhombomere 5 development	1/252	3/18670	0.0399508	0.119355	0.08183	EGR2	1	up	TB vs HC	MM-CCL23
GO:0021986	habenula development	1/252	3/18670	0.0399508	0.119355	0.08183	NR4A2	1	up	TB vs HC	MM-CCL23
GO:0031296	B cell costimulation	1/252	3/18670	0.0399508	0.119355	0.08183	TNFSF13B	1	up	TB vs HC	MM-CCL23
GO:0032917	polyamine acetylation	1/252	3/18670	0.0399508	0.119355	0.08183	SAT1	1	up	TB vs HC	MM-CCL23
GO:0032918	spermidine acetylation	1/252	3/18670	0.0399508	0.119355	0.08183	SAT1	1	up	TB vs HC	MM-CCL23
GO:0033091	positive regulation of immature T cell proliferation	1/252	3/18670	0.0399508	0.119355	0.08183	RIPK2	1	up	TB vs HC	MM-CCL23
GO:0033128	negative regulation of histone phosphorylation	1/252	3/18670	0.0399508	0.119355	0.08183	UBE2B	1	up	TB vs HC	MM-CCL23
GO:0034140	negative regulation of toll-like receptor 3 signaling pathway	1/252	3/18670	0.0399508	0.119355	0.08183	TNFAIP3	1	up	TB vs HC	MM-CCL23
GO:0034155	regulation of toll-like receptor 7 signaling pathway	1/252	3/18670	0.0399508	0.119355	0.08183	RSAD2	1	up	TB vs HC	MM-CCL23
GO:0034165	positive regulation of toll-like receptor 9 signaling pathway	1/252	3/18670	0.0399508	0.119355	0.08183	RSAD2	1	up	TB vs HC	MM-CCL23
GO:0034441	plasma lipoprotein particle oxidation	1/252	3/18670	0.0399508	0.119355	0.08183	PLA2G7	1	up	TB vs HC	MM-CCL23
GO:0035166	post-embryonic hemopoiesis	1/252	3/18670	0.0399508	0.119355	0.08183	KLF4	1	up	TB vs HC	MM-CCL23
GO:0035283	central nervous system segmentation	1/252	3/18670	0.0399508	0.119355	0.08183	EGR2	1	up	TB vs HC	MM-CCL23
GO:0035284	brain segmentation	1/252	3/18670	0.0399508	0.119355	0.08183	EGR2	1	up	TB vs HC	MM-CCL23
GO:0035684	helper T cell extravasation	1/252	3/18670	0.0399508	0.119355	0.08183	CCL2	1	up	TB vs HC	MM-CCL23
GO:0035691	macrophage migration inhibitory factor signaling pathway	1/252	3/18670	0.0399508	0.119355	0.08183	CXCR4	1	up	TB vs HC	MM-CCL23
GO:0035709	memory T cell activation	1/252	3/18670	0.0399508	0.119355	0.08183	FAM49B	1	up	TB vs HC	MM-CCL23
GO:0038086	VEGF-activated platelet-derived growth factor receptor signaling pathway	1/252	3/18670	0.0399508	0.119355	0.08183	VEGFA	1	up	TB vs HC	MM-CCL23
GO:0038091	positive regulation of cell proliferation by VEGF-activated platelet derived growth factor receptor signaling pathway	1/252	3/18670	0.0399508	0.119355	0.08183	VEGFA	1	up	TB vs HC	MM-CCL23
GO:0046167	glycerol-3-phosphate biosynthetic process	1/252	3/18670	0.0399508	0.119355	0.08183	GK	1	up	TB vs HC	MM-CCL23
GO:0046882	negative regulation of follicle-stimulating hormone secretion	1/252	3/18670	0.0399508	0.119355	0.08183	INHBA	1	up	TB vs HC	MM-CCL23
GO:0046967	cytosol to endoplasmic reticulum transport	1/252	3/18670	0.0399508	0.119355	0.08183	TAP1	1	up	TB vs HC	MM-CCL23
GO:0046985	positive regulation of hemoglobin biosynthetic process	1/252	3/18670	0.0399508	0.119355	0.08183	KLF4	1	up	TB vs HC	MM-CCL23
GO:0051365	cellular response to potassium ion starvation	1/252	3/18670	0.0399508	0.119355	0.08183	JUN	1	up	TB vs HC	MM-CCL23
GO:0051866	general adaptation syndrome	1/252	3/18670	0.0399508	0.119355	0.08183	NR4A2	1	up	TB vs HC	MM-CCL23
GO:0060278	regulation of ovulation	1/252	3/18670	0.0399508	0.119355	0.08183	INHBA	1	up	TB vs HC	MM-CCL23
GO:0060948	cardiac vascular smooth muscle cell development	1/252	3/18670	0.0399508	0.119355	0.08183	VEGFA	1	up	TB vs HC	MM-CCL23
GO:0070101	positive regulation of chemokine-mediated signaling pathway	1/252	3/18670	0.0399508	0.119355	0.08183	HIF1A	1	up	TB vs HC	MM-CCL23
GO:0070447	positive regulation of oligodendrocyte progenitor proliferation	1/252	3/18670	0.0399508	0.119355	0.08183	LYN	1	up	TB vs HC	MM-CCL23
GO:0070666	regulation of mast cell proliferation	1/252	3/18670	0.0399508	0.119355	0.08183	LYN	1	up	TB vs HC	MM-CCL23
GO:0070868	heterochromatin organization involved in chromatin silencing	1/252	3/18670	0.0399508	0.119355	0.08183	SMCHD1	1	up	TB vs HC	MM-CCL23
GO:0071226	cellular response to molecule of fungal origin	1/252	3/18670	0.0399508	0.119355	0.08183	CLEC7A	1	up	TB vs HC	MM-CCL23
GO:0072135	kidney mesenchymal cell proliferation	1/252	3/18670	0.0399508	0.119355	0.08183	STAT1	1	up	TB vs HC	MM-CCL23
GO:0072136	metanephric mesenchymal cell proliferation involved in metanephros development	1/252	3/18670	0.0399508	0.119355	0.08183	STAT1	1	up	TB vs HC	MM-CCL23
GO:0090107	regulation of high-density lipoprotein particle assembly	1/252	3/18670	0.0399508	0.119355	0.08183	ABCA1	1	up	TB vs HC	MM-CCL23
GO:0090716	adaptive immune memory response	1/252	3/18670	0.0399508	0.119355	0.08183	TNFRSF14	1	up	TB vs HC	MM-CCL23
GO:0098961	dendritic transport of ribonucleoprotein complex	1/252	3/18670	0.0399508	0.119355	0.08183	HNRNPU	1	up	TB vs HC	MM-CCL23
GO:0098963	dendritic transport of messenger ribonucleoprotein complex	1/252	3/18670	0.0399508	0.119355	0.08183	HNRNPU	1	up	TB vs HC	MM-CCL23
GO:1901671	positive regulation of superoxide dismutase activity	1/252	3/18670	0.0399508	0.119355	0.08183	TNF	1	up	TB vs HC	MM-CCL23
GO:1902214	regulation of interleukin-4-mediated signaling pathway	1/252	3/18670	0.0399508	0.119355	0.08183	PARP14	1	up	TB vs HC	MM-CCL23
GO:1902445	regulation of mitochondrial membrane permeability involved in programmed necrotic cell death	1/252	3/18670	0.0399508	0.119355	0.08183	PPIF	1	up	TB vs HC	MM-CCL23
GO:1903292	protein localization to Golgi membrane	1/252	3/18670	0.0399508	0.119355	0.08183	ARL5B	1	up	TB vs HC	MM-CCL23
GO:1903392	negative regulation of adherens junction organization	1/252	3/18670	0.0399508	0.119355	0.08183	VEGFA	1	up	TB vs HC	MM-CCL23
GO:1903445	protein transport from ciliary membrane to plasma membrane	1/252	3/18670	0.0399508	0.119355	0.08183	RILPL2	1	up	TB vs HC	MM-CCL23
GO:1903804	glycine import across plasma membrane	1/252	3/18670	0.0399508	0.119355	0.08183	RGS2	1	up	TB vs HC	MM-CCL23
GO:1903895	negative regulation of IRE1-mediated unfolded protein response	1/252	3/18670	0.0399508	0.119355	0.08183	HSPA5	1	up	TB vs HC	MM-CCL23
GO:1903984	positive regulation of TRAIL-activated apoptotic signaling pathway	1/252	3/18670	0.0399508	0.119355	0.08183	ATF3	1	up	TB vs HC	MM-CCL23
GO:1904823	purine nucleobase transmembrane transport	1/252	3/18670	0.0399508	0.119355	0.08183	AQP9	1	up	TB vs HC	MM-CCL23
GO:1904833	positive regulation of removal of superoxide radicals	1/252	3/18670	0.0399508	0.119355	0.08183	TNF	1	up	TB vs HC	MM-CCL23
GO:1904844	response to L-glutamine	1/252	3/18670	0.0399508	0.119355	0.08183	CYBB	1	up	TB vs HC	MM-CCL23
GO:1904845	cellular response to L-glutamine	1/252	3/18670	0.0399508	0.119355	0.08183	CYBB	1	up	TB vs HC	MM-CCL23
GO:1904999	positive regulation of leukocyte adhesion to arterial endothelial cell	1/252	3/18670	0.0399508	0.119355	0.08183	TNF	1	up	TB vs HC	MM-CCL23
GO:1905319	mesenchymal stem cell migration	1/252	3/18670	0.0399508	0.119355	0.08183	CXCR4	1	up	TB vs HC	MM-CCL23
GO:1905320	regulation of mesenchymal stem cell migration	1/252	3/18670	0.0399508	0.119355	0.08183	CXCR4	1	up	TB vs HC	MM-CCL23
GO:1905322	positive regulation of mesenchymal stem cell migration	1/252	3/18670	0.0399508	0.119355	0.08183	CXCR4	1	up	TB vs HC	MM-CCL23
GO:1905674	regulation of adaptive immune memory response	1/252	3/18670	0.0399508	0.119355	0.08183	TNFRSF14	1	up	TB vs HC	MM-CCL23
GO:1905917	positive regulation of cell differentiation involved in phenotypic switching	1/252	3/18670	0.0399508	0.119355	0.08183	SOD2	1	up	TB vs HC	MM-CCL23
GO:1905932	positive regulation of vascular smooth muscle cell differentiation involved in phenotypic switching	1/252	3/18670	0.0399508	0.119355	0.08183	SOD2	1	up	TB vs HC	MM-CCL23
GO:2000097	regulation of smooth muscle cell-matrix adhesion	1/252	3/18670	0.0399508	0.119355	0.08183	PLAU	1	up	TB vs HC	MM-CCL23
GO:2000342	negative regulation of chemokine (C-X-C motif) ligand 2 production	1/252	3/18670	0.0399508	0.119355	0.08183	KLF4	1	up	TB vs HC	MM-CCL23
GO:2000446	regulation of macrophage migration inhibitory factor signaling pathway	1/252	3/18670	0.0399508	0.119355	0.08183	CXCR4	1	up	TB vs HC	MM-CCL23
GO:2000502	negative regulation of natural killer cell chemotaxis	1/252	3/18670	0.0399508	0.119355	0.08183	CCL2	1	up	TB vs HC	MM-CCL23
GO:2000670	positive regulation of dendritic cell apoptotic process	1/252	3/18670	0.0399508	0.119355	0.08183	LYN	1	up	TB vs HC	MM-CCL23
GO:2001201	regulation of transforming growth factor-beta secretion	1/252	3/18670	0.0399508	0.119355	0.08183	FN1	1	up	TB vs HC	MM-CCL23
GO:0048588	developmental cell growth	7/252	234/18670	0.0399761	0.119355	0.08183	VEGFA/RGS2/HSP90AA1/IFRD1/ZEB2/CXCR4/FN1	7	up	TB vs HC	MM-CCL23
GO:0051604	protein maturation	8/252	285/18670	0.0401444	0.11978	0.082121	SRGN/CTSZ/RIPK2/PLAU/BIRC3/LGMN/ERO1A/CALR	8	up	TB vs HC	MM-CCL23
GO:0046777	protein autophosphorylation	7/252	235/18670	0.0407508	0.12151	0.0833072	VEGFA/LYN/JUN/PIM1/PIM3/NBN/IRAK3	7	up	TB vs HC	MM-CCL23
GO:0008585	female gonad development	4/252	96/18670	0.0410932	0.122171	0.0837605	ICAM1/VEGFA/HSPA5/INHBA	4	up	TB vs HC	MM-CCL23
GO:1990823	response to leukemia inhibitory factor	4/252	96/18670	0.0410932	0.122171	0.0837605	ICAM1/SOCS3/KLF4/HNRNPU	4	up	TB vs HC	MM-CCL23
GO:1990830	cellular response to leukemia inhibitory factor	4/252	96/18670	0.0410932	0.122171	0.0837605	ICAM1/SOCS3/KLF4/HNRNPU	4	up	TB vs HC	MM-CCL23
GO:0002861	regulation of inflammatory response to antigenic stimulus	2/252	24/18670	0.0412124	0.122171	0.0837605	HLA-E/TNF	2	up	TB vs HC	MM-CCL23
GO:0036315	cellular response to sterol	2/252	24/18670	0.0412124	0.122171	0.0837605	ABCA1/INHBA	2	up	TB vs HC	MM-CCL23
GO:0046426	negative regulation of receptor signaling pathway via JAK-STAT	2/252	24/18670	0.0412124	0.122171	0.0837605	SOCS3/PARP14	2	up	TB vs HC	MM-CCL23
GO:0046697	decidualization	2/252	24/18670	0.0412124	0.122171	0.0837605	CTSB/JUNB	2	up	TB vs HC	MM-CCL23
GO:0060148	positive regulation of posttranscriptional gene silencing	2/252	24/18670	0.0412124	0.122171	0.0837605	DDX5/ZFP36	2	up	TB vs HC	MM-CCL23
GO:2001026	regulation of endothelial cell chemotaxis	2/252	24/18670	0.0412124	0.122171	0.0837605	VEGFA/LGMN	2	up	TB vs HC	MM-CCL23
GO:0001755	neural crest cell migration	3/252	57/18670	0.0417125	0.123494	0.0846674	HIF1A/ZEB2/FN1	3	up	TB vs HC	MM-CCL23
GO:1900408	negative regulation of cellular response to oxidative stress	3/252	57/18670	0.0417125	0.123494	0.0846674	SOD2/HIF1A/TXN	3	up	TB vs HC	MM-CCL23
GO:0048709	oligodendrocyte differentiation	4/252	97/18670	0.0424242	0.125439	0.0860009	B4GALT5/LYN/CXCR4/TNFRSF1B	4	up	TB vs HC	MM-CCL23
GO:0120162	positive regulation of cold-induced thermogenesis	4/252	97/18670	0.0424242	0.125439	0.0860009	G0S2/VEGFA/KDM6B/CXCR4	4	up	TB vs HC	MM-CCL23
GO:0042093	T-helper cell differentiation	3/252	58/18670	0.0435637	0.128725	0.0882539	RIPK2/NFKBIZ/PTGER4	3	up	TB vs HC	MM-CCL23
GO:0038094	Fc-gamma receptor signaling pathway	5/252	142/18670	0.0436259	0.128826	0.0883229	IGKC/LYN/HSP90AA1/CLEC4E/ACTR3	5	up	TB vs HC	MM-CCL23
GO:0006885	regulation of pH	4/252	98/18670	0.0437794	0.129196	0.0885765	ATP6V1G1/DMXL2/ATP6V1B2/ATP6V1C1	4	up	TB vs HC	MM-CCL23
GO:0002053	positive regulation of mesenchymal cell proliferation	2/252	25/18670	0.0444059	0.129957	0.0890983	STAT1/VEGFA	2	up	TB vs HC	MM-CCL23
GO:0002719	negative regulation of cytokine production involved in immune response	2/252	25/18670	0.0444059	0.129957	0.0890983	TNF/IRAK3	2	up	TB vs HC	MM-CCL23
GO:0009299	mRNA transcription	2/252	25/18670	0.0444059	0.129957	0.0890983	DDX5/HIF1A	2	up	TB vs HC	MM-CCL23
GO:0021952	central nervous system projection neuron axonogenesis	2/252	25/18670	0.0444059	0.129957	0.0890983	NR4A2/ZEB2	2	up	TB vs HC	MM-CCL23
GO:0031639	plasminogen activation	2/252	25/18670	0.0444059	0.129957	0.0890983	CTSZ/PLAU	2	up	TB vs HC	MM-CCL23
GO:0034110	regulation of homotypic cell-cell adhesion	2/252	25/18670	0.0444059	0.129957	0.0890983	LYN/CCL5	2	up	TB vs HC	MM-CCL23
GO:0043951	negative regulation of cAMP-mediated signaling	2/252	25/18670	0.0444059	0.129957	0.0890983	RGS2/UBE2B	2	up	TB vs HC	MM-CCL23
GO:0045662	negative regulation of myoblast differentiation	2/252	25/18670	0.0444059	0.129957	0.0890983	CXCL10/TNF	2	up	TB vs HC	MM-CCL23
GO:0050927	positive regulation of positive chemotaxis	2/252	25/18670	0.0444059	0.129957	0.0890983	CXCL8/VEGFA	2	up	TB vs HC	MM-CCL23
GO:0051894	positive regulation of focal adhesion assembly	2/252	25/18670	0.0444059	0.129957	0.0890983	LIMS1/VEGFA	2	up	TB vs HC	MM-CCL23
GO:0061217	regulation of mesonephros development	2/252	25/18670	0.0444059	0.129957	0.0890983	VEGFA/BASP1	2	up	TB vs HC	MM-CCL23
GO:1900101	regulation of endoplasmic reticulum unfolded protein response	2/252	25/18670	0.0444059	0.129957	0.0890983	PPP1R15A/HSPA5	2	up	TB vs HC	MM-CCL23
GO:2000353	positive regulation of endothelial cell apoptotic process	2/252	25/18670	0.0444059	0.129957	0.0890983	CCL2/CD40	2	up	TB vs HC	MM-CCL23
GO:0009410	response to xenobiotic stimulus	8/252	292/18670	0.0451809	0.13214	0.0905955	FOSB/ICAM1/NR4A2/RGS2/CFLAR/CXCR4/RGS10/HSPA5	8	up	TB vs HC	MM-CCL23
GO:0001935	endothelial cell proliferation	6/252	191/18670	0.0453673	0.132268	0.0906829	CCL2/STAT1/HIF1A/VEGFA/JUN/TNF	6	up	TB vs HC	MM-CCL23
GO:0019080	viral gene expression	6/252	191/18670	0.0453673	0.132268	0.0906829	CCL3/ZFP36/JUN/IFITM3/CCL4/CCL5	6	up	TB vs HC	MM-CCL23
GO:0051054	positive regulation of DNA metabolic process	6/252	191/18670	0.0453673	0.132268	0.0906829	HSP90AA1/KLF4/NBN/SMCHD1/CD40/UBE2B	6	up	TB vs HC	MM-CCL23
GO:0032732	positive regulation of interleukin-1 production	3/252	59/18670	0.0454554	0.132268	0.0906829	CCL3/RIPK2/CLEC7A	3	up	TB vs HC	MM-CCL23
GO:0042130	negative regulation of T cell proliferation	3/252	59/18670	0.0454554	0.132268	0.0906829	IDO1/CD274/TNFRSF14	3	up	TB vs HC	MM-CCL23
GO:0097755	positive regulation of blood vessel diameter	3/252	59/18670	0.0454554	0.132268	0.0906829	SOD2/GCH1/RGS2	3	up	TB vs HC	MM-CCL23
GO:1902369	negative regulation of RNA catabolic process	3/252	59/18670	0.0454554	0.132268	0.0906829	ZFP36/HNRNPU/YBX3	3	up	TB vs HC	MM-CCL23
GO:1902883	negative regulation of response to oxidative stress	3/252	59/18670	0.0454554	0.132268	0.0906829	SOD2/HIF1A/TXN	3	up	TB vs HC	MM-CCL23
GO:0071322	cellular response to carbohydrate stimulus	5/252	144/18670	0.045852	0.133253	0.0913581	ICAM1/HIF1A/PIM3/ZFP36L1/CLEC7A	5	up	TB vs HC	MM-CCL23
GO:1904064	positive regulation of cation transmembrane transport	5/252	144/18670	0.045852	0.133253	0.0913581	CCL2/CXCL10/CXCL9/CXCL11/ATP1B3	5	up	TB vs HC	MM-CCL23
GO:0034446	substrate adhesion-dependent cell spreading	4/252	100/18670	0.046562	0.135145	0.0926554	GBP1/LIMS1/CALR/FN1	4	up	TB vs HC	MM-CCL23
GO:0090174	organelle membrane fusion	4/252	100/18670	0.046562	0.135145	0.0926554	TAP1/CORO1A/TAPBP/CALR	4	up	TB vs HC	MM-CCL23
GO:0002294	CD4-positive, alpha-beta T cell differentiation involved in immune response	3/252	60/18670	0.0473872	0.137366	0.0941781	RIPK2/NFKBIZ/PTGER4	3	up	TB vs HC	MM-CCL23
GO:0032515	negative regulation of phosphoprotein phosphatase activity	3/252	60/18670	0.0473872	0.137366	0.0941781	PPP1R15A/PHACTR1/TNF	3	up	TB vs HC	MM-CCL23
GO:0007020	microtubule nucleation	2/252	26/18670	0.0476879	0.137628	0.0943579	HSPA1B/HSPA1A	2	up	TB vs HC	MM-CCL23
GO:0031954	positive regulation of protein autophosphorylation	2/252	26/18670	0.0476879	0.137628	0.0943579	VEGFA/NBN	2	up	TB vs HC	MM-CCL23
GO:0032800	receptor biosynthetic process	2/252	26/18670	0.0476879	0.137628	0.0943579	HIF1A/TNF	2	up	TB vs HC	MM-CCL23
GO:0050926	regulation of positive chemotaxis	2/252	26/18670	0.0476879	0.137628	0.0943579	CXCL8/VEGFA	2	up	TB vs HC	MM-CCL23
GO:0060669	embryonic placenta morphogenesis	2/252	26/18670	0.0476879	0.137628	0.0943579	SOCS3/ZFP36L1	2	up	TB vs HC	MM-CCL23
GO:0150117	positive regulation of cell-substrate junction organization	2/252	26/18670	0.0476879	0.137628	0.0943579	LIMS1/VEGFA	2	up	TB vs HC	MM-CCL23
GO:1903203	regulation of oxidative stress-induced neuron death	2/252	26/18670	0.0476879	0.137628	0.0943579	HIF1A/MCL1	2	up	TB vs HC	MM-CCL23
GO:0046545	development of primary female sexual characteristics	4/252	101/18670	0.0479895	0.138412	0.094895	ICAM1/VEGFA/HSPA5/INHBA	4	up	TB vs HC	MM-CCL23
GO:2001251	negative regulation of chromosome organization	5/252	146/18670	0.0481447	0.138772	0.0951419	DUSP1/XRN1/NBN/HNRNPU/UBE2B	5	up	TB vs HC	MM-CCL23
GO:0050890	cognition	8/252	296/18670	0.0482376	0.138952	0.0952657	SGK1/HIF1A/FOS/JUN/LGMN/GM2A/EGR2/TNF	8	up	TB vs HC	MM-CCL23
GO:1902115	regulation of organelle assembly	6/252	194/18670	0.0482815	0.138991	0.0952924	LCP1/HNRNPU/ATG3/TNF/HSPA1B/HSPA1A	6	up	TB vs HC	MM-CCL23
GO:0002287	alpha-beta T cell activation involved in immune response	3/252	61/18670	0.0493589	0.141648	0.0971139	RIPK2/NFKBIZ/PTGER4	3	up	TB vs HC	MM-CCL23
GO:0002293	alpha-beta T cell differentiation involved in immune response	3/252	61/18670	0.0493589	0.141648	0.0971139	RIPK2/NFKBIZ/PTGER4	3	up	TB vs HC	MM-CCL23
GO:0032370	positive regulation of lipid transport	3/252	61/18670	0.0493589	0.141648	0.0971139	NFKBIA/ABCA1/IL1B	3	up	TB vs HC	MM-CCL23
GO:0045604	regulation of epidermal cell differentiation	3/252	61/18670	0.0493589	0.141648	0.0971139	ZFP36/ZFP36L1/MAFF	3	up	TB vs HC	MM-CCL23
GO:0090303	positive regulation of wound healing	3/252	61/18670	0.0493589	0.141648	0.0971139	PLEK/CXCR4/CLEC7A	3	up	TB vs HC	MM-CCL23
GO:0098869	cellular oxidant detoxification	4/252	102/18670	0.0494411	0.141795	0.0972146	SOD2/GCH1/TXN/TNF	4	up	TB vs HC	MM-CCL23
GO:0071897	DNA biosynthetic process	6/252	196/18670	0.0502871	0.144131	0.0988164	DUSP1/HSP90AA1/XRN1/CDKN1A/KLF4/HNRNPU	6	up	TB vs HC	MM-CCL23
GO:0007229	integrin-mediated signaling pathway	4/252	103/18670	0.0509166	0.144513	0.0990778	LIMS1/PLEK/ERBIN/FYB1	4	up	TB vs HC	MM-CCL23
GO:0032652	regulation of interleukin-1 production	4/252	103/18670	0.0509166	0.144513	0.0990778	CCL3/TNFAIP3/RIPK2/CLEC7A	4	up	TB vs HC	MM-CCL23
GO:0002825	regulation of T-helper 1 type immune response	2/252	27/18670	0.0510553	0.144513	0.0990778	RIPK2/IL1B	2	up	TB vs HC	MM-CCL23
GO:0009651	response to salt stress	2/252	27/18670	0.0510553	0.144513	0.0990778	ZFP36L1/TNF	2	up	TB vs HC	MM-CCL23
GO:0032673	regulation of interleukin-4 production	2/252	27/18670	0.0510553	0.144513	0.0990778	HLA-E/CD83	2	up	TB vs HC	MM-CCL23
GO:0034067	protein localization to Golgi apparatus	2/252	27/18670	0.0510553	0.144513	0.0990778	GBP5/ARL5B	2	up	TB vs HC	MM-CCL23
GO:0036475	neuron death in response to oxidative stress	2/252	27/18670	0.0510553	0.144513	0.0990778	HIF1A/MCL1	2	up	TB vs HC	MM-CCL23
GO:0045671	negative regulation of osteoclast differentiation	2/252	27/18670	0.0510553	0.144513	0.0990778	CCL3/LILRB4	2	up	TB vs HC	MM-CCL23
GO:0048668	collateral sprouting	2/252	27/18670	0.0510553	0.144513	0.0990778	IFRD1/ZEB2	2	up	TB vs HC	MM-CCL23
GO:0060143	positive regulation of syncytium formation by plasma membrane fusion	2/252	27/18670	0.0510553	0.144513	0.0990778	CXCL9/CD53	2	up	TB vs HC	MM-CCL23
GO:1904357	negative regulation of telomere maintenance via telomere lengthening	2/252	27/18670	0.0510553	0.144513	0.0990778	XRN1/HNRNPU	2	up	TB vs HC	MM-CCL23
GO:2000144	positive regulation of DNA-templated transcription, initiation	2/252	27/18670	0.0510553	0.144513	0.0990778	JUN/SUB1	2	up	TB vs HC	MM-CCL23
GO:0032374	regulation of cholesterol transport	3/252	62/18670	0.0513702	0.144513	0.0990778	NFKBIA/ABCA1/NFKB1	3	up	TB vs HC	MM-CCL23
GO:0032922	circadian regulation of gene expression	3/252	62/18670	0.0513702	0.144513	0.0990778	NAMPT/BHLHE40/HNRNPU	3	up	TB vs HC	MM-CCL23
GO:0048857	neural nucleus development	3/252	62/18670	0.0513702	0.144513	0.0990778	BASP1/GNB4/HSPA5	3	up	TB vs HC	MM-CCL23
GO:0031589	cell-substrate adhesion	9/252	354/18670	0.0516035	0.144513	0.0990778	GBP1/LIMS1/VEGFA/NINJ1/CORO1A/PLAU/PLEKHA2/CALR/FN1	9	up	TB vs HC	MM-CCL23
GO:1901991	negative regulation of mitotic cell cycle phase transition	7/252	248/18670	0.0517181	0.144513	0.0990778	CCL2/DUSP1/CDKN1A/KLF4/NBN/ZFP36L1/PLK3	7	up	TB vs HC	MM-CCL23
GO:0019216	regulation of lipid metabolic process	10/252	410/18670	0.0523018	0.144513	0.0990778	G0S2/SOCS3/LYN/ABCA1/KLF4/NFKB1/FPR2/HCAR2/TNF/IL1B	10	up	TB vs HC	MM-CCL23
GO:0060541	respiratory system development	6/252	198/18670	0.0523433	0.144513	0.0990778	VEGFA/CTSZ/BASP1/KLF2/SMCHD1/TNF	6	up	TB vs HC	MM-CCL23
GO:0001505	regulation of neurotransmitter levels	9/252	355/18670	0.052352	0.144513	0.0990778	ICAM1/GCH1/RGS2/HSP90AA1/KLF2/KLF4/CLEC7A/TNF/IL1B	9	up	TB vs HC	MM-CCL23
GO:0071560	cellular response to transforming growth factor beta stimulus	7/252	249/18670	0.0526317	0.144513	0.0990778	LIMS1/FOS/JUN/CFLAR/ZFP36L1/HSPA5/HSPA1A	7	up	TB vs HC	MM-CCL23
GO:0001794	type IIa hypersensitivity	1/252	4/18670	0.0529112	0.144513	0.0990778	HLA-E	1	up	TB vs HC	MM-CCL23
GO:0001796	regulation of type IIa hypersensitivity	1/252	4/18670	0.0529112	0.144513	0.0990778	HLA-E	1	up	TB vs HC	MM-CCL23
GO:0002439	chronic inflammatory response to antigenic stimulus	1/252	4/18670	0.0529112	0.144513	0.0990778	TNF	1	up	TB vs HC	MM-CCL23
GO:0002445	type II hypersensitivity	1/252	4/18670	0.0529112	0.144513	0.0990778	HLA-E	1	up	TB vs HC	MM-CCL23
GO:0002465	peripheral tolerance induction	1/252	4/18670	0.0529112	0.144513	0.0990778	CD274	1	up	TB vs HC	MM-CCL23
GO:0002605	negative regulation of dendritic cell antigen processing and presentation	1/252	4/18670	0.0529112	0.144513	0.0990778	FGL2	1	up	TB vs HC	MM-CCL23
GO:0002677	negative regulation of chronic inflammatory response	1/252	4/18670	0.0529112	0.144513	0.0990778	TNFAIP3	1	up	TB vs HC	MM-CCL23
GO:0002892	regulation of type II hypersensitivity	1/252	4/18670	0.0529112	0.144513	0.0990778	HLA-E	1	up	TB vs HC	MM-CCL23
GO:0003332	negative regulation of extracellular matrix constituent secretion	1/252	4/18670	0.0529112	0.144513	0.0990778	TNFRSF1B	1	up	TB vs HC	MM-CCL23
GO:0006598	polyamine catabolic process	1/252	4/18670	0.0529112	0.144513	0.0990778	SAT1	1	up	TB vs HC	MM-CCL23
GO:0006931	substrate-dependent cell migration, cell attachment to substrate	1/252	4/18670	0.0529112	0.144513	0.0990778	FN1	1	up	TB vs HC	MM-CCL23
GO:0007161	calcium-independent cell-matrix adhesion	1/252	4/18670	0.0529112	0.144513	0.0990778	FN1	1	up	TB vs HC	MM-CCL23
GO:0014738	regulation of muscle hyperplasia	1/252	4/18670	0.0529112	0.144513	0.0990778	KLF4	1	up	TB vs HC	MM-CCL23
GO:0015722	canalicular bile acid transport	1/252	4/18670	0.0529112	0.144513	0.0990778	AQP9	1	up	TB vs HC	MM-CCL23
GO:0015855	pyrimidine nucleobase transport	1/252	4/18670	0.0529112	0.144513	0.0990778	AQP9	1	up	TB vs HC	MM-CCL23
GO:0021773	striatal medium spiny neuron differentiation	1/252	4/18670	0.0529112	0.144513	0.0990778	INHBA	1	up	TB vs HC	MM-CCL23
GO:0031860	telomeric 3' overhang formation	1/252	4/18670	0.0529112	0.144513	0.0990778	NBN	1	up	TB vs HC	MM-CCL23
GO:0032058	positive regulation of translational initiation in response to stress	1/252	4/18670	0.0529112	0.144513	0.0990778	PPP1R15A	1	up	TB vs HC	MM-CCL23
GO:0033031	positive regulation of neutrophil apoptotic process	1/252	4/18670	0.0529112	0.144513	0.0990778	HCAR2	1	up	TB vs HC	MM-CCL23
GO:0033366	protein localization to secretory granule	1/252	4/18670	0.0529112	0.144513	0.0990778	SRGN	1	up	TB vs HC	MM-CCL23
GO:0033668	negative regulation by symbiont of host apoptotic process	1/252	4/18670	0.0529112	0.144513	0.0990778	SERPINB9	1	up	TB vs HC	MM-CCL23
GO:0034124	regulation of MyD88-dependent toll-like receptor signaling pathway	1/252	4/18670	0.0529112	0.144513	0.0990778	IRF1	1	up	TB vs HC	MM-CCL23
GO:0038146	chemokine (C-X-C motif) ligand 12 signaling pathway	1/252	4/18670	0.0529112	0.144513	0.0990778	CXCR4	1	up	TB vs HC	MM-CCL23
GO:0038189	neuropilin signaling pathway	1/252	4/18670	0.0529112	0.144513	0.0990778	VEGFA	1	up	TB vs HC	MM-CCL23
GO:0042701	progesterone secretion	1/252	4/18670	0.0529112	0.144513	0.0990778	INHBA	1	up	TB vs HC	MM-CCL23
GO:0045077	negative regulation of interferon-gamma biosynthetic process	1/252	4/18670	0.0529112	0.144513	0.0990778	INHBA	1	up	TB vs HC	MM-CCL23
GO:0045082	positive regulation of interleukin-10 biosynthetic process	1/252	4/18670	0.0529112	0.144513	0.0990778	CLEC7A	1	up	TB vs HC	MM-CCL23
GO:0045901	positive regulation of translational elongation	1/252	4/18670	0.0529112	0.144513	0.0990778	EIF5A	1	up	TB vs HC	MM-CCL23
GO:0045905	positive regulation of translational termination	1/252	4/18670	0.0529112	0.144513	0.0990778	EIF5A	1	up	TB vs HC	MM-CCL23
GO:0046984	regulation of hemoglobin biosynthetic process	1/252	4/18670	0.0529112	0.144513	0.0990778	KLF4	1	up	TB vs HC	MM-CCL23
GO:0052041	negative regulation by symbiont of host programmed cell death	1/252	4/18670	0.0529112	0.144513	0.0990778	SERPINB9	1	up	TB vs HC	MM-CCL23
GO:0060319	primitive erythrocyte differentiation	1/252	4/18670	0.0529112	0.144513	0.0990778	VEGFA	1	up	TB vs HC	MM-CCL23
GO:0060355	positive regulation of cell adhesion molecule production	1/252	4/18670	0.0529112	0.144513	0.0990778	IL1B	1	up	TB vs HC	MM-CCL23
GO:0060699	regulation of endoribonuclease activity	1/252	4/18670	0.0529112	0.144513	0.0990778	HSPA1A	1	up	TB vs HC	MM-CCL23
GO:0060708	spongiotrophoblast differentiation	1/252	4/18670	0.0529112	0.144513	0.0990778	SOCS3	1	up	TB vs HC	MM-CCL23
GO:0061030	epithelial cell differentiation involved in mammary gland alveolus development	1/252	4/18670	0.0529112	0.144513	0.0990778	HIF1A	1	up	TB vs HC	MM-CCL23
GO:0061502	early endosome to recycling endosome transport	1/252	4/18670	0.0529112	0.144513	0.0990778	CORO1A	1	up	TB vs HC	MM-CCL23
GO:0070164	negative regulation of adiponectin secretion	1/252	4/18670	0.0529112	0.144513	0.0990778	IL1B	1	up	TB vs HC	MM-CCL23
GO:0070294	renal sodium ion absorption	1/252	4/18670	0.0529112	0.144513	0.0990778	SGK1	1	up	TB vs HC	MM-CCL23
GO:0070662	mast cell proliferation	1/252	4/18670	0.0529112	0.144513	0.0990778	LYN	1	up	TB vs HC	MM-CCL23
GO:0071877	regulation of adenylate cyclase-inhibiting adrenergic receptor signaling pathway	1/252	4/18670	0.0529112	0.144513	0.0990778	RGS2	1	up	TB vs HC	MM-CCL23
GO:0089700	protein kinase D signaling	1/252	4/18670	0.0529112	0.144513	0.0990778	VEGFA	1	up	TB vs HC	MM-CCL23
GO:0090074	negative regulation of protein homodimerization activity	1/252	4/18670	0.0529112	0.144513	0.0990778	HSPA5	1	up	TB vs HC	MM-CCL23
GO:0110024	positive regulation of cardiac muscle myoblast proliferation	1/252	4/18670	0.0529112	0.144513	0.0990778	MALAT1	1	up	TB vs HC	MM-CCL23
GO:1900041	negative regulation of interleukin-2 secretion	1/252	4/18670	0.0529112	0.144513	0.0990778	GBP1	1	up	TB vs HC	MM-CCL23
GO:1900086	positive regulation of peptidyl-tyrosine autophosphorylation	1/252	4/18670	0.0529112	0.144513	0.0990778	VEGFA	1	up	TB vs HC	MM-CCL23
GO:1900127	positive regulation of hyaluronan biosynthetic process	1/252	4/18670	0.0529112	0.144513	0.0990778	NFKB1	1	up	TB vs HC	MM-CCL23
GO:1901624	negative regulation of lymphocyte chemotaxis	1/252	4/18670	0.0529112	0.144513	0.0990778	CCL2	1	up	TB vs HC	MM-CCL23
GO:1902746	regulation of lens fiber cell differentiation	1/252	4/18670	0.0529112	0.144513	0.0990778	ZEB2	1	up	TB vs HC	MM-CCL23
GO:1903276	regulation of sodium ion export across plasma membrane	1/252	4/18670	0.0529112	0.144513	0.0990778	ATP1B3	1	up	TB vs HC	MM-CCL23
GO:1903278	positive regulation of sodium ion export across plasma membrane	1/252	4/18670	0.0529112	0.144513	0.0990778	ATP1B3	1	up	TB vs HC	MM-CCL23
GO:1903347	negative regulation of bicellular tight junction assembly	1/252	4/18670	0.0529112	0.144513	0.0990778	TNF	1	up	TB vs HC	MM-CCL23
GO:1903891	regulation of ATF6-mediated unfolded protein response	1/252	4/18670	0.0529112	0.144513	0.0990778	HSPA5	1	up	TB vs HC	MM-CCL23
GO:1904044	response to aldosterone	1/252	4/18670	0.0529112	0.144513	0.0990778	CYBB	1	up	TB vs HC	MM-CCL23
GO:1990168	protein K33-linked deubiquitination	1/252	4/18670	0.0529112	0.144513	0.0990778	TNFAIP3	1	up	TB vs HC	MM-CCL23
GO:1990441	negative regulation of transcription from RNA polymerase II promoter in response to endoplasmic reticulum stress	1/252	4/18670	0.0529112	0.144513	0.0990778	JUN	1	up	TB vs HC	MM-CCL23
GO:2000152	regulation of ubiquitin-specific protease activity	1/252	4/18670	0.0529112	0.144513	0.0990778	TANK	1	up	TB vs HC	MM-CCL23
GO:2000275	regulation of oxidative phosphorylation uncoupler activity	1/252	4/18670	0.0529112	0.144513	0.0990778	PPIF	1	up	TB vs HC	MM-CCL23
GO:0002637	regulation of immunoglobulin production	3/252	63/18670	0.0534207	0.145384	0.0996755	HLA-E/CD40/TNF	3	up	TB vs HC	MM-CCL23
GO:0032371	regulation of sterol transport	3/252	63/18670	0.0534207	0.145384	0.0996755	NFKBIA/ABCA1/NFKB1	3	up	TB vs HC	MM-CCL23
GO:0046622	positive regulation of organ growth	3/252	63/18670	0.0534207	0.145384	0.0996755	BASP1/PIM1/YBX3	3	up	TB vs HC	MM-CCL23
GO:0046637	regulation of alpha-beta T cell differentiation	3/252	63/18670	0.0534207	0.145384	0.0996755	CD83/RIPK2/NFKBIZ	3	up	TB vs HC	MM-CCL23
GO:0046686	response to cadmium ion	3/252	63/18670	0.0534207	0.145384	0.0996755	FOS/CYBB/JUN	3	up	TB vs HC	MM-CCL23
GO:0046888	negative regulation of hormone secretion	3/252	63/18670	0.0534207	0.145384	0.0996755	PIM3/IL1B/INHBA	3	up	TB vs HC	MM-CCL23
GO:0002691	regulation of cellular extravasation	2/252	28/18670	0.0545054	0.147374	0.101039	ICAM1/PTGER4	2	up	TB vs HC	MM-CCL23
GO:0006760	folic acid-containing compound metabolic process	2/252	28/18670	0.0545054	0.147374	0.101039	GCH1/MTHFD2	2	up	TB vs HC	MM-CCL23
GO:0009074	aromatic amino acid family catabolic process	2/252	28/18670	0.0545054	0.147374	0.101039	IDO1/IL4I1	2	up	TB vs HC	MM-CCL23
GO:0032647	regulation of interferon-alpha production	2/252	28/18670	0.0545054	0.147374	0.101039	STAT1/RIPK2	2	up	TB vs HC	MM-CCL23
GO:0034698	response to gonadotropin	2/252	28/18670	0.0545054	0.147374	0.101039	ICAM1/INHBA	2	up	TB vs HC	MM-CCL23
GO:0036296	response to increased oxygen levels	2/252	28/18670	0.0545054	0.147374	0.101039	ATP6V1G1/CDKN1A	2	up	TB vs HC	MM-CCL23
GO:0045577	regulation of B cell differentiation	2/252	28/18670	0.0545054	0.147374	0.101039	ZFP36L1/INHBA	2	up	TB vs HC	MM-CCL23
GO:0050858	negative regulation of antigen receptor-mediated signaling pathway	2/252	28/18670	0.0545054	0.147374	0.101039	GBP1/LILRB4	2	up	TB vs HC	MM-CCL23
GO:0070076	histone lysine demethylation	2/252	28/18670	0.0545054	0.147374	0.101039	KDM6B/UBE2B	2	up	TB vs HC	MM-CCL23
GO:1902932	positive regulation of alcohol biosynthetic process	2/252	28/18670	0.0545054	0.147374	0.101039	TNF/IL1B	2	up	TB vs HC	MM-CCL23
GO:1990776	response to angiotensin	2/252	28/18670	0.0545054	0.147374	0.101039	CYBB/NFKB1	2	up	TB vs HC	MM-CCL23
GO:0000187	activation of MAPK activity	5/252	152/18670	0.0554238	0.14968	0.102621	RIPK2/CXCR4/SPAG9/TNF/IL1B	5	up	TB vs HC	MM-CCL23
GO:0001890	placenta development	5/252	152/18670	0.0554238	0.14968	0.102621	CTSB/HIF1A/SOCS3/JUNB/ZFP36L1	5	up	TB vs HC	MM-CCL23
GO:0045600	positive regulation of fat cell differentiation	3/252	64/18670	0.0555101	0.149825	0.10272	ZFP36/HNRNPU/ZFP36L1	3	up	TB vs HC	MM-CCL23
GO:0010876	lipid localization	10/252	415/18670	0.0558526	0.150661	0.103293	NFKBIA/ABCA1/APOL6/NFKB1/APOL2/GM2A/AQP9/TNF/IL1B/INHBA	10	up	TB vs HC	MM-CCL23
GO:2000027	regulation of animal organ morphogenesis	7/252	253/18670	0.0563873	0.152014	0.104221	STAT1/VEGFA/TNFAIP3/BASP1/CFLAR/PIM1/TNF	7	up	TB vs HC	MM-CCL23
GO:0030168	platelet activation	5/252	153/18670	0.0566955	0.152755	0.104729	LCP2/PLEK/LYN/GNA13/CD40	5	up	TB vs HC	MM-CCL23
GO:0010948	negative regulation of cell cycle process	9/252	361/18670	0.0569923	0.153464	0.105215	CCL2/DUSP1/ATF5/CDKN1A/KLF4/NBN/ZFP36L1/CALR/PLK3	9	up	TB vs HC	MM-CCL23
GO:0030330	DNA damage response, signal transduction by p53 class mediator	4/252	107/18670	0.0570579	0.15355	0.105274	DDX5/CDKN1A/NBN/PLK3	4	up	TB vs HC	MM-CCL23
GO:0000381	regulation of alternative mRNA splicing, via spliceosome	3/252	65/18670	0.057638	0.154458	0.105896	DDX5/WTAP/HNRNPU	3	up	TB vs HC	MM-CCL23
GO:0014823	response to activity	3/252	65/18670	0.057638	0.154458	0.105896	HIF1A/KDM6B/CXCR4	3	up	TB vs HC	MM-CCL23
GO:0035308	negative regulation of protein dephosphorylation	3/252	65/18670	0.057638	0.154458	0.105896	PPP1R15A/PHACTR1/TNF	3	up	TB vs HC	MM-CCL23
GO:0050854	regulation of antigen receptor-mediated signaling pathway	3/252	65/18670	0.057638	0.154458	0.105896	GBP1/LYN/LILRB4	3	up	TB vs HC	MM-CCL23
GO:0051148	negative regulation of muscle cell differentiation	3/252	65/18670	0.057638	0.154458	0.105896	CXCL10/RGS2/CFLAR	3	up	TB vs HC	MM-CCL23
GO:0010770	positive regulation of cell morphogenesis involved in differentiation	5/252	154/18670	0.0579839	0.154458	0.105896	LIMS1/VEGFA/ZEB2/CALR/FN1	5	up	TB vs HC	MM-CCL23
GO:0055067	monovalent inorganic cation homeostasis	5/252	154/18670	0.0579839	0.154458	0.105896	ATP6V1G1/DMXL2/ATP6V1B2/ATP1B3/ATP6V1C1	5	up	TB vs HC	MM-CCL23
GO:0061025	membrane fusion	5/252	154/18670	0.0579839	0.154458	0.105896	TAP1/CORO1A/TAPBP/CXCR4/CALR	5	up	TB vs HC	MM-CCL23
GO:1990845	adaptive thermogenesis	5/252	154/18670	0.0579839	0.154458	0.105896	G0S2/VEGFA/KDM6B/CXCR4/HNRNPU	5	up	TB vs HC	MM-CCL23
GO:0009435	NAD biosynthetic process	2/252	29/18670	0.0580353	0.154458	0.105896	IDO1/NAMPT	2	up	TB vs HC	MM-CCL23
GO:0010575	positive regulation of vascular endothelial growth factor production	2/252	29/18670	0.0580353	0.154458	0.105896	HIF1A/IL1B	2	up	TB vs HC	MM-CCL23
GO:0016577	histone demethylation	2/252	29/18670	0.0580353	0.154458	0.105896	KDM6B/UBE2B	2	up	TB vs HC	MM-CCL23
GO:0030970	retrograde protein transport, ER to cytosol	2/252	29/18670	0.0580353	0.154458	0.105896	HSP90B1/HERPUD1	2	up	TB vs HC	MM-CCL23
GO:0031116	positive regulation of microtubule polymerization	2/252	29/18670	0.0580353	0.154458	0.105896	HSPA1B/HSPA1A	2	up	TB vs HC	MM-CCL23
GO:0033032	regulation of myeloid cell apoptotic process	2/252	29/18670	0.0580353	0.154458	0.105896	CCL5/HCAR2	2	up	TB vs HC	MM-CCL23
GO:0035666	TRIF-dependent toll-like receptor signaling pathway	2/252	29/18670	0.0580353	0.154458	0.105896	BIRC3/TANK	2	up	TB vs HC	MM-CCL23
GO:0060441	epithelial tube branching involved in lung morphogenesis	2/252	29/18670	0.0580353	0.154458	0.105896	CTSZ/TNF	2	up	TB vs HC	MM-CCL23
GO:0070102	interleukin-6-mediated signaling pathway	2/252	29/18670	0.0580353	0.154458	0.105896	STAT1/SOCS3	2	up	TB vs HC	MM-CCL23
GO:1903513	endoplasmic reticulum to cytosol transport	2/252	29/18670	0.0580353	0.154458	0.105896	HSP90B1/HERPUD1	2	up	TB vs HC	MM-CCL23
GO:0071559	response to transforming growth factor beta	7/252	255/18670	0.0583261	0.155141	0.106365	LIMS1/FOS/JUN/CFLAR/ZFP36L1/HSPA5/HSPA1A	7	up	TB vs HC	MM-CCL23
GO:0032526	response to retinoic acid	4/252	108/18670	0.0586527	0.155919	0.106898	DUSP1/LYN/ABCA1/KLF4	4	up	TB vs HC	MM-CCL23
GO:1902905	positive regulation of supramolecular fiber organization	6/252	204/18670	0.0588162	0.156263	0.107134	ICAM1/PLEK/CORO1A/ACTR3/HSPA1B/HSPA1A	6	up	TB vs HC	MM-CCL23
GO:0034248	regulation of cellular amide metabolic process	11/252	476/18670	0.058989	0.156632	0.107387	DDX3X/RGS2/ZFP36/PPP1R15A/EIF5A/XRN1/ZFP36L1/CALR/YBX3/CCL5/TNF	11	up	TB vs HC	MM-CCL23
GO:0007611	learning or memory	7/252	256/18670	0.0593108	0.157395	0.10791	SGK1/HIF1A/FOS/JUN/LGMN/GM2A/EGR2	7	up	TB vs HC	MM-CCL23
GO:0006402	mRNA catabolic process	9/252	364/18670	0.0594093	0.157565	0.108027	DDX5/ZFP36/XRN1/ZC3HAV1/HNRNPU/ZFP36L1/YBX3/HSPA1B/HSPA1A	9	up	TB vs HC	MM-CCL23
GO:0006687	glycosphingolipid metabolic process	3/252	66/18670	0.0598041	0.158338	0.108556	B4GALT5/CREM/GM2A	3	up	TB vs HC	MM-CCL23
GO:0046626	regulation of insulin receptor signaling pathway	3/252	66/18670	0.0598041	0.158338	0.108556	SOCS3/PTPRE/IL1B	3	up	TB vs HC	MM-CCL23
GO:0051785	positive regulation of nuclear division	3/252	66/18670	0.0598041	0.158338	0.108556	HNRNPU/UBE2B/IL1B	3	up	TB vs HC	MM-CCL23
GO:0051149	positive regulation of muscle cell differentiation	4/252	109/18670	0.0602711	0.159482	0.109341	SOD2/CXCL9/SPAG9/CD53	4	up	TB vs HC	MM-CCL23
GO:0034767	positive regulation of ion transmembrane transport	5/252	156/18670	0.060611	0.160196	0.10983	CCL2/CXCL10/CXCL9/CXCL11/ATP1B3	5	up	TB vs HC	MM-CCL23
GO:1905952	regulation of lipid localization	5/252	156/18670	0.060611	0.160196	0.10983	NFKBIA/ABCA1/NFKB1/TNF/IL1B	5	up	TB vs HC	MM-CCL23
GO:0050679	positive regulation of epithelial cell proliferation	6/252	206/18670	0.0610756	0.161331	0.110609	HIF1A/VEGFA/TNFAIP3/JUN/CFLAR/CCL5	6	up	TB vs HC	MM-CCL23
GO:0002828	regulation of type 2 immune response	2/252	30/18670	0.0616423	0.161895	0.110995	IDO1/RSAD2	2	up	TB vs HC	MM-CCL23
GO:0032607	interferon-alpha production	2/252	30/18670	0.0616423	0.161895	0.110995	STAT1/RIPK2	2	up	TB vs HC	MM-CCL23
GO:0045940	positive regulation of steroid metabolic process	2/252	30/18670	0.0616423	0.161895	0.110995	TNF/IL1B	2	up	TB vs HC	MM-CCL23
GO:0046596	regulation of viral entry into host cell	2/252	30/18670	0.0616423	0.161895	0.110995	IFITM2/IFITM3	2	up	TB vs HC	MM-CCL23
GO:0048384	retinoic acid receptor signaling pathway	2/252	30/18670	0.0616423	0.161895	0.110995	CREM/CALR	2	up	TB vs HC	MM-CCL23
GO:0061157	mRNA destabilization	2/252	30/18670	0.0616423	0.161895	0.110995	ZFP36/ZFP36L1	2	up	TB vs HC	MM-CCL23
GO:0071480	cellular response to gamma radiation	2/252	30/18670	0.0616423	0.161895	0.110995	CDKN1A/HSPA5	2	up	TB vs HC	MM-CCL23
GO:0071549	cellular response to dexamethasone stimulus	2/252	30/18670	0.0616423	0.161895	0.110995	ICAM1/CFLAR	2	up	TB vs HC	MM-CCL23
GO:0090200	positive regulation of release of cytochrome c from mitochondria	2/252	30/18670	0.0616423	0.161895	0.110995	TNFSF10/PPIF	2	up	TB vs HC	MM-CCL23
GO:1904893	negative regulation of receptor signaling pathway via STAT	2/252	30/18670	0.0616423	0.161895	0.110995	SOCS3/PARP14	2	up	TB vs HC	MM-CCL23
GO:0006024	glycosaminoglycan biosynthetic process	4/252	110/18670	0.0619131	0.162513	0.111419	B4GALT5/NFKB1/DSE/IL1B	4	up	TB vs HC	MM-CCL23
GO:0030073	insulin secretion	6/252	207/18670	0.0622244	0.163237	0.111915	HIF1A/PIM3/IL1RN/CCL5/TNF/IL1B	6	up	TB vs HC	MM-CCL23
GO:0009416	response to light stimulus	8/252	314/18670	0.0636436	0.164441	0.112741	DUSP1/HIF1A/FOS/JUND/N4BP1/CDKN1A/BHLHE40/UBE2B	8	up	TB vs HC	MM-CCL23
GO:0034765	regulation of ion transmembrane transport	11/252	483/18670	0.0640435	0.164441	0.112741	CCL2/CXCL10/CXCL9/LYN/RGS2/CYBB/CXCL11/CORO1A/PPIF/PDE4B/ATP1B3	11	up	TB vs HC	MM-CCL23
GO:0017148	negative regulation of translation	6/252	209/18670	0.0645603	0.164441	0.112741	DDX3X/RGS2/ZFP36/XRN1/ZFP36L1/CALR	6	up	TB vs HC	MM-CCL23
GO:0043279	response to alkaloid	4/252	112/18670	0.0652675	0.164441	0.112741	FOSB/ICAM1/CXCR4/HSPA5	4	up	TB vs HC	MM-CCL23
GO:1990748	cellular detoxification	4/252	112/18670	0.0652675	0.164441	0.112741	SOD2/GCH1/TXN/TNF	4	up	TB vs HC	MM-CCL23
GO:0045666	positive regulation of neuron differentiation	9/252	371/18670	0.0653027	0.164441	0.112741	VEGFA/LYN/RGS2/CFLAR/ZEB2/CXCR4/SPAG9/HSPA5/FN1	9	up	TB vs HC	MM-CCL23
GO:0006482	protein demethylation	2/252	31/18670	0.0653235	0.164441	0.112741	KDM6B/UBE2B	2	up	TB vs HC	MM-CCL23
GO:0008214	protein dealkylation	2/252	31/18670	0.0653235	0.164441	0.112741	KDM6B/UBE2B	2	up	TB vs HC	MM-CCL23
GO:0010543	regulation of platelet activation	2/252	31/18670	0.0653235	0.164441	0.112741	PLEK/LYN	2	up	TB vs HC	MM-CCL23
GO:0033198	response to ATP	2/252	31/18670	0.0653235	0.164441	0.112741	HSP90B1/IL1B	2	up	TB vs HC	MM-CCL23
GO:0035767	endothelial cell chemotaxis	2/252	31/18670	0.0653235	0.164441	0.112741	VEGFA/LGMN	2	up	TB vs HC	MM-CCL23
GO:0040020	regulation of meiotic nuclear division	2/252	31/18670	0.0653235	0.164441	0.112741	CALR/UBE2B	2	up	TB vs HC	MM-CCL23
GO:0090075	relaxation of muscle	2/252	31/18670	0.0653235	0.164441	0.112741	RGS2/PDE4B	2	up	TB vs HC	MM-CCL23
GO:0046883	regulation of hormone secretion	7/252	262/18670	0.0654339	0.164441	0.112741	HIF1A/PIM3/CCL5/HCAR2/TNF/IL1B/INHBA	7	up	TB vs HC	MM-CCL23
GO:0000738	DNA catabolic process, exonucleolytic	1/252	5/18670	0.0656974	0.164441	0.112741	ISG20	1	up	TB vs HC	MM-CCL23
GO:0001661	conditioned taste aversion	1/252	5/18670	0.0656974	0.164441	0.112741	FOS	1	up	TB vs HC	MM-CCL23
GO:0002457	T cell antigen processing and presentation	1/252	5/18670	0.0656974	0.164441	0.112741	ICAM1	1	up	TB vs HC	MM-CCL23
GO:0002461	tolerance induction dependent upon immune response	1/252	5/18670	0.0656974	0.164441	0.112741	CD274	1	up	TB vs HC	MM-CCL23
GO:0002501	peptide antigen assembly with MHC protein complex	1/252	5/18670	0.0656974	0.164441	0.112741	CALR	1	up	TB vs HC	MM-CCL23
GO:0002513	tolerance induction to self antigen	1/252	5/18670	0.0656974	0.164441	0.112741	LYN	1	up	TB vs HC	MM-CCL23
GO:0002925	positive regulation of humoral immune response mediated by circulating immunoglobulin	1/252	5/18670	0.0656974	0.164441	0.112741	TNF	1	up	TB vs HC	MM-CCL23
GO:0007356	thorax and anterior abdomen determination	1/252	5/18670	0.0656974	0.164441	0.112741	BASP1	1	up	TB vs HC	MM-CCL23
GO:0010572	positive regulation of platelet activation	1/252	5/18670	0.0656974	0.164441	0.112741	PLEK	1	up	TB vs HC	MM-CCL23
GO:0010936	negative regulation of macrophage cytokine production	1/252	5/18670	0.0656974	0.164441	0.112741	IRAK3	1	up	TB vs HC	MM-CCL23
GO:0010957	negative regulation of vitamin D biosynthetic process	1/252	5/18670	0.0656974	0.164441	0.112741	NFKB1	1	up	TB vs HC	MM-CCL23
GO:0014805	smooth muscle adaptation	1/252	5/18670	0.0656974	0.164441	0.112741	IL1B	1	up	TB vs HC	MM-CCL23
GO:0014900	muscle hyperplasia	1/252	5/18670	0.0656974	0.164441	0.112741	KLF4	1	up	TB vs HC	MM-CCL23
GO:0015838	amino-acid betaine transport	1/252	5/18670	0.0656974	0.164441	0.112741	SLC38A2	1	up	TB vs HC	MM-CCL23
GO:0019441	tryptophan catabolic process to kynurenine	1/252	5/18670	0.0656974	0.164441	0.112741	IDO1	1	up	TB vs HC	MM-CCL23
GO:0022614	membrane to membrane docking	1/252	5/18670	0.0656974	0.164441	0.112741	ICAM1	1	up	TB vs HC	MM-CCL23
GO:0031204	posttranslational protein targeting to membrane, translocation	1/252	5/18670	0.0656974	0.164441	0.112741	HSPA5	1	up	TB vs HC	MM-CCL23
GO:0032713	negative regulation of interleukin-4 production	1/252	5/18670	0.0656974	0.164441	0.112741	CD83	1	up	TB vs HC	MM-CCL23
GO:0033299	secretion of lysosomal enzymes	1/252	5/18670	0.0656974	0.164441	0.112741	M6PR	1	up	TB vs HC	MM-CCL23
GO:0035470	positive regulation of vascular wound healing	1/252	5/18670	0.0656974	0.164441	0.112741	CXCR4	1	up	TB vs HC	MM-CCL23
GO:0035509	negative regulation of myosin-light-chain-phosphatase activity	1/252	5/18670	0.0656974	0.164441	0.112741	TNF	1	up	TB vs HC	MM-CCL23
GO:0035523	protein K29-linked deubiquitination	1/252	5/18670	0.0656974	0.164441	0.112741	TNFAIP3	1	up	TB vs HC	MM-CCL23
GO:0038033	positive regulation of endothelial cell chemotaxis by VEGF-activated vascular endothelial growth factor receptor signaling pathway	1/252	5/18670	0.0656974	0.164441	0.112741	VEGFA	1	up	TB vs HC	MM-CCL23
GO:0038044	transforming growth factor-beta secretion	1/252	5/18670	0.0656974	0.164441	0.112741	FN1	1	up	TB vs HC	MM-CCL23
GO:0043435	response to corticotropin-releasing hormone	1/252	5/18670	0.0656974	0.164441	0.112741	NR4A2	1	up	TB vs HC	MM-CCL23
GO:0045040	protein insertion into mitochondrial outer membrane	1/252	5/18670	0.0656974	0.164441	0.112741	HSP90AA1	1	up	TB vs HC	MM-CCL23
GO:0045085	negative regulation of interleukin-2 biosynthetic process	1/252	5/18670	0.0656974	0.164441	0.112741	ZFP36	1	up	TB vs HC	MM-CCL23
GO:0045345	positive regulation of MHC class I biosynthetic process	1/252	5/18670	0.0656974	0.164441	0.112741	HSPH1	1	up	TB vs HC	MM-CCL23
GO:0045578	negative regulation of B cell differentiation	1/252	5/18670	0.0656974	0.164441	0.112741	INHBA	1	up	TB vs HC	MM-CCL23
GO:0045636	positive regulation of melanocyte differentiation	1/252	5/18670	0.0656974	0.164441	0.112741	ZEB2	1	up	TB vs HC	MM-CCL23
GO:0046813	receptor-mediated virion attachment to host cell	1/252	5/18670	0.0656974	0.164441	0.112741	ICAM1	1	up	TB vs HC	MM-CCL23
GO:0048625	myoblast fate commitment	1/252	5/18670	0.0656974	0.164441	0.112741	IFRD1	1	up	TB vs HC	MM-CCL23
GO:0051987	positive regulation of attachment of spindle microtubules to kinetochore	1/252	5/18670	0.0656974	0.164441	0.112741	HNRNPU	1	up	TB vs HC	MM-CCL23
GO:0060509	type I pneumocyte differentiation	1/252	5/18670	0.0656974	0.164441	0.112741	KLF2	1	up	TB vs HC	MM-CCL23
GO:0060664	epithelial cell proliferation involved in salivary gland morphogenesis	1/252	5/18670	0.0656974	0.164441	0.112741	TNF	1	up	TB vs HC	MM-CCL23
GO:0060903	positive regulation of meiosis I	1/252	5/18670	0.0656974	0.164441	0.112741	UBE2B	1	up	TB vs HC	MM-CCL23
GO:0061302	smooth muscle cell-matrix adhesion	1/252	5/18670	0.0656974	0.164441	0.112741	PLAU	1	up	TB vs HC	MM-CCL23
GO:0061737	leukotriene signaling pathway	1/252	5/18670	0.0656974	0.164441	0.112741	RGS1	1	up	TB vs HC	MM-CCL23
GO:0070487	monocyte aggregation	1/252	5/18670	0.0656974	0.164441	0.112741	IL1B	1	up	TB vs HC	MM-CCL23
GO:0070934	CRD-mediated mRNA stabilization	1/252	5/18670	0.0656974	0.164441	0.112741	HNRNPU	1	up	TB vs HC	MM-CCL23
GO:0071224	cellular response to peptidoglycan	1/252	5/18670	0.0656974	0.164441	0.112741	RIPK2	1	up	TB vs HC	MM-CCL23
GO:0071376	cellular response to corticotropin-releasing hormone stimulus	1/252	5/18670	0.0656974	0.164441	0.112741	NR4A2	1	up	TB vs HC	MM-CCL23
GO:0071557	histone H3-K27 demethylation	1/252	5/18670	0.0656974	0.164441	0.112741	KDM6B	1	up	TB vs HC	MM-CCL23
GO:0071651	positive regulation of chemokine (C-C motif) ligand 5 production	1/252	5/18670	0.0656974	0.164441	0.112741	DDX3X	1	up	TB vs HC	MM-CCL23
GO:0071881	adenylate cyclase-inhibiting adrenergic receptor signaling pathway	1/252	5/18670	0.0656974	0.164441	0.112741	RGS2	1	up	TB vs HC	MM-CCL23
GO:0072162	metanephric mesenchymal cell differentiation	1/252	5/18670	0.0656974	0.164441	0.112741	STAT1	1	up	TB vs HC	MM-CCL23
GO:0090259	regulation of retinal ganglion cell axon guidance	1/252	5/18670	0.0656974	0.164441	0.112741	VEGFA	1	up	TB vs HC	MM-CCL23
GO:0090289	regulation of osteoclast proliferation	1/252	5/18670	0.0656974	0.164441	0.112741	TNFAIP3	1	up	TB vs HC	MM-CCL23
GO:0090679	cell differentiation involved in phenotypic switching	1/252	5/18670	0.0656974	0.164441	0.112741	SOD2	1	up	TB vs HC	MM-CCL23
GO:0097368	establishment of Sertoli cell barrier	1/252	5/18670	0.0656974	0.164441	0.112741	ICAM1	1	up	TB vs HC	MM-CCL23
GO:1900084	regulation of peptidyl-tyrosine autophosphorylation	1/252	5/18670	0.0656974	0.164441	0.112741	VEGFA	1	up	TB vs HC	MM-CCL23
GO:1901078	negative regulation of relaxation of muscle	1/252	5/18670	0.0656974	0.164441	0.112741	PDE4B	1	up	TB vs HC	MM-CCL23
GO:1901668	regulation of superoxide dismutase activity	1/252	5/18670	0.0656974	0.164441	0.112741	TNF	1	up	TB vs HC	MM-CCL23
GO:1902219	negative regulation of intrinsic apoptotic signaling pathway in response to osmotic stress	1/252	5/18670	0.0656974	0.164441	0.112741	YBX3	1	up	TB vs HC	MM-CCL23
GO:1902308	regulation of peptidyl-serine dephosphorylation	1/252	5/18670	0.0656974	0.164441	0.112741	PPP1R15A	1	up	TB vs HC	MM-CCL23
GO:1902339	positive regulation of apoptotic process involved in morphogenesis	1/252	5/18670	0.0656974	0.164441	0.112741	TNFRSF1B	1	up	TB vs HC	MM-CCL23
GO:1903223	positive regulation of oxidative stress-induced neuron death	1/252	5/18670	0.0656974	0.164441	0.112741	MCL1	1	up	TB vs HC	MM-CCL23
GO:1903377	negative regulation of oxidative stress-induced neuron intrinsic apoptotic signaling pathway	1/252	5/18670	0.0656974	0.164441	0.112741	HIF1A	1	up	TB vs HC	MM-CCL23
GO:1903898	negative regulation of PERK-mediated unfolded protein response	1/252	5/18670	0.0656974	0.164441	0.112741	PPP1R15A	1	up	TB vs HC	MM-CCL23
GO:1904141	positive regulation of microglial cell migration	1/252	5/18670	0.0656974	0.164441	0.112741	CCL3	1	up	TB vs HC	MM-CCL23
GO:1905333	regulation of gastric motility	1/252	5/18670	0.0656974	0.164441	0.112741	TYMP	1	up	TB vs HC	MM-CCL23
GO:1905420	vascular smooth muscle cell differentiation involved in phenotypic switching	1/252	5/18670	0.0656974	0.164441	0.112741	SOD2	1	up	TB vs HC	MM-CCL23
GO:1905915	regulation of cell differentiation involved in phenotypic switching	1/252	5/18670	0.0656974	0.164441	0.112741	SOD2	1	up	TB vs HC	MM-CCL23
GO:1905930	regulation of vascular smooth muscle cell differentiation involved in phenotypic switching	1/252	5/18670	0.0656974	0.164441	0.112741	SOD2	1	up	TB vs HC	MM-CCL23
GO:2000416	regulation of eosinophil migration	1/252	5/18670	0.0656974	0.164441	0.112741	PTGER4	1	up	TB vs HC	MM-CCL23
GO:2000554	regulation of T-helper 1 cell cytokine production	1/252	5/18670	0.0656974	0.164441	0.112741	IL1B	1	up	TB vs HC	MM-CCL23
GO:2000556	positive regulation of T-helper 1 cell cytokine production	1/252	5/18670	0.0656974	0.164441	0.112741	IL1B	1	up	TB vs HC	MM-CCL23
GO:2000630	positive regulation of miRNA metabolic process	1/252	5/18670	0.0656974	0.164441	0.112741	NFKB1	1	up	TB vs HC	MM-CCL23
GO:2000660	negative regulation of interleukin-1-mediated signaling pathway	1/252	5/18670	0.0656974	0.164441	0.112741	IL1RN	1	up	TB vs HC	MM-CCL23
GO:2000697	negative regulation of epithelial cell differentiation involved in kidney development	1/252	5/18670	0.0656974	0.164441	0.112741	STAT1	1	up	TB vs HC	MM-CCL23
GO:0030203	glycosaminoglycan metabolic process	5/252	160/18670	0.0660651	0.165271	0.11331	B4GALT5/PIM1/NFKB1/DSE/IL1B	5	up	TB vs HC	MM-CCL23
GO:0008088	axo-dendritic transport	3/252	69/18670	0.0665277	0.166247	0.113979	HIF1A/ARL8B/HNRNPU	3	up	TB vs HC	MM-CCL23
GO:0071300	cellular response to retinoic acid	3/252	69/18670	0.0665277	0.166247	0.113979	LYN/ABCA1/KLF4	3	up	TB vs HC	MM-CCL23
GO:0021987	cerebral cortex development	4/252	113/18670	0.0669797	0.166921	0.114441	HIF1A/SLC38A2/BCL2A1/PHACTR1	4	up	TB vs HC	MM-CCL23
GO:0043200	response to amino acid	4/252	113/18670	0.0669797	0.166921	0.114441	ICAM1/LYN/CYBB/TNF	4	up	TB vs HC	MM-CCL23
GO:0043244	regulation of protein-containing complex disassembly	4/252	113/18670	0.0669797	0.166921	0.114441	PLEK/EIF5A/TNF/IRAK3	4	up	TB vs HC	MM-CCL23
GO:0046620	regulation of organ growth	4/252	113/18670	0.0669797	0.166921	0.114441	RGS2/BASP1/PIM1/YBX3	4	up	TB vs HC	MM-CCL23
GO:0048640	negative regulation of developmental growth	4/252	113/18670	0.0669797	0.166921	0.114441	RGS2/IFRD1/CDKN1A/LGMN	4	up	TB vs HC	MM-CCL23
GO:0070588	calcium ion transmembrane transport	8/252	319/18670	0.0684107	0.170395	0.116823	CCL3/CXCL10/CXCL9/LYN/CXCL11/CORO1A/PDE4B/ERO1A	8	up	TB vs HC	MM-CCL23
GO:0007004	telomere maintenance via telomerase	3/252	70/18670	0.0688426	0.170846	0.117132	HSP90AA1/XRN1/HNRNPU	3	up	TB vs HC	MM-CCL23
GO:0010517	regulation of phospholipase activity	3/252	70/18670	0.0688426	0.170846	0.117132	RGS2/GNA13/CCL5	3	up	TB vs HC	MM-CCL23
GO:0001569	branching involved in blood vessel morphogenesis	2/252	32/18670	0.0690765	0.170846	0.117132	VEGFA/GNA13	2	up	TB vs HC	MM-CCL23
GO:0003338	metanephros morphogenesis	2/252	32/18670	0.0690765	0.170846	0.117132	STAT1/BASP1	2	up	TB vs HC	MM-CCL23
GO:0019359	nicotinamide nucleotide biosynthetic process	2/252	32/18670	0.0690765	0.170846	0.117132	IDO1/NAMPT	2	up	TB vs HC	MM-CCL23
GO:0019363	pyridine nucleotide biosynthetic process	2/252	32/18670	0.0690765	0.170846	0.117132	IDO1/NAMPT	2	up	TB vs HC	MM-CCL23
GO:0038128	ERBB2 signaling pathway	2/252	32/18670	0.0690765	0.170846	0.117132	HSP90AA1/ERBIN	2	up	TB vs HC	MM-CCL23
GO:0039694	viral RNA genome replication	2/252	32/18670	0.0690765	0.170846	0.117132	CXCL8/PCBP1	2	up	TB vs HC	MM-CCL23
GO:0043552	positive regulation of phosphatidylinositol 3-kinase activity	2/252	32/18670	0.0690765	0.170846	0.117132	LYN/FPR2	2	up	TB vs HC	MM-CCL23
GO:0045589	regulation of regulatory T cell differentiation	2/252	32/18670	0.0690765	0.170846	0.117132	IRF1/LILRB4	2	up	TB vs HC	MM-CCL23
GO:0060674	placenta blood vessel development	2/252	32/18670	0.0690765	0.170846	0.117132	SOCS3/JUNB	2	up	TB vs HC	MM-CCL23
GO:1902235	regulation of endoplasmic reticulum stress-induced intrinsic apoptotic signaling pathway	2/252	32/18670	0.0690765	0.170846	0.117132	HERPUD1/HSPA1A	2	up	TB vs HC	MM-CCL23
GO:2000778	positive regulation of interleukin-6 secretion	2/252	32/18670	0.0690765	0.170846	0.117132	TNF/IL1B	2	up	TB vs HC	MM-CCL23
GO:1901617	organic hydroxy compound biosynthetic process	7/252	266/18670	0.0697212	0.172347	0.118161	GCH1/NR4A2/PLEK/ZEB2/NFKB1/TNF/IL1B	7	up	TB vs HC	MM-CCL23
GO:0031214	biomineral tissue development	5/252	163/18670	0.07033	0.173572	0.119001	CCL3/HIF1A/SRGN/CCR1/KLF10	5	up	TB vs HC	MM-CCL23
GO:0110148	biomineralization	5/252	163/18670	0.07033	0.173572	0.119001	CCL3/HIF1A/SRGN/CCR1/KLF10	5	up	TB vs HC	MM-CCL23
GO:1902600	proton transmembrane transport	5/252	163/18670	0.07033	0.173572	0.119001	C15orf48/ATP6V1G1/PPIF/ATP6V1B2/ATP6V1C1	5	up	TB vs HC	MM-CCL23
GO:0006023	aminoglycan biosynthetic process	4/252	115/18670	0.0704735	0.173739	0.119115	B4GALT5/NFKB1/DSE/IL1B	4	up	TB vs HC	MM-CCL23
GO:0046660	female sex differentiation	4/252	115/18670	0.0704735	0.173739	0.119115	ICAM1/VEGFA/HSPA5/INHBA	4	up	TB vs HC	MM-CCL23
GO:1903050	regulation of proteolysis involved in cellular protein catabolic process	6/252	214/18670	0.0706232	0.174014	0.119304	RNF19B/N4BP1/HERPUD1/HSPA1B/PLK3/HSPA1A	6	up	TB vs HC	MM-CCL23
GO:1904427	positive regulation of calcium ion transmembrane transport	3/252	71/18670	0.0711937	0.175325	0.120203	CXCL10/CXCL9/CXCL11	3	up	TB vs HC	MM-CCL23
GO:0007088	regulation of mitotic nuclear division	5/252	164/18670	0.0717847	0.176686	0.121136	DUSP1/HNRNPU/HSPA1B/IL1B/HSPA1A	5	up	TB vs HC	MM-CCL23
GO:0002756	MyD88-independent toll-like receptor signaling pathway	2/252	33/18670	0.0728985	0.177804	0.121903	BIRC3/TANK	2	up	TB vs HC	MM-CCL23
GO:0010464	regulation of mesenchymal cell proliferation	2/252	33/18670	0.0728985	0.177804	0.121903	STAT1/VEGFA	2	up	TB vs HC	MM-CCL23
GO:0010837	regulation of keratinocyte proliferation	2/252	33/18670	0.0728985	0.177804	0.121903	ZFP36/ZFP36L1	2	up	TB vs HC	MM-CCL23
GO:0010955	negative regulation of protein processing	2/252	33/18670	0.0728985	0.177804	0.121903	CTSZ/BIRC3	2	up	TB vs HC	MM-CCL23
GO:0014072	response to isoquinoline alkaloid	2/252	33/18670	0.0728985	0.177804	0.121903	FOSB/CXCR4	2	up	TB vs HC	MM-CCL23
GO:0019362	pyridine nucleotide metabolic process	2/252	33/18670	0.0728985	0.177804	0.121903	IDO1/NAMPT	2	up	TB vs HC	MM-CCL23
GO:0031112	positive regulation of microtubule polymerization or depolymerization	2/252	33/18670	0.0728985	0.177804	0.121903	HSPA1B/HSPA1A	2	up	TB vs HC	MM-CCL23
GO:0032633	interleukin-4 production	2/252	33/18670	0.0728985	0.177804	0.121903	HLA-E/CD83	2	up	TB vs HC	MM-CCL23
GO:0033028	myeloid cell apoptotic process	2/252	33/18670	0.0728985	0.177804	0.121903	CCL5/HCAR2	2	up	TB vs HC	MM-CCL23
GO:0043278	response to morphine	2/252	33/18670	0.0728985	0.177804	0.121903	FOSB/CXCR4	2	up	TB vs HC	MM-CCL23
GO:0045736	negative regulation of cyclin-dependent protein serine/threonine kinase activity	2/252	33/18670	0.0728985	0.177804	0.121903	TNFAIP3/CDKN1A	2	up	TB vs HC	MM-CCL23
GO:0046496	nicotinamide nucleotide metabolic process	2/252	33/18670	0.0728985	0.177804	0.121903	IDO1/NAMPT	2	up	TB vs HC	MM-CCL23
GO:0050718	positive regulation of interleukin-1 beta secretion	2/252	33/18670	0.0728985	0.177804	0.121903	CCL3/RIPK2	2	up	TB vs HC	MM-CCL23
GO:0070536	protein K63-linked deubiquitination	2/252	33/18670	0.0728985	0.177804	0.121903	TNFAIP3/OTUD1	2	up	TB vs HC	MM-CCL23
GO:1902692	regulation of neuroblast proliferation	2/252	33/18670	0.0728985	0.177804	0.121903	HIF1A/VEGFA	2	up	TB vs HC	MM-CCL23
GO:1903318	negative regulation of protein maturation	2/252	33/18670	0.0728985	0.177804	0.121903	CTSZ/BIRC3	2	up	TB vs HC	MM-CCL23
GO:2000352	negative regulation of endothelial cell apoptotic process	2/252	33/18670	0.0728985	0.177804	0.121903	ICAM1/TNFAIP3	2	up	TB vs HC	MM-CCL23
GO:0007093	mitotic cell cycle checkpoint	5/252	165/18670	0.0732559	0.178581	0.122435	DUSP1/CDKN1A/NBN/NABP1/PLK3	5	up	TB vs HC	MM-CCL23
GO:0006869	lipid transport	9/252	380/18670	0.0734068	0.178854	0.122622	NFKBIA/ABCA1/APOL6/NFKB1/APOL2/GM2A/AQP9/IL1B/INHBA	9	up	TB vs HC	MM-CCL23
GO:1903556	negative regulation of tumor necrosis factor superfamily cytokine production	3/252	72/18670	0.0735805	0.179181	0.122847	CD274/TNFAIP3/IRAK3	3	up	TB vs HC	MM-CCL23
GO:0031398	positive regulation of protein ubiquitination	4/252	117/18670	0.0740592	0.180156	0.123515	RIPK2/BIRC3/RASSF5/HSPA5	4	up	TB vs HC	MM-CCL23
GO:0043666	regulation of phosphoprotein phosphatase activity	4/252	117/18670	0.0740592	0.180156	0.123515	PPP1R15A/HSP90B1/PHACTR1/TNF	4	up	TB vs HC	MM-CCL23
GO:0007548	sex differentiation	7/252	270/18670	0.074173	0.180241	0.123573	ICAM1/TNFSF10/VEGFA/BASP1/YBX3/HSPA5/INHBA	7	up	TB vs HC	MM-CCL23
GO:0045927	positive regulation of growth	7/252	270/18670	0.074173	0.180241	0.123573	VEGFA/DDX3X/BASP1/PIM1/CXCR4/YBX3/FN1	7	up	TB vs HC	MM-CCL23
GO:0016485	protein processing	6/252	217/18670	0.0744136	0.18073	0.123909	SRGN/CTSZ/RIPK2/PLAU/BIRC3/LGMN	6	up	TB vs HC	MM-CCL23
GO:0016064	immunoglobulin mediated immune response	6/252	218/18670	0.0757025	0.180967	0.124071	FGL2/HLA-E/IGKC/NBN/CD40/TNF	6	up	TB vs HC	MM-CCL23
GO:0032271	regulation of protein polymerization	6/252	218/18670	0.0757025	0.180967	0.124071	ICAM1/HSP90AA1/CORO1A/ACTR3/HSPA1B/HSPA1A	6	up	TB vs HC	MM-CCL23
GO:0033555	multicellular organismal response to stress	3/252	73/18670	0.0760027	0.180967	0.124071	IDO1/GCH1/NR4A2	3	up	TB vs HC	MM-CCL23
GO:1903524	positive regulation of blood circulation	3/252	73/18670	0.0760027	0.180967	0.124071	ICAM1/GCH1/RGS2	3	up	TB vs HC	MM-CCL23
GO:0031346	positive regulation of cell projection organization	9/252	383/18670	0.0762408	0.180967	0.124071	VEGFA/LYN/RGS2/CFLAR/ZEB2/RALA/CXCR4/HSPA5/FN1	9	up	TB vs HC	MM-CCL23
GO:0035051	cardiocyte differentiation	5/252	167/18670	0.0762474	0.180967	0.124071	VEGFA/RGS2/KDM6B/HNRNPU/CALR	5	up	TB vs HC	MM-CCL23
GO:0010975	regulation of neuron projection development	11/252	499/18670	0.0766355	0.180967	0.124071	VEGFA/LYN/CTSZ/RGS2/CFLAR/IFRD1/ZEB2/CXCR4/KLF4/HSPA5/FN1	11	up	TB vs HC	MM-CCL23
GO:0010574	regulation of vascular endothelial growth factor production	2/252	34/18670	0.0767872	0.180967	0.124071	HIF1A/IL1B	2	up	TB vs HC	MM-CCL23
GO:0010922	positive regulation of phosphatase activity	2/252	34/18670	0.0767872	0.180967	0.124071	PLEK/PPP1R15A	2	up	TB vs HC	MM-CCL23
GO:0042533	tumor necrosis factor biosynthetic process	2/252	34/18670	0.0767872	0.180967	0.124071	CYBB/CLEC7A	2	up	TB vs HC	MM-CCL23
GO:0042534	regulation of tumor necrosis factor biosynthetic process	2/252	34/18670	0.0767872	0.180967	0.124071	CYBB/CLEC7A	2	up	TB vs HC	MM-CCL23
GO:0042558	pteridine-containing compound metabolic process	2/252	34/18670	0.0767872	0.180967	0.124071	GCH1/MTHFD2	2	up	TB vs HC	MM-CCL23
GO:0045066	regulatory T cell differentiation	2/252	34/18670	0.0767872	0.180967	0.124071	IRF1/LILRB4	2	up	TB vs HC	MM-CCL23
GO:0048566	embryonic digestive tract development	2/252	34/18670	0.0767872	0.180967	0.124071	CXCL8/TNF	2	up	TB vs HC	MM-CCL23
GO:1904030	negative regulation of cyclin-dependent protein kinase activity	2/252	34/18670	0.0767872	0.180967	0.124071	TNFAIP3/CDKN1A	2	up	TB vs HC	MM-CCL23
GO:1990138	neuron projection extension	5/252	168/18670	0.0777677	0.180967	0.124071	VEGFA/HSP90AA1/IFRD1/CXCR4/FN1	5	up	TB vs HC	MM-CCL23
GO:0002278	eosinophil activation involved in immune response	1/252	6/18670	0.0783116	0.180967	0.124071	CCL3	1	up	TB vs HC	MM-CCL23
GO:0002447	eosinophil mediated immunity	1/252	6/18670	0.0783116	0.180967	0.124071	CCL3	1	up	TB vs HC	MM-CCL23
GO:0002666	positive regulation of T cell tolerance induction	1/252	6/18670	0.0783116	0.180967	0.124071	IDO1	1	up	TB vs HC	MM-CCL23
GO:0002740	negative regulation of cytokine secretion involved in immune response	1/252	6/18670	0.0783116	0.180967	0.124071	TNF	1	up	TB vs HC	MM-CCL23
GO:0002767	immune response-inhibiting cell surface receptor signaling pathway	1/252	6/18670	0.0783116	0.180967	0.124071	LYN	1	up	TB vs HC	MM-CCL23
GO:0002885	positive regulation of hypersensitivity	1/252	6/18670	0.0783116	0.180967	0.124071	HLA-E	1	up	TB vs HC	MM-CCL23
GO:0003096	renal sodium ion transport	1/252	6/18670	0.0783116	0.180967	0.124071	SGK1	1	up	TB vs HC	MM-CCL23
GO:0006689	ganglioside catabolic process	1/252	6/18670	0.0783116	0.180967	0.124071	GM2A	1	up	TB vs HC	MM-CCL23
GO:0006868	glutamine transport	1/252	6/18670	0.0783116	0.180967	0.124071	SLC38A2	1	up	TB vs HC	MM-CCL23
GO:0007354	zygotic determination of anterior/posterior axis, embryo	1/252	6/18670	0.0783116	0.180967	0.124071	BASP1	1	up	TB vs HC	MM-CCL23
GO:0008626	granzyme-mediated apoptotic signaling pathway	1/252	6/18670	0.0783116	0.180967	0.124071	SRGN	1	up	TB vs HC	MM-CCL23
GO:0010513	positive regulation of phosphatidylinositol biosynthetic process	1/252	6/18670	0.0783116	0.180967	0.124071	FPR2	1	up	TB vs HC	MM-CCL23
GO:0010757	negative regulation of plasminogen activation	1/252	6/18670	0.0783116	0.180967	0.124071	CTSZ	1	up	TB vs HC	MM-CCL23
GO:0015793	glycerol transport	1/252	6/18670	0.0783116	0.180967	0.124071	AQP9	1	up	TB vs HC	MM-CCL23
GO:0019563	glycerol catabolic process	1/252	6/18670	0.0783116	0.180967	0.124071	GK	1	up	TB vs HC	MM-CCL23
GO:0021540	corpus callosum morphogenesis	1/252	6/18670	0.0783116	0.180967	0.124071	ZEB2	1	up	TB vs HC	MM-CCL23
GO:0030174	regulation of DNA-dependent DNA replication initiation	1/252	6/18670	0.0783116	0.180967	0.124071	NBN	1	up	TB vs HC	MM-CCL23
GO:0031087	deadenylation-independent decapping of nuclear-transcribed mRNA	1/252	6/18670	0.0783116	0.180967	0.124071	ZFP36	1	up	TB vs HC	MM-CCL23
GO:0031339	negative regulation of vesicle fusion	1/252	6/18670	0.0783116	0.180967	0.124071	CORO1A	1	up	TB vs HC	MM-CCL23
GO:0031394	positive regulation of prostaglandin biosynthetic process	1/252	6/18670	0.0783116	0.180967	0.124071	IL1B	1	up	TB vs HC	MM-CCL23
GO:0032056	positive regulation of translation in response to stress	1/252	6/18670	0.0783116	0.180967	0.124071	PPP1R15A	1	up	TB vs HC	MM-CCL23
GO:0033634	positive regulation of cell-cell adhesion mediated by integrin	1/252	6/18670	0.0783116	0.180967	0.124071	CCL5	1	up	TB vs HC	MM-CCL23
GO:0034112	positive regulation of homotypic cell-cell adhesion	1/252	6/18670	0.0783116	0.180967	0.124071	CCL5	1	up	TB vs HC	MM-CCL23
GO:0035434	copper ion transmembrane transport	1/252	6/18670	0.0783116	0.180967	0.124071	ATOX1	1	up	TB vs HC	MM-CCL23
GO:0035502	metanephric part of ureteric bud development	1/252	6/18670	0.0783116	0.180967	0.124071	BASP1	1	up	TB vs HC	MM-CCL23
GO:0042091	interleukin-10 biosynthetic process	1/252	6/18670	0.0783116	0.180967	0.124071	CLEC7A	1	up	TB vs HC	MM-CCL23
GO:0042256	mature ribosome assembly	1/252	6/18670	0.0783116	0.180967	0.124071	DDX3X	1	up	TB vs HC	MM-CCL23
GO:0043308	eosinophil degranulation	1/252	6/18670	0.0783116	0.180967	0.124071	CCL3	1	up	TB vs HC	MM-CCL23
GO:0044531	modulation of programmed cell death in other organism	1/252	6/18670	0.0783116	0.180967	0.124071	SERPINB9	1	up	TB vs HC	MM-CCL23
GO:0044532	modulation of apoptotic process in other organism	1/252	6/18670	0.0783116	0.180967	0.124071	SERPINB9	1	up	TB vs HC	MM-CCL23
GO:0045074	regulation of interleukin-10 biosynthetic process	1/252	6/18670	0.0783116	0.180967	0.124071	CLEC7A	1	up	TB vs HC	MM-CCL23
GO:0045341	MHC class I biosynthetic process	1/252	6/18670	0.0783116	0.180967	0.124071	HSPH1	1	up	TB vs HC	MM-CCL23
GO:0045343	regulation of MHC class I biosynthetic process	1/252	6/18670	0.0783116	0.180967	0.124071	HSPH1	1	up	TB vs HC	MM-CCL23
GO:0045627	positive regulation of T-helper 1 cell differentiation	1/252	6/18670	0.0783116	0.180967	0.124071	RIPK2	1	up	TB vs HC	MM-CCL23
GO:0045634	regulation of melanocyte differentiation	1/252	6/18670	0.0783116	0.180967	0.124071	ZEB2	1	up	TB vs HC	MM-CCL23
GO:0045917	positive regulation of complement activation	1/252	6/18670	0.0783116	0.180967	0.124071	IL1B	1	up	TB vs HC	MM-CCL23
GO:0046137	negative regulation of vitamin metabolic process	1/252	6/18670	0.0783116	0.180967	0.124071	NFKB1	1	up	TB vs HC	MM-CCL23
GO:0046469	platelet activating factor metabolic process	1/252	6/18670	0.0783116	0.180967	0.124071	PLA2G7	1	up	TB vs HC	MM-CCL23
GO:0046826	negative regulation of protein export from nucleus	1/252	6/18670	0.0783116	0.180967	0.124071	TXN	1	up	TB vs HC	MM-CCL23
GO:0046880	regulation of follicle-stimulating hormone secretion	1/252	6/18670	0.0783116	0.180967	0.124071	INHBA	1	up	TB vs HC	MM-CCL23
GO:0046881	positive regulation of follicle-stimulating hormone secretion	1/252	6/18670	0.0783116	0.180967	0.124071	INHBA	1	up	TB vs HC	MM-CCL23
GO:0048023	positive regulation of melanin biosynthetic process	1/252	6/18670	0.0783116	0.180967	0.124071	ZEB2	1	up	TB vs HC	MM-CCL23
GO:0051026	chiasma assembly	1/252	6/18670	0.0783116	0.180967	0.124071	UBE2B	1	up	TB vs HC	MM-CCL23
GO:0051581	negative regulation of neurotransmitter uptake	1/252	6/18670	0.0783116	0.180967	0.124071	RGS2	1	up	TB vs HC	MM-CCL23
GO:0051665	membrane raft localization	1/252	6/18670	0.0783116	0.180967	0.124071	RALA	1	up	TB vs HC	MM-CCL23
GO:0052150	modulation by symbiont of host apoptotic process	1/252	6/18670	0.0783116	0.180967	0.124071	SERPINB9	1	up	TB vs HC	MM-CCL23
GO:0052248	modulation of programmed cell death in other organism involved in symbiotic interaction	1/252	6/18670	0.0783116	0.180967	0.124071	SERPINB9	1	up	TB vs HC	MM-CCL23
GO:0052433	modulation by organism of apoptotic process in other organism involved in symbiotic interaction	1/252	6/18670	0.0783116	0.180967	0.124071	SERPINB9	1	up	TB vs HC	MM-CCL23
GO:0060136	embryonic process involved in female pregnancy	1/252	6/18670	0.0783116	0.180967	0.124071	JUNB	1	up	TB vs HC	MM-CCL23
GO:0060754	positive regulation of mast cell chemotaxis	1/252	6/18670	0.0783116	0.180967	0.124071	VEGFA	1	up	TB vs HC	MM-CCL23
GO:0061046	regulation of branching involved in lung morphogenesis	1/252	6/18670	0.0783116	0.180967	0.124071	TNF	1	up	TB vs HC	MM-CCL23
GO:0071638	negative regulation of monocyte chemotactic protein-1 production	1/252	6/18670	0.0783116	0.180967	0.124071	ERBIN	1	up	TB vs HC	MM-CCL23
GO:0072126	positive regulation of glomerular mesangial cell proliferation	1/252	6/18670	0.0783116	0.180967	0.124071	CFLAR	1	up	TB vs HC	MM-CCL23
GO:0090027	negative regulation of monocyte chemotaxis	1/252	6/18670	0.0783116	0.180967	0.124071	DUSP1	1	up	TB vs HC	MM-CCL23
GO:0090166	Golgi disassembly	1/252	6/18670	0.0783116	0.180967	0.124071	PLK3	1	up	TB vs HC	MM-CCL23
GO:0097264	self proteolysis	1/252	6/18670	0.0783116	0.180967	0.124071	LGMN	1	up	TB vs HC	MM-CCL23
GO:0097475	motor neuron migration	1/252	6/18670	0.0783116	0.180967	0.124071	VEGFA	1	up	TB vs HC	MM-CCL23
GO:0097527	necroptotic signaling pathway	1/252	6/18670	0.0783116	0.180967	0.124071	TNF	1	up	TB vs HC	MM-CCL23
GO:1900241	positive regulation of phenotypic switching	1/252	6/18670	0.0783116	0.180967	0.124071	SOD2	1	up	TB vs HC	MM-CCL23
GO:1901164	negative regulation of trophoblast cell migration	1/252	6/18670	0.0783116	0.180967	0.124071	CALR	1	up	TB vs HC	MM-CCL23
GO:1901166	neural crest cell migration involved in autonomic nervous system development	1/252	6/18670	0.0783116	0.180967	0.124071	FN1	1	up	TB vs HC	MM-CCL23
GO:1901727	positive regulation of histone deacetylase activity	1/252	6/18670	0.0783116	0.180967	0.124071	VEGFA	1	up	TB vs HC	MM-CCL23
GO:1901897	regulation of relaxation of cardiac muscle	1/252	6/18670	0.0783116	0.180967	0.124071	PDE4B	1	up	TB vs HC	MM-CCL23
GO:1902177	positive regulation of oxidative stress-induced intrinsic apoptotic signaling pathway	1/252	6/18670	0.0783116	0.180967	0.124071	MCL1	1	up	TB vs HC	MM-CCL23
GO:1902218	regulation of intrinsic apoptotic signaling pathway in response to osmotic stress	1/252	6/18670	0.0783116	0.180967	0.124071	YBX3	1	up	TB vs HC	MM-CCL23
GO:1903121	regulation of TRAIL-activated apoptotic signaling pathway	1/252	6/18670	0.0783116	0.180967	0.124071	ATF3	1	up	TB vs HC	MM-CCL23
GO:1904415	regulation of xenophagy	1/252	6/18670	0.0783116	0.180967	0.124071	RIPK2	1	up	TB vs HC	MM-CCL23
GO:1904417	positive regulation of xenophagy	1/252	6/18670	0.0783116	0.180967	0.124071	RIPK2	1	up	TB vs HC	MM-CCL23
GO:1904783	positive regulation of NMDA glutamate receptor activity	1/252	6/18670	0.0783116	0.180967	0.124071	CCL2	1	up	TB vs HC	MM-CCL23
GO:1905178	regulation of cardiac muscle tissue regeneration	1/252	6/18670	0.0783116	0.180967	0.124071	CDKN1A	1	up	TB vs HC	MM-CCL23
GO:1905323	telomerase holoenzyme complex assembly	1/252	6/18670	0.0783116	0.180967	0.124071	HSP90AA1	1	up	TB vs HC	MM-CCL23
GO:2000051	negative regulation of non-canonical Wnt signaling pathway	1/252	6/18670	0.0783116	0.180967	0.124071	RNF213	1	up	TB vs HC	MM-CCL23
GO:2000110	negative regulation of macrophage apoptotic process	1/252	6/18670	0.0783116	0.180967	0.124071	CCL5	1	up	TB vs HC	MM-CCL23
GO:2000138	positive regulation of cell proliferation involved in heart morphogenesis	1/252	6/18670	0.0783116	0.180967	0.124071	PIM1	1	up	TB vs HC	MM-CCL23
GO:2000348	regulation of CD40 signaling pathway	1/252	6/18670	0.0783116	0.180967	0.124071	TNFAIP3	1	up	TB vs HC	MM-CCL23
GO:2000371	regulation of DNA topoisomerase (ATP-hydrolyzing) activity	1/252	6/18670	0.0783116	0.180967	0.124071	HNRNPU	1	up	TB vs HC	MM-CCL23
GO:2000373	positive regulation of DNA topoisomerase (ATP-hydrolyzing) activity	1/252	6/18670	0.0783116	0.180967	0.124071	HNRNPU	1	up	TB vs HC	MM-CCL23
GO:2001186	negative regulation of CD8-positive, alpha-beta T cell activation	1/252	6/18670	0.0783116	0.180967	0.124071	CD274	1	up	TB vs HC	MM-CCL23
GO:2001187	positive regulation of CD8-positive, alpha-beta T cell activation	1/252	6/18670	0.0783116	0.180967	0.124071	HLA-E	1	up	TB vs HC	MM-CCL23
GO:0048762	mesenchymal cell differentiation	6/252	220/18670	0.0783182	0.180967	0.124071	STAT1/DDX5/HIF1A/ZEB2/FN1/IL1B	6	up	TB vs HC	MM-CCL23
GO:0031670	cellular response to nutrient	3/252	74/18670	0.0784598	0.180967	0.124071	CYBB/PIM1/HSP90B1	3	up	TB vs HC	MM-CCL23
GO:0032418	lysosome localization	3/252	74/18670	0.0784598	0.180967	0.124071	LYN/ARL8B/SPAG9	3	up	TB vs HC	MM-CCL23
GO:1900076	regulation of cellular response to insulin stimulus	3/252	74/18670	0.0784598	0.180967	0.124071	SOCS3/PTPRE/IL1B	3	up	TB vs HC	MM-CCL23
GO:1903036	positive regulation of response to wounding	3/252	74/18670	0.0784598	0.180967	0.124071	PLEK/CXCR4/CLEC7A	3	up	TB vs HC	MM-CCL23
GO:0051100	negative regulation of binding	5/252	169/18670	0.0793043	0.182823	0.125343	NFKBIA/CTSZ/JUN/IFIT2/HSPA5	5	up	TB vs HC	MM-CCL23
GO:0019724	B cell mediated immunity	6/252	221/18670	0.079645	0.183516	0.125819	FGL2/HLA-E/IGKC/NBN/CD40/TNF	6	up	TB vs HC	MM-CCL23
GO:0001893	maternal placenta development	2/252	35/18670	0.0807399	0.185015	0.126847	CTSB/JUNB	2	up	TB vs HC	MM-CCL23
GO:0002701	negative regulation of production of molecular mediator of immune response	2/252	35/18670	0.0807399	0.185015	0.126847	TNF/IRAK3	2	up	TB vs HC	MM-CCL23
GO:0032689	negative regulation of interferon-gamma production	2/252	35/18670	0.0807399	0.185015	0.126847	CD274/INHBA	2	up	TB vs HC	MM-CCL23
GO:0033363	secretory granule organization	2/252	35/18670	0.0807399	0.185015	0.126847	SRGN/ABCA1	2	up	TB vs HC	MM-CCL23
GO:0042092	type 2 immune response	2/252	35/18670	0.0807399	0.185015	0.126847	IDO1/RSAD2	2	up	TB vs HC	MM-CCL23
GO:0045070	positive regulation of viral genome replication	2/252	35/18670	0.0807399	0.185015	0.126847	DDX3X/CCL5	2	up	TB vs HC	MM-CCL23
GO:0045622	regulation of T-helper cell differentiation	2/252	35/18670	0.0807399	0.185015	0.126847	RIPK2/NFKBIZ	2	up	TB vs HC	MM-CCL23
GO:0072525	pyridine-containing compound biosynthetic process	2/252	35/18670	0.0807399	0.185015	0.126847	IDO1/NAMPT	2	up	TB vs HC	MM-CCL23
GO:0110111	negative regulation of animal organ morphogenesis	2/252	35/18670	0.0807399	0.185015	0.126847	STAT1/TNF	2	up	TB vs HC	MM-CCL23
GO:1902991	regulation of amyloid precursor protein catabolic process	2/252	35/18670	0.0807399	0.185015	0.126847	LYN/TNF	2	up	TB vs HC	MM-CCL23
[truncated: 39,861 more rows]

## Sheet: down
ID	Description	GeneRatio	BgRatio	pvalue	p.adjust	qvalue	geneID	Count	Type	compare	CellType
GO:0043312	neutrophil degranulation	13/67	485/18670	1.47631e-08	1.0564e-05	6.9167e-06	TYROBP/CST3/FTH1/MCEMP1/FTL/CFD/STXBP2/LTA4H/GSTP1/RETN/GMFG/FOLR3/PLAC8	13	down	TB vs HC	MM-CCL23
GO:0002283	neutrophil activation involved in immune response	13/67	488/18670	1.58805e-08	1.0564e-05	6.9167e-06	TYROBP/CST3/FTH1/MCEMP1/FTL/CFD/STXBP2/LTA4H/GSTP1/RETN/GMFG/FOLR3/PLAC8	13	down	TB vs HC	MM-CCL23
GO:0042119	neutrophil activation	13/67	498/18670	2.01799e-08	1.0564e-05	6.9167e-06	TYROBP/CST3/FTH1/MCEMP1/FTL/CFD/STXBP2/LTA4H/GSTP1/RETN/GMFG/FOLR3/PLAC8	13	down	TB vs HC	MM-CCL23
GO:0002446	neutrophil mediated immunity	13/67	499/18670	2.06631e-08	1.0564e-05	6.9167e-06	TYROBP/CST3/FTH1/MCEMP1/FTL/CFD/STXBP2/LTA4H/GSTP1/RETN/GMFG/FOLR3/PLAC8	13	down	TB vs HC	MM-CCL23
GO:0098883	synapse pruning	4/67	11/18670	4.90423e-08	2.00583e-05	1.3133e-05	C1QA/C1QB/C1QC/TREM2	4	down	TB vs HC	MM-CCL23
GO:0010916	negative regulation of very-low-density lipoprotein particle clearance	3/67	4/18670	1.76243e-07	5.8626e-05	3.83849e-05	APOC1/LRPAP1/APOC2	3	down	TB vs HC	MM-CCL23
GO:0150146	cell junction disassembly	4/67	15/18670	2.00676e-07	5.8626e-05	3.83849e-05	C1QA/C1QB/C1QC/TREM2	4	down	TB vs HC	MM-CCL23
GO:0010915	regulation of very-low-density lipoprotein particle clearance	3/67	5/18670	4.39474e-07	0.00011234	7.3554e-05	APOC1/LRPAP1/APOC2	3	down	TB vs HC	MM-CCL23
GO:0032928	regulation of superoxide anion generation	4/67	22/18670	1.05527e-06	0.000239782	0.000156995	TYROBP/GSTP1/ACP5/SOD1	4	down	TB vs HC	MM-CCL23
GO:0034447	very-low-density lipoprotein particle clearance	3/67	10/18670	5.20626e-06	0.00106468	0.000697091	APOC1/LRPAP1/APOC2	3	down	TB vs HC	MM-CCL23
GO:0002576	platelet degranulation	6/67	128/18670	6.5418e-06	0.00121618	0.000796284	TMSB4X/CFD/STXBP2/LGALS3BP/SOD1/CD9	6	down	TB vs HC	MM-CCL23
GO:0042554	superoxide anion generation	4/67	36/18670	8.18261e-06	0.00128719	0.000842775	TYROBP/GSTP1/ACP5/SOD1	4	down	TB vs HC	MM-CCL23
GO:0090322	regulation of superoxide metabolic process	4/67	36/18670	8.18261e-06	0.00128719	0.000842775	TYROBP/GSTP1/ACP5/SOD1	4	down	TB vs HC	MM-CCL23
GO:0048145	regulation of fibroblast proliferation	5/67	83/18670	1.19592e-05	0.00172885	0.00113195	CD74/FTH1/NUPR1/S100A6/GSTP1	5	down	TB vs HC	MM-CCL23
GO:0048144	fibroblast proliferation	5/67	84/18670	1.2681e-05	0.00172885	0.00113195	CD74/FTH1/NUPR1/S100A6/GSTP1	5	down	TB vs HC	MM-CCL23
GO:0062012	regulation of small molecule metabolic process	9/67	429/18670	2.15818e-05	0.00275843	0.00180606	CD74/TMSB4X/APOC1/NUPR1/FBP1/PSMA7/SOD1/TREM2/APOC2	9	down	TB vs HC	MM-CCL23
GO:0042116	macrophage activation	5/67	95/18670	2.30871e-05	0.00277725	0.00181838	TYROBP/C1QA/CD74/VSIG4/TREM2	5	down	TB vs HC	MM-CCL23
GO:0002495	antigen processing and presentation of peptide antigen via MHC class II	5/67	101/18670	3.10429e-05	0.00350373	0.00229404	CD74/HLA-DQB1/HLA-DRB5/HLA-DQB2/TREM2	5	down	TB vs HC	MM-CCL23
GO:0002504	antigen processing and presentation of peptide or polysaccharide antigen via MHC class II	5/67	102/18670	3.2553e-05	0.00350373	0.00229404	CD74/HLA-DQB1/HLA-DRB5/HLA-DQB2/TREM2	5	down	TB vs HC	MM-CCL23
GO:0010985	negative regulation of lipoprotein particle clearance	3/67	19/18670	4.10789e-05	0.00400031	0.00261917	APOC1/LRPAP1/APOC2	3	down	TB vs HC	MM-CCL23
GO:0032930	positive regulation of superoxide anion generation	3/67	19/18670	4.10789e-05	0.00400031	0.00261917	TYROBP/GSTP1/SOD1	3	down	TB vs HC	MM-CCL23
GO:0010038	response to metal ion	8/67	362/18670	4.44933e-05	0.00413586	0.00270792	C1QA/FABP4/ALOX5AP/CRIP1/TSPO/FBP1/S100A13/SOD1	8	down	TB vs HC	MM-CCL23
GO:0032612	interleukin-1 production	5/67	115/18670	5.78681e-05	0.00474346	0.00310574	TYROBP/GSTP1/ACP5/S100A13/TREM2	5	down	TB vs HC	MM-CCL23
GO:0046660	female sex differentiation	5/67	115/18670	5.78681e-05	0.00474346	0.00310574	UBB/NUPR1/RBP4/RETN/SOD1	5	down	TB vs HC	MM-CCL23
GO:0048002	antigen processing and presentation of peptide antigen	6/67	189/18670	5.94141e-05	0.00474346	0.00310574	CD74/HLA-DQB1/HLA-DRB5/PSMA7/HLA-DQB2/TREM2	6	down	TB vs HC	MM-CCL23
GO:0021782	glial cell development	5/67	116/18670	6.03081e-05	0.00474346	0.00310574	C1QA/GSTP1/SOD1/CD9/TREM2	5	down	TB vs HC	MM-CCL23
GO:0002761	regulation of myeloid leukocyte differentiation	5/67	117/18670	6.28267e-05	0.00475854	0.00311562	TYROBP/CD74/C1QC/ESRRA/TREM2	5	down	TB vs HC	MM-CCL23
GO:1903578	regulation of ATP metabolic process	5/67	121/18670	7.37234e-05	0.00516486	0.00338165	TMSB4X/NUPR1/TSPO/FBP1/TREM2	5	down	TB vs HC	MM-CCL23
GO:0002282	microglial cell activation involved in immune response	2/67	4/18670	7.57681e-05	0.00516486	0.00338165	TYROBP/TREM2	2	down	TB vs HC	MM-CCL23
GO:0150062	complement-mediated synapse pruning	2/67	4/18670	7.57681e-05	0.00516486	0.00338165	C1QA/TREM2	2	down	TB vs HC	MM-CCL23
GO:0001818	negative regulation of cytokine production	7/67	296/18670	9.04193e-05	0.00596476	0.00390538	TYROBP/TMSB4X/VSIG4/TSPO/GSTP1/ACP5/TREM2	7	down	TB vs HC	MM-CCL23
GO:0046034	ATP metabolic process	7/67	304/18670	0.000106752	0.00670873	0.00439249	TMSB4X/NUPR1/TSPO/COX7C/NDUFB1/FBP1/TREM2	7	down	TB vs HC	MM-CCL23
GO:1903579	negative regulation of ATP metabolic process	3/67	26/18670	0.000108258	0.00670873	0.00439249	NUPR1/TSPO/FBP1	3	down	TB vs HC	MM-CCL23
GO:0032720	negative regulation of tumor necrosis factor production	4/67	70/18670	0.000116218	0.00696334	0.00455919	TSPO/GSTP1/ACP5/TREM2	4	down	TB vs HC	MM-CCL23
GO:0048261	negative regulation of receptor-mediated endocytosis	3/67	27/18670	0.000121478	0.00696334	0.00455919	APOC1/LRPAP1/APOC2	3	down	TB vs HC	MM-CCL23
GO:0034239	regulation of macrophage fusion	2/67	5/18670	0.000125987	0.00696334	0.00455919	TYROBP/TREM2	2	down	TB vs HC	MM-CCL23
GO:0034241	positive regulation of macrophage fusion	2/67	5/18670	0.000125987	0.00696334	0.00455919	TYROBP/TREM2	2	down	TB vs HC	MM-CCL23
GO:1903556	negative regulation of tumor necrosis factor superfamily cytokine production	4/67	72/18670	0.000129701	0.00697994	0.00457006	TSPO/GSTP1/ACP5/TREM2	4	down	TB vs HC	MM-CCL23
GO:0006801	superoxide metabolic process	4/67	73/18670	0.000136851	0.00717589	0.00469836	TYROBP/GSTP1/ACP5/SOD1	4	down	TB vs HC	MM-CCL23
GO:0150076	neuroinflammatory response	4/67	75/18670	0.000152001	0.00777106	0.00508804	TYROBP/C1QA/NUPR1/TREM2	4	down	TB vs HC	MM-CCL23
GO:0019882	antigen processing and presentation	6/67	226/18670	0.000158701	0.00791571	0.00518275	CD74/HLA-DQB1/HLA-DRB5/PSMA7/HLA-DQB2/TREM2	6	down	TB vs HC	MM-CCL23
GO:0048147	negative regulation of fibroblast proliferation	3/67	30/18670	0.000167323	0.00814703	0.0053342	FTH1/NUPR1/GSTP1	3	down	TB vs HC	MM-CCL23
GO:0070664	negative regulation of leukocyte proliferation	4/67	78/18670	0.000176951	0.00838194	0.00548801	TYROBP/VSIG4/LST1/GSTP1	4	down	TB vs HC	MM-CCL23
GO:0006880	intracellular sequestering of iron ion	2/67	6/18670	0.000188542	0.00838194	0.00548801	FTH1/FTL	2	down	TB vs HC	MM-CCL23
GO:0034238	macrophage fusion	2/67	6/18670	0.000188542	0.00838194	0.00548801	TYROBP/TREM2	2	down	TB vs HC	MM-CCL23
GO:0060696	regulation of phospholipid catabolic process	2/67	6/18670	0.000188542	0.00838194	0.00548801	APOC1/APOC2	2	down	TB vs HC	MM-CCL23
GO:0072330	monocarboxylic acid biosynthetic process	6/67	237/18670	0.000205318	0.00893353	0.00584915	CD74/APOC1/ALOX5AP/LTA4H/CYP27A1/APOC2	6	down	TB vs HC	MM-CCL23
GO:0032691	negative regulation of interleukin-1 beta production	3/67	33/18670	0.000223132	0.00950634	0.0062242	GSTP1/ACP5/TREM2	3	down	TB vs HC	MM-CCL23
GO:0002697	regulation of immune effector process	8/67	462/18670	0.000240156	0.00998362	0.0065367	TYROBP/C1QA/C1QB/CD74/VSIG4/STXBP2/C1QC/RBP4	8	down	TB vs HC	MM-CCL23
GO:0010984	regulation of lipoprotein particle clearance	3/67	34/18670	0.000244098	0.00998362	0.0065367	APOC1/LRPAP1/APOC2	3	down	TB vs HC	MM-CCL23
GO:0097577	sequestering of iron ion	2/67	7/18670	0.000263347	0.0103566	0.00678092	FTH1/FTL	2	down	TB vs HC	MM-CCL23
GO:1900223	positive regulation of amyloid-beta clearance	2/67	7/18670	0.000263347	0.0103566	0.00678092	LRPAP1/TREM2	2	down	TB vs HC	MM-CCL23
GO:0032680	regulation of tumor necrosis factor production	5/67	160/18670	0.000273219	0.0105421	0.00690237	TYROBP/TSPO/GSTP1/ACP5/TREM2	5	down	TB vs HC	MM-CCL23
GO:0006959	humoral immune response	7/67	356/18670	0.00028137	0.010638	0.00696514	C1QA/C1QB/VSIG4/CFD/HLA-DQB1/C1QC/TREM2	7	down	TB vs HC	MM-CCL23
GO:0097242	amyloid-beta clearance	3/67	36/18670	0.000289764	0.010638	0.00696514	MARCO/LRPAP1/TREM2	3	down	TB vs HC	MM-CCL23
GO:0032640	tumor necrosis factor production	5/67	163/18670	0.000297693	0.010638	0.00696514	TYROBP/TSPO/GSTP1/ACP5/TREM2	5	down	TB vs HC	MM-CCL23
GO:1903555	regulation of tumor necrosis factor superfamily cytokine production	5/67	163/18670	0.000297693	0.010638	0.00696514	TYROBP/TSPO/GSTP1/ACP5/TREM2	5	down	TB vs HC	MM-CCL23
GO:0006633	fatty acid biosynthetic process	5/67	164/18670	0.000306209	0.010638	0.00696514	CD74/APOC1/ALOX5AP/LTA4H/APOC2	5	down	TB vs HC	MM-CCL23
GO:0032651	regulation of interleukin-1 beta production	4/67	90/18670	0.000306915	0.010638	0.00696514	TYROBP/GSTP1/ACP5/TREM2	4	down	TB vs HC	MM-CCL23
GO:0046364	monosaccharide biosynthetic process	4/67	91/18670	0.000320165	0.0109123	0.00714473	RBP4/FBP1/TKT/AKR1B1	4	down	TB vs HC	MM-CCL23
GO:0048871	multicellular organismal homeostasis	8/67	486/18670	0.00033754	0.011285	0.00738879	FABP4/UBB/ACP5/RBP4/SOD1/STMN1/AKR1B1/PLAC8	8	down	TB vs HC	MM-CCL23
GO:0071706	tumor necrosis factor superfamily cytokine production	5/67	168/18670	0.000342138	0.011285	0.00738879	TYROBP/TSPO/GSTP1/ACP5/TREM2	5	down	TB vs HC	MM-CCL23
GO:0006066	alcohol metabolic process	7/67	370/18670	0.000355148	0.0115282	0.00754802	APOC1/ALDH2/CES1/RBP4/CYP27A1/SOD1/AKR1B1	7	down	TB vs HC	MM-CCL23
GO:0032692	negative regulation of interleukin-1 production	3/67	39/18670	0.000368049	0.0116322	0.0076161	GSTP1/ACP5/TREM2	3	down	TB vs HC	MM-CCL23
GO:0050727	regulation of inflammatory response	7/67	374/18670	0.000378859	0.0116322	0.0076161	TMSB4X/FABP4/NUPR1/GSTP1/ACP5/SOD1/TREM2	7	down	TB vs HC	MM-CCL23
GO:0008585	female gonad development	4/67	96/18670	0.000392635	0.0116322	0.0076161	UBB/NUPR1/RETN/SOD1	4	down	TB vs HC	MM-CCL23
GO:0007249	I-kappaB kinase/NF-kappaB signaling	6/67	269/18670	0.000404525	0.0116322	0.0076161	CD74/UBB/S100A4/GSTP1/S100A13/TNIP3	6	down	TB vs HC	MM-CCL23
GO:0002478	antigen processing and presentation of exogenous peptide antigen	5/67	175/18670	0.000412596	0.0116322	0.0076161	CD74/HLA-DQB1/HLA-DRB5/PSMA7/HLA-DQB2	5	down	TB vs HC	MM-CCL23
GO:0006956	complement activation	5/67	175/18670	0.000412596	0.0116322	0.0076161	C1QA/C1QB/VSIG4/CFD/C1QC	5	down	TB vs HC	MM-CCL23
GO:0006869	lipid transport	7/67	380/18670	0.000416791	0.0116322	0.0076161	FABP4/APOC1/TSPO/CES1/RBP4/RETN/APOC2	7	down	TB vs HC	MM-CCL23
GO:0019886	antigen processing and presentation of exogenous peptide antigen via MHC class II	4/67	98/18670	0.000424662	0.0116322	0.0076161	CD74/HLA-DQB1/HLA-DRB5/HLA-DQB2	4	down	TB vs HC	MM-CCL23
GO:1902105	regulation of leukocyte differentiation	6/67	272/18670	0.00042902	0.0116322	0.0076161	TYROBP/CD74/C1QC/ESRRA/SOD1/TREM2	6	down	TB vs HC	MM-CCL23
GO:0006631	fatty acid metabolic process	7/67	383/18670	0.000436867	0.0116322	0.0076161	CD74/APOC1/ALOX5AP/LTA4H/CES1/GSTP1/APOC2	7	down	TB vs HC	MM-CCL23
GO:0030301	cholesterol transport	4/67	99/18670	0.000441356	0.0116322	0.0076161	APOC1/TSPO/CES1/APOC2	4	down	TB vs HC	MM-CCL23
GO:0062014	negative regulation of small molecule metabolic process	4/67	99/18670	0.000441356	0.0116322	0.0076161	APOC1/NUPR1/FBP1/SOD1	4	down	TB vs HC	MM-CCL23
GO:0002579	positive regulation of antigen processing and presentation	2/67	9/18670	0.000449362	0.0116322	0.0076161	CD74/TREM2	2	down	TB vs HC	MM-CCL23
GO:0009414	response to water deprivation	2/67	9/18670	0.000449362	0.0116322	0.0076161	CD9/AKR1B1	2	down	TB vs HC	MM-CCL23
GO:0034382	chylomicron remnant clearance	2/67	9/18670	0.000449362	0.0116322	0.0076161	APOC1/APOC2	2	down	TB vs HC	MM-CCL23
GO:0071830	triglyceride-rich lipoprotein particle clearance	2/67	9/18670	0.000449362	0.0116322	0.0076161	APOC1/APOC2	2	down	TB vs HC	MM-CCL23
GO:0071346	cellular response to interferon-gamma	5/67	180/18670	0.000469266	0.0118745	0.00777471	STXBP2/HLA-DQB1/HLA-DRB5/HLA-DQB2/EVL	5	down	TB vs HC	MM-CCL23
GO:0032611	interleukin-1 beta production	4/67	101/18670	0.00047614	0.0118745	0.00777471	TYROBP/GSTP1/ACP5/TREM2	4	down	TB vs HC	MM-CCL23
GO:0046545	development of primary female sexual characteristics	4/67	101/18670	0.00047614	0.0118745	0.00777471	UBB/NUPR1/RETN/SOD1	4	down	TB vs HC	MM-CCL23
GO:0019884	antigen processing and presentation of exogenous antigen	5/67	182/18670	0.000493506	0.0120325	0.0078782	CD74/HLA-DQB1/HLA-DRB5/PSMA7/HLA-DQB2	5	down	TB vs HC	MM-CCL23
GO:2000379	positive regulation of reactive oxygen species metabolic process	4/67	102/18670	0.000494246	0.0120325	0.0078782	TYROBP/TSPO/GSTP1/SOD1	4	down	TB vs HC	MM-CCL23
GO:0032652	regulation of interleukin-1 production	4/67	103/18670	0.000512837	0.0123382	0.00807837	TYROBP/GSTP1/ACP5/TREM2	4	down	TB vs HC	MM-CCL23
GO:0072593	reactive oxygen species metabolic process	6/67	284/18670	0.000538827	0.0128128	0.00838909	TYROBP/TSPO/GSTP1/GCHFR/ACP5/SOD1	6	down	TB vs HC	MM-CCL23
GO:0071248	cellular response to metal ion	5/67	188/18670	0.000571908	0.0134431	0.00880178	FABP4/ALOX5AP/TSPO/FBP1/SOD1	5	down	TB vs HC	MM-CCL23
GO:0043277	apoptotic cell clearance	3/67	46/18670	0.00060047	0.0138178	0.00904708	TYROBP/MARCO/TREM2	3	down	TB vs HC	MM-CCL23
GO:0042063	gliogenesis	6/67	290/18670	0.00060136	0.0138178	0.00904708	C1QA/TSPO/GSTP1/SOD1/CD9/TREM2	6	down	TB vs HC	MM-CCL23
GO:1903580	positive regulation of ATP metabolic process	3/67	47/18670	0.000639771	0.014537	0.009518	TMSB4X/NUPR1/TREM2	3	down	TB vs HC	MM-CCL23
GO:2000377	regulation of reactive oxygen species metabolic process	5/67	195/18670	0.000674818	0.0146744	0.00960792	TYROBP/TSPO/GSTP1/ACP5/SOD1	5	down	TB vs HC	MM-CCL23
GO:0001774	microglial cell activation	3/67	48/18670	0.000680678	0.0146744	0.00960792	TYROBP/C1QA/TREM2	3	down	TB vs HC	MM-CCL23
GO:0002269	leukocyte activation involved in inflammatory response	3/67	48/18670	0.000680678	0.0146744	0.00960792	TYROBP/C1QA/TREM2	3	down	TB vs HC	MM-CCL23
GO:0045806	negative regulation of endocytosis	3/67	48/18670	0.000680678	0.0146744	0.00960792	APOC1/LRPAP1/APOC2	3	down	TB vs HC	MM-CCL23
GO:0006694	steroid biosynthetic process	5/67	196/18670	0.000690581	0.0146744	0.00960792	TSPO/CES1/CYP27A1/SOD1/AKR1B1	5	down	TB vs HC	MM-CCL23
GO:0070661	leukocyte proliferation	6/67	298/18670	0.00069336	0.0146744	0.00960792	TYROBP/CD74/VSIG4/LST1/GSTP1/TREM2	6	down	TB vs HC	MM-CCL23
GO:0010876	lipid localization	7/67	415/18670	0.000703158	0.0146744	0.00960792	FABP4/APOC1/TSPO/CES1/RBP4/RETN/APOC2	7	down	TB vs HC	MM-CCL23
GO:0015918	sterol transport	4/67	112/18670	0.000703221	0.0146744	0.00960792	APOC1/TSPO/CES1/APOC2	4	down	TB vs HC	MM-CCL23
GO:0046890	regulation of lipid biosynthetic process	5/67	198/18670	0.000722933	0.0149333	0.00977747	CD74/APOC1/TSPO/SOD1/APOC2	5	down	TB vs HC	MM-CCL23
GO:0034341	response to interferon-gamma	5/67	199/18670	0.000739528	0.0149736	0.00980385	STXBP2/HLA-DQB1/HLA-DRB5/HLA-DQB2/EVL	5	down	TB vs HC	MM-CCL23
GO:0050866	negative regulation of cell activation	5/67	199/18670	0.000739528	0.0149736	0.00980385	TYROBP/CD74/VSIG4/LST1/CD9	5	down	TB vs HC	MM-CCL23
GO:0030449	regulation of complement activation	4/67	115/18670	0.000776491	0.0154167	0.010094	C1QA/C1QB/VSIG4/C1QC	4	down	TB vs HC	MM-CCL23
GO:1900542	regulation of purine nucleotide metabolic process	4/67	115/18670	0.000776491	0.0154167	0.010094	TMSB4X/NUPR1/FBP1/TREM2	4	down	TB vs HC	MM-CCL23
GO:0033700	phospholipid efflux	2/67	12/18670	0.000818118	0.0158294	0.0103642	APOC1/APOC2	2	down	TB vs HC	MM-CCL23
GO:0009895	negative regulation of catabolic process	6/67	308/18670	0.000823315	0.0158294	0.0103642	CST3/APOC1/NUPR1/TSPO/FBP1/TREM2	6	down	TB vs HC	MM-CCL23
GO:0002573	myeloid leukocyte differentiation	5/67	204/18670	0.000826819	0.0158294	0.0103642	TYROBP/CD74/C1QC/ESRRA/TREM2	5	down	TB vs HC	MM-CCL23
GO:0006140	regulation of nucleotide metabolic process	4/67	117/18670	0.000828236	0.0158294	0.0103642	TMSB4X/NUPR1/FBP1/TREM2	4	down	TB vs HC	MM-CCL23
GO:0002763	positive regulation of myeloid leukocyte differentiation	3/67	54/18670	0.000961282	0.0175216	0.0114721	TYROBP/CD74/TREM2	3	down	TB vs HC	MM-CCL23
GO:0002281	macrophage activation involved in immune response	2/67	13/18670	0.000964628	0.0175216	0.0114721	TYROBP/TREM2	2	down	TB vs HC	MM-CCL23
GO:0045820	negative regulation of glycolytic process	2/67	13/18670	0.000964628	0.0175216	0.0114721	NUPR1/FBP1	2	down	TB vs HC	MM-CCL23
GO:2000194	regulation of female gonad development	2/67	13/18670	0.000964628	0.0175216	0.0114721	NUPR1/RETN	2	down	TB vs HC	MM-CCL23
GO:2001171	positive regulation of ATP biosynthetic process	2/67	13/18670	0.000964628	0.0175216	0.0114721	TMSB4X/TREM2	2	down	TB vs HC	MM-CCL23
GO:1903409	reactive oxygen species biosynthetic process	4/67	122/18670	0.000968188	0.0175216	0.0114721	TSPO/GCHFR/ACP5/SOD1	4	down	TB vs HC	MM-CCL23
GO:0042304	regulation of fatty acid biosynthetic process	3/67	55/18670	0.00101414	0.0178787	0.0117059	CD74/APOC1/APOC2	3	down	TB vs HC	MM-CCL23
GO:0043030	regulation of macrophage activation	3/67	55/18670	0.00101414	0.0178787	0.0117059	CD74/VSIG4/TREM2	3	down	TB vs HC	MM-CCL23
GO:0046456	icosanoid biosynthetic process	3/67	55/18670	0.00101414	0.0178787	0.0117059	CD74/ALOX5AP/LTA4H	3	down	TB vs HC	MM-CCL23
GO:0071241	cellular response to inorganic substance	5/67	215/18670	0.00104574	0.0182143	0.0119257	FABP4/ALOX5AP/TSPO/FBP1/SOD1	5	down	TB vs HC	MM-CCL23
GO:0032368	regulation of lipid transport	4/67	125/18670	0.00105972	0.0182143	0.0119257	APOC1/TSPO/RETN/APOC2	4	down	TB vs HC	MM-CCL23
GO:0000768	syncytium formation by plasma membrane fusion	3/67	56/18670	0.00106881	0.0182143	0.0119257	TYROBP/CD9/TREM2	3	down	TB vs HC	MM-CCL23
GO:0140253	cell-cell fusion	3/67	56/18670	0.00106881	0.0182143	0.0119257	TYROBP/CD9/TREM2	3	down	TB vs HC	MM-CCL23
GO:0010001	glial cell differentiation	5/67	218/18670	0.00111228	0.0186443	0.0122072	C1QA/GSTP1/SOD1/CD9/TREM2	5	down	TB vs HC	MM-CCL23
GO:0016064	immunoglobulin mediated immune response	5/67	218/18670	0.00111228	0.0186443	0.0122072	C1QA/C1QB/CD74/HLA-DQB1/C1QC	5	down	TB vs HC	MM-CCL23
GO:0019724	B cell mediated immunity	5/67	221/18670	0.00118191	0.0193647	0.0126789	C1QA/C1QB/CD74/HLA-DQB1/C1QC	5	down	TB vs HC	MM-CCL23
GO:0006949	syncytium formation	3/67	58/18670	0.00118366	0.0193647	0.0126789	TYROBP/CD9/TREM2	3	down	TB vs HC	MM-CCL23
GO:0061900	glial cell activation	3/67	58/18670	0.00118366	0.0193647	0.0126789	TYROBP/C1QA/TREM2	3	down	TB vs HC	MM-CCL23
GO:0008202	steroid metabolic process	6/67	331/18670	0.0011936	0.0193722	0.0126838	APOC1/TSPO/CES1/CYP27A1/SOD1/AKR1B1	6	down	TB vs HC	MM-CCL23
GO:0070663	regulation of leukocyte proliferation	5/67	222/18670	0.00120583	0.0194167	0.0127129	TYROBP/CD74/VSIG4/LST1/GSTP1	5	down	TB vs HC	MM-CCL23
GO:0016042	lipid catabolic process	6/67	333/18670	0.00123098	0.0196669	0.0128767	FABP4/APOC1/CES1/PLBD1/CYP27A1/APOC2	6	down	TB vs HC	MM-CCL23
GO:0120178	steroid hormone biosynthetic process	3/67	59/18670	0.00124389	0.019719	0.0129109	TSPO/CYP27A1/AKR1B1	3	down	TB vs HC	MM-CCL23
GO:0006000	fructose metabolic process	2/67	15/18670	0.00129253	0.0200245	0.0131109	FBP1/AKR1B1	2	down	TB vs HC	MM-CCL23
GO:0009415	response to water	2/67	15/18670	0.00129253	0.0200245	0.0131109	CD9/AKR1B1	2	down	TB vs HC	MM-CCL23
GO:0045410	positive regulation of interleukin-6 biosynthetic process	2/67	15/18670	0.00129253	0.0200245	0.0131109	TYROBP/CD74	2	down	TB vs HC	MM-CCL23
GO:2001244	positive regulation of intrinsic apoptotic signaling pathway	3/67	61/18670	0.00137006	0.0209177	0.0136957	UBB/NUPR1/SOD1	3	down	TB vs HC	MM-CCL23
GO:0002920	regulation of humoral immune response	4/67	134/18670	0.00137065	0.0209177	0.0136957	C1QA/C1QB/VSIG4/C1QC	4	down	TB vs HC	MM-CCL23
GO:0032374	regulation of cholesterol transport	3/67	62/18670	0.00143605	0.0217535	0.0142429	APOC1/TSPO/APOC2	3	down	TB vs HC	MM-CCL23
GO:0006957	complement activation, alternative pathway	2/67	16/18670	0.00147376	0.0219693	0.0143842	VSIG4/CFD	2	down	TB vs HC	MM-CCL23
GO:0051238	sequestering of metal ion	2/67	16/18670	0.00147376	0.0219693	0.0143842	FTH1/FTL	2	down	TB vs HC	MM-CCL23
GO:0042445	hormone metabolic process	5/67	233/18670	0.00149318	0.0219693	0.0143842	TSPO/CES1/RBP4/CYP27A1/AKR1B1	5	down	TB vs HC	MM-CCL23
GO:0006879	cellular iron ion homeostasis	3/67	63/18670	0.00150401	0.0219693	0.0143842	FTH1/FTL/SOD1	3	down	TB vs HC	MM-CCL23
GO:0032371	regulation of sterol transport	3/67	63/18670	0.00150401	0.0219693	0.0143842	APOC1/TSPO/APOC2	3	down	TB vs HC	MM-CCL23
GO:1903706	regulation of hemopoiesis	7/67	475/18670	0.00153853	0.0223141	0.01461	TYROBP/CD74/C1QC/ESRRA/PSMA7/SOD1/TREM2	7	down	TB vs HC	MM-CCL23
GO:0045670	regulation of osteoclast differentiation	3/67	64/18670	0.00157395	0.0225086	0.0147373	TYROBP/ESRRA/TREM2	3	down	TB vs HC	MM-CCL23
GO:0046503	glycerolipid catabolic process	3/67	64/18670	0.00157395	0.0225086	0.0147373	FABP4/APOC1/APOC2	3	down	TB vs HC	MM-CCL23
GO:0043122	regulation of I-kappaB kinase/NF-kappaB signaling	5/67	237/18670	0.00160925	0.0228535	0.0149632	CD74/S100A4/GSTP1/S100A13/TNIP3	5	down	TB vs HC	MM-CCL23
GO:0062013	positive regulation of small molecule metabolic process	4/67	141/18670	0.00165282	0.0233105	0.0152624	CD74/TMSB4X/TREM2/APOC2	4	down	TB vs HC	MM-CCL23
GO:0007342	fusion of sperm to egg plasma membrane involved in single fertilization	2/67	17/18670	0.0016664	0.023341	0.0152824	CD9/FOLR3	2	down	TB vs HC	MM-CCL23
GO:0046394	carboxylic acid biosynthetic process	6/67	355/18670	0.00170432	0.0237098	0.0155238	CD74/APOC1/ALOX5AP/LTA4H/CYP27A1/APOC2	6	down	TB vs HC	MM-CCL23
GO:0016053	organic acid biosynthetic process	6/67	356/18670	0.00172872	0.0238867	0.0156396	CD74/APOC1/ALOX5AP/LTA4H/CYP27A1/APOC2	6	down	TB vs HC	MM-CCL23
GO:0034375	high-density lipoprotein particle remodeling	2/67	18/18670	0.00187037	0.0249326	0.0163244	APOC1/APOC2	2	down	TB vs HC	MM-CCL23
GO:0045056	transcytosis	2/67	18/18670	0.00187037	0.0249326	0.0163244	FCGRT/LRPAP1	2	down	TB vs HC	MM-CCL23
GO:0150078	positive regulation of neuroinflammatory response	2/67	18/18670	0.00187037	0.0249326	0.0163244	NUPR1/TREM2	2	down	TB vs HC	MM-CCL23
GO:1900221	regulation of amyloid-beta clearance	2/67	18/18670	0.00187037	0.0249326	0.0163244	LRPAP1/TREM2	2	down	TB vs HC	MM-CCL23
GO:1900543	negative regulation of purine nucleotide metabolic process	2/67	18/18670	0.00187037	0.0249326	0.0163244	NUPR1/FBP1	2	down	TB vs HC	MM-CCL23
GO:0051250	negative regulation of lymphocyte activation	4/67	146/18670	0.00187756	0.0249326	0.0163244	TYROBP/CD74/VSIG4/LST1	4	down	TB vs HC	MM-CCL23
GO:0042180	cellular ketone metabolic process	5/67	246/18670	0.00189455	0.0249958	0.0163658	CD74/APOC1/PSMA7/AKR1B1/APOC2	5	down	TB vs HC	MM-CCL23
GO:0034381	plasma lipoprotein particle clearance	3/67	69/18670	0.00195419	0.0256175	0.0167728	APOC1/LRPAP1/APOC2	3	down	TB vs HC	MM-CCL23
GO:0045637	regulation of myeloid cell differentiation	5/67	251/18670	0.00206821	0.0263272	0.0172375	TYROBP/CD74/C1QC/ESRRA/TREM2	5	down	TB vs HC	MM-CCL23
GO:0002455	humoral immune response mediated by circulating immunoglobulin	4/67	150/18670	0.00207198	0.0263272	0.0172375	C1QA/C1QB/HLA-DQB1/C1QC	4	down	TB vs HC	MM-CCL23
GO:0008203	cholesterol metabolic process	4/67	150/18670	0.00207198	0.0263272	0.0172375	APOC1/CES1/CYP27A1/SOD1	4	down	TB vs HC	MM-CCL23
GO:0045980	negative regulation of nucleotide metabolic process	2/67	19/18670	0.00208558	0.0263272	0.0172375	NUPR1/FBP1	2	down	TB vs HC	MM-CCL23
GO:1905939	regulation of gonad development	2/67	19/18670	0.00208558	0.0263272	0.0172375	NUPR1/RETN	2	down	TB vs HC	MM-CCL23
GO:2001169	regulation of ATP biosynthetic process	2/67	19/18670	0.00208558	0.0263272	0.0172375	TMSB4X/TREM2	2	down	TB vs HC	MM-CCL23
GO:0031330	negative regulation of cellular catabolic process	5/67	253/18670	0.00214084	0.026859	0.0175857	CST3/APOC1/NUPR1/TSPO/TREM2	5	down	TB vs HC	MM-CCL23
GO:0051881	regulation of mitochondrial membrane potential	3/67	72/18670	0.00220749	0.0275263	0.0180227	UBB/TSPO/SOD1	3	down	TB vs HC	MM-CCL23
GO:0032945	negative regulation of mononuclear cell proliferation	3/67	73/18670	0.00229623	0.0278114	0.0182093	TYROBP/VSIG4/LST1	3	down	TB vs HC	MM-CCL23
GO:0050672	negative regulation of lymphocyte proliferation	3/67	73/18670	0.00229623	0.0278114	0.0182093	TYROBP/VSIG4/LST1	3	down	TB vs HC	MM-CCL23
GO:0002577	regulation of antigen processing and presentation	2/67	20/18670	0.00231195	0.0278114	0.0182093	CD74/TREM2	2	down	TB vs HC	MM-CCL23
GO:0019370	leukotriene biosynthetic process	2/67	20/18670	0.00231195	0.0278114	0.0182093	ALOX5AP/LTA4H	2	down	TB vs HC	MM-CCL23
GO:0045019	negative regulation of nitric oxide biosynthetic process	2/67	20/18670	0.00231195	0.0278114	0.0182093	TSPO/ACP5	2	down	TB vs HC	MM-CCL23
GO:1904406	negative regulation of nitric oxide metabolic process	2/67	20/18670	0.00231195	0.0278114	0.0182093	TSPO/ACP5	2	down	TB vs HC	MM-CCL23
GO:1905952	regulation of lipid localization	4/67	156/18670	0.00238908	0.0285711	0.0187067	APOC1/TSPO/RETN/APOC2	4	down	TB vs HC	MM-CCL23
GO:0015850	organic hydroxy compound transport	5/67	262/18670	0.00249094	0.0296161	0.0193909	APOC1/TSPO/CES1/RBP4/APOC2	5	down	TB vs HC	MM-CCL23
GO:0045026	plasma membrane fusion	2/67	21/18670	0.00254941	0.0301361	0.0197314	CD9/FOLR3	2	down	TB vs HC	MM-CCL23
GO:0006809	nitric oxide biosynthetic process	3/67	77/18670	0.00267324	0.030937	0.0202558	TSPO/GCHFR/ACP5	3	down	TB vs HC	MM-CCL23
GO:0048678	response to axon injury	3/67	77/18670	0.00267324	0.030937	0.0202558	TYROBP/TSPO/SOD1	3	down	TB vs HC	MM-CCL23
GO:0061418	regulation of transcription from RNA polymerase II promoter in response to hypoxia	3/67	77/18670	0.00267324	0.030937	0.0202558	UBB/ELOB/PSMA7	3	down	TB vs HC	MM-CCL23
GO:1902652	secondary alcohol metabolic process	4/67	161/18670	0.00267768	0.030937	0.0202558	APOC1/CES1/CYP27A1/SOD1	4	down	TB vs HC	MM-CCL23
GO:0072332	intrinsic apoptotic signaling pathway by p53 class mediator	3/67	78/18670	0.00277309	0.0318594	0.0208597	CD74/UBB/NUPR1	3	down	TB vs HC	MM-CCL23
GO:0045723	positive regulation of fatty acid biosynthetic process	2/67	22/18670	0.00279787	0.0319645	0.0209285	CD74/APOC2	2	down	TB vs HC	MM-CCL23
GO:0007548	sex differentiation	5/67	270/18670	0.0028356	0.0322156	0.0210929	UBB/NUPR1/RBP4/RETN/SOD1	5	down	TB vs HC	MM-CCL23
GO:2001242	regulation of intrinsic apoptotic signaling pathway	4/67	165/18670	0.00292515	0.0330493	0.0216388	CD74/UBB/NUPR1/SOD1	4	down	TB vs HC	MM-CCL23
GO:0016125	sterol metabolic process	4/67	166/18670	0.00298938	0.0335895	0.0219924	APOC1/CES1/CYP27A1/SOD1	4	down	TB vs HC	MM-CCL23
GO:0030810	positive regulation of nucleotide biosynthetic process	2/67	23/18670	0.00305726	0.0337951	0.0221271	TMSB4X/TREM2	2	down	TB vs HC	MM-CCL23
GO:0051004	regulation of lipoprotein lipase activity	2/67	23/18670	0.00305726	0.0337951	0.0221271	APOC1/APOC2	2	down	TB vs HC	MM-CCL23
GO:1900373	positive regulation of purine nucleotide biosynthetic process	2/67	23/18670	0.00305726	0.0337951	0.0221271	TMSB4X/TREM2	2	down	TB vs HC	MM-CCL23
GO:0055072	iron ion homeostasis	3/67	81/18670	0.00308636	0.0339334	0.0222176	FTH1/FTL/SOD1	3	down	TB vs HC	MM-CCL23
GO:0032642	regulation of chemokine production	3/67	82/18670	0.00319542	0.0346735	0.0227022	CD74/GSTP1/TREM2	3	down	TB vs HC	MM-CCL23
GO:0046209	nitric oxide metabolic process	3/67	82/18670	0.00319542	0.0346735	0.0227022	TSPO/GCHFR/ACP5	3	down	TB vs HC	MM-CCL23
GO:0010507	negative regulation of autophagy	3/67	84/18670	0.00342056	0.0346735	0.0227022	NUPR1/TSPO/TREM2	3	down	TB vs HC	MM-CCL23
GO:0019319	hexose biosynthetic process	3/67	85/18670	0.00353669	0.0346735	0.0227022	RBP4/FBP1/AKR1B1	3	down	TB vs HC	MM-CCL23
GO:0034308	primary alcohol metabolic process	3/67	85/18670	0.00353669	0.0346735	0.0227022	ALDH2/RBP4/AKR1B1	3	down	TB vs HC	MM-CCL23
GO:2001057	reactive nitrogen species metabolic process	3/67	85/18670	0.00353669	0.0346735	0.0227022	TSPO/GCHFR/ACP5	3	down	TB vs HC	MM-CCL23
GO:0002416	IgG immunoglobulin transcytosis in epithelial cells mediated by FcRn immunoglobulin receptor	1/67	1/18670	0.00358864	0.0346735	0.0227022	FCGRT	1	down	TB vs HC	MM-CCL23
GO:0006061	sorbitol biosynthetic process	1/67	1/18670	0.00358864	0.0346735	0.0227022	AKR1B1	1	down	TB vs HC	MM-CCL23
GO:0010711	negative regulation of collagen catabolic process	1/67	1/18670	0.00358864	0.0346735	0.0227022	CST3	1	down	TB vs HC	MM-CCL23
GO:0010900	negative regulation of phosphatidylcholine catabolic process	1/67	1/18670	0.00358864	0.0346735	0.0227022	APOC1	1	down	TB vs HC	MM-CCL23
GO:0019406	hexitol biosynthetic process	1/67	1/18670	0.00358864	0.0346735	0.0227022	AKR1B1	1	down	TB vs HC	MM-CCL23
GO:0035732	nitric oxide storage	1/67	1/18670	0.00358864	0.0346735	0.0227022	GSTP1	1	down	TB vs HC	MM-CCL23
GO:0038118	C-C chemokine receptor CCR7 signaling pathway	1/67	1/18670	0.00358864	0.0346735	0.0227022	TREM2	1	down	TB vs HC	MM-CCL23
GO:0043095	regulation of GTP cyclohydrolase I activity	1/67	1/18670	0.00358864	0.0346735	0.0227022	GCHFR	1	down	TB vs HC	MM-CCL23
GO:0043105	negative regulation of GTP cyclohydrolase I activity	1/67	1/18670	0.00358864	0.0346735	0.0227022	GCHFR	1	down	TB vs HC	MM-CCL23
GO:0060311	negative regulation of elastin catabolic process	1/67	1/18670	0.00358864	0.0346735	0.0227022	CST3	1	down	TB vs HC	MM-CCL23
GO:0070392	detection of lipoteichoic acid	1/67	1/18670	0.00358864	0.0346735	0.0227022	TREM2	1	down	TB vs HC	MM-CCL23
GO:0090122	cholesterol ester hydrolysis involved in cholesterol transport	1/67	1/18670	0.00358864	0.0346735	0.0227022	CES1	1	down	TB vs HC	MM-CCL23
GO:1903080	regulation of C-C chemokine receptor CCR7 signaling pathway	1/67	1/18670	0.00358864	0.0346735	0.0227022	TREM2	1	down	TB vs HC	MM-CCL23
GO:1903082	positive regulation of C-C chemokine receptor CCR7 signaling pathway	1/67	1/18670	0.00358864	0.0346735	0.0227022	TREM2	1	down	TB vs HC	MM-CCL23
GO:1904093	negative regulation of autophagic cell death	1/67	1/18670	0.00358864	0.0346735	0.0227022	TREM2	1	down	TB vs HC	MM-CCL23
GO:1905291	positive regulation of CAMKK-AMPK signaling cascade	1/67	1/18670	0.00358864	0.0346735	0.0227022	TREM2	1	down	TB vs HC	MM-CCL23
GO:2000350	positive regulation of CD40 signaling pathway	1/67	1/18670	0.00358864	0.0346735	0.0227022	TREM2	1	down	TB vs HC	MM-CCL23
GO:2000872	positive regulation of progesterone secretion	1/67	1/18670	0.00358864	0.0346735	0.0227022	RETN	1	down	TB vs HC	MM-CCL23
GO:0045672	positive regulation of osteoclast differentiation	2/67	25/18670	0.00360849	0.0346735	0.0227022	TYROBP/TREM2	2	down	TB vs HC	MM-CCL23
GO:0002695	negative regulation of leukocyte activation	4/67	175/18670	0.00361147	0.0346735	0.0227022	TYROBP/CD74/VSIG4/LST1	4	down	TB vs HC	MM-CCL23
GO:0046165	alcohol biosynthetic process	4/67	175/18670	0.00361147	0.0346735	0.0227022	CES1/CYP27A1/SOD1/AKR1B1	4	down	TB vs HC	MM-CCL23
GO:0042446	hormone biosynthetic process	3/67	86/18670	0.0036552	0.0349294	0.0228697	TSPO/CYP27A1/AKR1B1	3	down	TB vs HC	MM-CCL23
GO:0097193	intrinsic apoptotic signaling pathway	5/67	289/18670	0.00379119	0.0360604	0.0236103	CD74/UBB/CRIP1/NUPR1/SOD1	5	down	TB vs HC	MM-CCL23
GO:0006700	C21-steroid hormone biosynthetic process	2/67	26/18670	0.00390018	0.0369253	0.0241765	TSPO/AKR1B1	2	down	TB vs HC	MM-CCL23
GO:0010565	regulation of cellular ketone metabolic process	4/67	180/18670	0.00399252	0.0376254	0.0246349	CD74/APOC1/PSMA7/APOC2	4	down	TB vs HC	MM-CCL23
GO:0032602	chemokine production	3/67	89/18670	0.00402522	0.0377595	0.0247227	CD74/GSTP1/TREM2	3	down	TB vs HC	MM-CCL23
GO:0048143	astrocyte activation	2/67	27/18670	0.00420247	0.0390639	0.0255768	C1QA/TREM2	2	down	TB vs HC	MM-CCL23
GO:0060143	positive regulation of syncytium formation by plasma membrane fusion	2/67	27/18670	0.00420247	0.0390639	0.0255768	TYROBP/TREM2	2	down	TB vs HC	MM-CCL23
GO:0045639	positive regulation of myeloid cell differentiation	3/67	91/18670	0.00428412	0.0394641	0.0258388	TYROBP/CD74/TREM2	3	down	TB vs HC	MM-CCL23
GO:0060333	interferon-gamma-mediated signaling pathway	3/67	91/18670	0.00428412	0.0394641	0.0258388	HLA-DQB1/HLA-DRB5/HLA-DQB2	3	down	TB vs HC	MM-CCL23
GO:0045833	negative regulation of lipid metabolic process	3/67	92/18670	0.00441727	0.0403222	0.0264007	APOC1/SOD1/APOC2	3	down	TB vs HC	MM-CCL23
GO:0048608	reproductive structure development	6/67	431/18670	0.0044509	0.0403222	0.0264007	UBB/CRIP1/NUPR1/RBP4/RETN/SOD1	6	down	TB vs HC	MM-CCL23
GO:0022900	electron transport chain	4/67	186/18670	0.0044847	0.0403222	0.0264007	ALDH2/COX7C/NDUFB1/AKR1B1	4	down	TB vs HC	MM-CCL23
GO:0034368	protein-lipid complex remodeling	2/67	28/18670	0.0045153	0.0403222	0.0264007	APOC1/APOC2	2	down	TB vs HC	MM-CCL23
GO:0034369	plasma lipoprotein particle remodeling	2/67	28/18670	0.0045153	0.0403222	0.0264007	APOC1/APOC2	2	down	TB vs HC	MM-CCL23
GO:0034377	plasma lipoprotein particle assembly	2/67	28/18670	0.0045153	0.0403222	0.0264007	APOC1/APOC2	2	down	TB vs HC	MM-CCL23
GO:0045408	regulation of interleukin-6 biosynthetic process	2/67	28/18670	0.0045153	0.0403222	0.0264007	TYROBP/CD74	2	down	TB vs HC	MM-CCL23
GO:0061458	reproductive system development	6/67	434/18670	0.00460263	0.0409234	0.0267942	UBB/CRIP1/NUPR1/RBP4/RETN/SOD1	6	down	TB vs HC	MM-CCL23
GO:1901216	positive regulation of neuron death	3/67	94/18670	0.00469107	0.0415292	0.0271909	TYROBP/C1QA/NUPR1	3	down	TB vs HC	MM-CCL23
GO:0032372	negative regulation of sterol transport	2/67	29/18670	0.00483858	0.0419276	0.0274517	APOC1/APOC2	2	down	TB vs HC	MM-CCL23
GO:0032375	negative regulation of cholesterol transport	2/67	29/18670	0.00483858	0.0419276	0.0274517	APOC1/APOC2	2	down	TB vs HC	MM-CCL23
GO:0034367	protein-containing complex remodeling	2/67	29/18670	0.00483858	0.0419276	0.0274517	APOC1/APOC2	2	down	TB vs HC	MM-CCL23
GO:0042226	interleukin-6 biosynthetic process	2/67	29/18670	0.00483858	0.0419276	0.0274517	TYROBP/CD74	2	down	TB vs HC	MM-CCL23
GO:0060142	regulation of syncytium formation by plasma membrane fusion	2/67	29/18670	0.00483858	0.0419276	0.0274517	TYROBP/TREM2	2	down	TB vs HC	MM-CCL23
GO:0019217	regulation of fatty acid metabolic process	3/67	96/18670	0.00497493	0.0429272	0.0281062	CD74/APOC1/APOC2	3	down	TB vs HC	MM-CCL23
GO:0030316	osteoclast differentiation	3/67	97/18670	0.00512067	0.0439991	0.028808	TYROBP/ESRRA/TREM2	3	down	TB vs HC	MM-CCL23
GO:0009595	detection of biotic stimulus	2/67	30/18670	0.00517224	0.0442562	0.0289764	TSPO/TREM2	2	down	TB vs HC	MM-CCL23
GO:1901214	regulation of neuron death	5/67	313/18670	0.00530451	0.0451988	0.0295936	TYROBP/C1QA/UBB/NUPR1/SOD1	5	down	TB vs HC	MM-CCL23
GO:0006898	receptor-mediated endocytosis	5/67	314/18670	0.00537562	0.0456147	0.0298658	MARCO/APOC1/LRPAP1/CD9/APOC2	5	down	TB vs HC	MM-CCL23
GO:1901570	fatty acid derivative biosynthetic process	3/67	99/18670	0.00541983	0.0457998	0.0299871	CD74/ALOX5AP/LTA4H	3	down	TB vs HC	MM-CCL23
GO:0006691	leukotriene metabolic process	2/67	31/18670	0.00551621	0.0462322	0.0302701	ALOX5AP/LTA4H	2	down	TB vs HC	MM-CCL23
GO:1902253	regulation of intrinsic apoptotic signaling pathway by p53 class mediator	2/67	31/18670	0.00551621	0.0462322	0.0302701	CD74/UBB	2	down	TB vs HC	MM-CCL23
GO:0048259	regulation of receptor-mediated endocytosis	3/67	101/18670	0.00572931	0.0476278	0.0311839	APOC1/LRPAP1/APOC2	3	down	TB vs HC	MM-CCL23
GO:0097006	regulation of plasma lipoprotein particle levels	3/67	101/18670	0.00572931	0.0476278	0.0311839	APOC1/LRPAP1/APOC2	3	down	TB vs HC	MM-CCL23
GO:0065005	protein-lipid complex assembly	2/67	32/18670	0.0058704	0.0485518	0.0317889	APOC1/APOC2	2	down	TB vs HC	MM-CCL23
GO:0098869	cellular oxidant detoxification	3/67	102/18670	0.00588795	0.0485518	0.0317889	ALOX5AP/GSTP1/SOD1	3	down	TB vs HC	MM-CCL23
GO:0050852	T cell receptor signaling pathway	4/67	202/18670	0.00599371	0.0492255	0.03223	HLA-DQB1/HLA-DRB5/PSMA7/HLA-DQB2	4	down	TB vs HC	MM-CCL23
GO:0001523	retinoid metabolic process	3/67	104/18670	0.00621308	0.0501768	0.0328528	RBP4/AKR1B1/APOC2	3	down	TB vs HC	MM-CCL23
GO:0008630	intrinsic apoptotic signaling pathway in response to DNA damage	3/67	104/18670	0.00621308	0.0501768	0.0328528	CD74/CRIP1/NUPR1	3	down	TB vs HC	MM-CCL23
GO:0002756	MyD88-independent toll-like receptor signaling pathway	2/67	33/18670	0.00623474	0.0501768	0.0328528	UBB/TNIP3	2	down	TB vs HC	MM-CCL23
GO:0030100	regulation of endocytosis	4/67	205/18670	0.00630998	0.0501768	0.0328528	APOC1/LRPAP1/TREM2/APOC2	4	down	TB vs HC	MM-CCL23
GO:0006641	triglyceride metabolic process	3/67	105/18670	0.0063796	0.0501768	0.0328528	FABP4/APOC1/APOC2	3	down	TB vs HC	MM-CCL23
GO:0042136	neurotransmitter biosynthetic process	3/67	106/18670	0.00654876	0.0501768	0.0328528	TSPO/GCHFR/ACP5	3	down	TB vs HC	MM-CCL23
GO:0032496	response to lipopolysaccharide	5/67	330/18670	0.0066074	0.0501768	0.0328528	TSPO/GSTP1/ACP5/TREM2/TNIP3	5	down	TB vs HC	MM-CCL23
GO:0016051	carbohydrate biosynthetic process	4/67	208/18670	0.00663719	0.0501768	0.0328528	RBP4/FBP1/TKT/AKR1B1	4	down	TB vs HC	MM-CCL23
GO:0050670	regulation of lymphocyte proliferation	4/67	208/18670	0.00663719	0.0501768	0.0328528	TYROBP/CD74/VSIG4/LST1	4	down	TB vs HC	MM-CCL23
GO:0032944	regulation of mononuclear cell proliferation	4/67	209/18670	0.00674871	0.0501768	0.0328528	TYROBP/CD74/VSIG4/LST1	4	down	TB vs HC	MM-CCL23
GO:0097529	myeloid leukocyte migration	4/67	210/18670	0.00686147	0.0501768	0.0328528	CD74/CD9/JAML/TREM2	4	down	TB vs HC	MM-CCL23
GO:0019433	triglyceride catabolic process	2/67	35/18670	0.00699357	0.0501768	0.0328528	FABP4/APOC2	2	down	TB vs HC	MM-CCL23
GO:0071219	cellular response to molecule of bacterial origin	4/67	212/18670	0.00709073	0.0501768	0.0328528	TSPO/GSTP1/TREM2/TNIP3	4	down	TB vs HC	MM-CCL23
GO:0002582	positive regulation of antigen processing and presentation of peptide or polysaccharide antigen via MHC class II	1/67	2/18670	0.0071646	0.0501768	0.0328528	TREM2	1	down	TB vs HC	MM-CCL23
GO:0002585	positive regulation of antigen processing and presentation of peptide antigen	1/67	2/18670	0.0071646	0.0501768	0.0328528	TREM2	1	down	TB vs HC	MM-CCL23
GO:0002588	positive regulation of antigen processing and presentation of peptide antigen via MHC class II	1/67	2/18670	0.0071646	0.0501768	0.0328528	TREM2	1	down	TB vs HC	MM-CCL23
GO:0005986	sucrose biosynthetic process	1/67	2/18670	0.0071646	0.0501768	0.0328528	FBP1	1	down	TB vs HC	MM-CCL23
GO:0005999	xylulose biosynthetic process	1/67	2/18670	0.0071646	0.0501768	0.0328528	TKT	1	down	TB vs HC	MM-CCL23
GO:0006060	sorbitol metabolic process	1/67	2/18670	0.0071646	0.0501768	0.0328528	AKR1B1	1	down	TB vs HC	MM-CCL23
GO:0010902	positive regulation of very-low-density lipoprotein particle remodeling	1/67	2/18670	0.0071646	0.0501768	0.0328528	APOC2	1	down	TB vs HC	MM-CCL23
GO:0018931	naphthalene metabolic process	1/67	2/18670	0.0071646	0.0501768	0.0328528	AKR1B1	1	down	TB vs HC	MM-CCL23
GO:0032499	detection of peptidoglycan	1/67	2/18670	0.0071646	0.0501768	0.0328528	TREM2	1	down	TB vs HC	MM-CCL23
GO:0034633	retinol transport	1/67	2/18670	0.0071646	0.0501768	0.0328528	RBP4	1	down	TB vs HC	MM-CCL23
GO:0045081	negative regulation of interleukin-10 biosynthetic process	1/67	2/18670	0.0071646	0.0501768	0.0328528	TYROBP	1	down	TB vs HC	MM-CCL23
GO:0045957	negative regulation of complement activation, alternative pathway	1/67	2/18670	0.0071646	0.0501768	0.0328528	VSIG4	1	down	TB vs HC	MM-CCL23
GO:0046166	glyceraldehyde-3-phosphate biosynthetic process	1/67	2/18670	0.0071646	0.0501768	0.0328528	TKT	1	down	TB vs HC	MM-CCL23
GO:0046370	fructose biosynthetic process	1/67	2/18670	0.0071646	0.0501768	0.0328528	AKR1B1	1	down	TB vs HC	MM-CCL23
GO:0046864	isoprenoid transport	1/67	2/18670	0.0071646	0.0501768	0.0328528	RBP4	1	down	TB vs HC	MM-CCL23
GO:0046865	terpenoid transport	1/67	2/18670	0.0071646	0.0501768	0.0328528	RBP4	1	down	TB vs HC	MM-CCL23
GO:0060697	positive regulation of phospholipid catabolic process	1/67	2/18670	0.0071646	0.0501768	0.0328528	APOC2	1	down	TB vs HC	MM-CCL23
GO:0071460	cellular response to cell-matrix adhesion	1/67	2/18670	0.0071646	0.0501768	0.0328528	GSTP1	1	down	TB vs HC	MM-CCL23
GO:0071846	actin filament debranching	1/67	2/18670	0.0071646	0.0501768	0.0328528	GMFG	1	down	TB vs HC	MM-CCL23
GO:0090119	vesicle-mediated cholesterol transport	1/67	2/18670	0.0071646	0.0501768	0.0328528	CES1	1	down	TB vs HC	MM-CCL23
GO:0090420	naphthalene-containing compound metabolic process	1/67	2/18670	0.0071646	0.0501768	0.0328528	AKR1B1	1	down	TB vs HC	MM-CCL23
GO:0097238	cellular response to methylglyoxal	1/67	2/18670	0.0071646	0.0501768	0.0328528	AKR1B1	1	down	TB vs HC	MM-CCL23
GO:0110090	positive regulation of hippocampal neuron apoptotic process	1/67	2/18670	0.0071646	0.0501768	0.0328528	TYROBP	1	down	TB vs HC	MM-CCL23
GO:1901076	positive regulation of engulfment of apoptotic cell	1/67	2/18670	0.0071646	0.0501768	0.0328528	TREM2	1	down	TB vs HC	MM-CCL23
GO:1901980	positive regulation of inward rectifier potassium channel activity	1/67	2/18670	0.0071646	0.0501768	0.0328528	TREM2	1	down	TB vs HC	MM-CCL23
GO:1904691	negative regulation of type B pancreatic cell proliferation	1/67	2/18670	0.0071646	0.0501768	0.0328528	NUPR1	1	down	TB vs HC	MM-CCL23
GO:1905271	regulation of proton-transporting ATP synthase activity, rotational mechanism	1/67	2/18670	0.0071646	0.0501768	0.0328528	TMSB4X	1	down	TB vs HC	MM-CCL23
GO:1905273	positive regulation of proton-transporting ATP synthase activity, rotational mechanism	1/67	2/18670	0.0071646	0.0501768	0.0328528	TMSB4X	1	down	TB vs HC	MM-CCL23
GO:2000448	positive regulation of macrophage migration inhibitory factor signaling pathway	1/67	2/18670	0.0071646	0.0501768	0.0328528	CD74	1	down	TB vs HC	MM-CCL23
GO:2000870	regulation of progesterone secretion	1/67	2/18670	0.0071646	0.0501768	0.0328528	RETN	1	down	TB vs HC	MM-CCL23
GO:0016101	diterpenoid metabolic process	3/67	110/18670	0.00725211	0.0502731	0.0329159	RBP4/AKR1B1/APOC2	3	down	TB vs HC	MM-CCL23
GO:0033559	unsaturated fatty acid metabolic process	3/67	110/18670	0.00725211	0.0502731	0.0329159	CD74/ALOX5AP/GSTP1	3	down	TB vs HC	MM-CCL23
GO:0046916	cellular transition metal ion homeostasis	3/67	110/18670	0.00725211	0.0502731	0.0329159	FTH1/FTL/SOD1	3	down	TB vs HC	MM-CCL23
GO:1990748	cellular detoxification	3/67	112/18670	0.00761994	0.0526445	0.0344686	ALOX5AP/GSTP1/SOD1	3	down	TB vs HC	MM-CCL23
GO:0008406	gonad development	4/67	217/18670	0.00768595	0.0527442	0.0345339	UBB/NUPR1/RETN/SOD1	4	down	TB vs HC	MM-CCL23
GO:0050920	regulation of chemotaxis	4/67	217/18670	0.00768595	0.0527442	0.0345339	CD74/TMSB4X/GSTP1/TREM2	4	down	TB vs HC	MM-CCL23
GO:0002237	response to molecule of bacterial origin	5/67	343/18670	0.00774484	0.0528776	0.0346212	TSPO/GSTP1/ACP5/TREM2/TNIP3	5	down	TB vs HC	MM-CCL23
GO:0045923	positive regulation of fatty acid metabolic process	2/67	37/18670	0.0077921	0.0528776	0.0346212	CD74/APOC2	2	down	TB vs HC	MM-CCL23
GO:1903427	negative regulation of reactive oxygen species biosynthetic process	2/67	37/18670	0.0077921	0.0528776	0.0346212	TSPO/ACP5	2	down	TB vs HC	MM-CCL23
GO:0032271	regulation of protein polymerization	4/67	218/18670	0.00780883	0.0528776	0.0346212	TMSB4X/GMFG/STMN1/EVL	4	down	TB vs HC	MM-CCL23
GO:0002699	positive regulation of immune effector process	4/67	219/18670	0.00793299	0.053365	0.0349403	TYROBP/CD74/STXBP2/RBP4	4	down	TB vs HC	MM-CCL23
GO:0051651	maintenance of location in cell	4/67	219/18670	0.00793299	0.053365	0.0349403	FTH1/TMSB4X/FTL/TSPO	4	down	TB vs HC	MM-CCL23
GO:0006690	icosanoid metabolic process	3/67	114/18670	0.00799865	0.0536303	0.035114	CD74/ALOX5AP/LTA4H	3	down	TB vs HC	MM-CCL23
GO:0070997	neuron death	5/67	348/18670	0.00821662	0.0549117	0.035953	TYROBP/C1QA/UBB/NUPR1/SOD1	5	down	TB vs HC	MM-CCL23
GO:0045137	development of primary sexual characteristics	4/67	223/18670	0.00844263	0.0562384	0.0368216	UBB/NUPR1/RETN/SOD1	4	down	TB vs HC	MM-CCL23
GO:0002449	lymphocyte mediated immunity	5/67	352/18670	0.00860818	0.0569285	0.0372735	C1QA/C1QB/CD74/HLA-DQB1/C1QC	5	down	TB vs HC	MM-CCL23
GO:0008207	C21-steroid hormone metabolic process	2/67	39/18670	0.00862975	0.0569285	0.0372735	TSPO/AKR1B1	2	down	TB vs HC	MM-CCL23
GO:1905521	regulation of macrophage migration	2/67	39/18670	0.00862975	0.0569285	0.0372735	CD9/TREM2	2	down	TB vs HC	MM-CCL23
GO:0009395	phospholipid catabolic process	2/67	40/18670	0.00906306	0.0592139	0.0387698	APOC1/APOC2	2	down	TB vs HC	MM-CCL23
GO:0071470	cellular response to osmotic stress	2/67	40/18670	0.00906306	0.0592139	0.0387698	TSPO/AKR1B1	2	down	TB vs HC	MM-CCL23
GO:1900371	regulation of purine nucleotide biosynthetic process	2/67	40/18670	0.00906306	0.0592139	0.0387698	TMSB4X/TREM2	2	down	TB vs HC	MM-CCL23
GO:0006721	terpenoid metabolic process	3/67	120/18670	0.00920069	0.0599217	0.0392332	RBP4/AKR1B1/APOC2	3	down	TB vs HC	MM-CCL23
GO:0001894	tissue homeostasis	4/67	229/18670	0.0092467	0.0600302	0.0393043	ACP5/RBP4/SOD1/AKR1B1	4	down	TB vs HC	MM-CCL23
GO:0043618	regulation of transcription from RNA polymerase II promoter in response to stress	3/67	121/18670	0.00941073	0.0607488	0.0397748	UBB/ELOB/PSMA7	3	down	TB vs HC	MM-CCL23
GO:0030808	regulation of nucleotide biosynthetic process	2/67	41/18670	0.00950593	0.0607488	0.0397748	TMSB4X/TREM2	2	down	TB vs HC	MM-CCL23
GO:0042572	retinol metabolic process	2/67	41/18670	0.00950593	0.0607488	0.0397748	RBP4/AKR1B1	2	down	TB vs HC	MM-CCL23
GO:0050873	brown fat cell differentiation	2/67	41/18670	0.00950593	0.0607488	0.0397748	FABP4/PLAC8	2	down	TB vs HC	MM-CCL23
GO:0150077	regulation of neuroinflammatory response	2/67	41/18670	0.00950593	0.0607488	0.0397748	NUPR1/TREM2	2	down	TB vs HC	MM-CCL23
GO:0002460	adaptive immune response based on somatic recombination of immune receptors built from immunoglobulin superfamily domains	5/67	361/18670	0.0095363	0.060753	0.0397776	C1QA/C1QB/CD74/HLA-DQB1/C1QC	5	down	TB vs HC	MM-CCL23
GO:0016999	antibiotic metabolic process	3/67	122/18670	0.00962357	0.0609518	0.0399077	ALDH2/SOD1/AKR1B1	3	down	TB vs HC	MM-CCL23
GO:0010677	negative regulation of cellular carbohydrate metabolic process	2/67	42/18670	0.00995829	0.0609518	0.0399077	NUPR1/FBP1	2	down	TB vs HC	MM-CCL23
GO:0046688	response to copper ion	2/67	42/18670	0.00995829	0.0609518	0.0399077	S100A13/SOD1	2	down	TB vs HC	MM-CCL23
GO:0019218	regulation of steroid metabolic process	3/67	124/18670	0.0100577	0.0609518	0.0399077	APOC1/TSPO/SOD1	3	down	TB vs HC	MM-CCL23
GO:0071216	cellular response to biotic stimulus	4/67	236/18670	0.0102462	0.0609518	0.0399077	TSPO/GSTP1/TREM2/TNIP3	4	down	TB vs HC	MM-CCL23
GO:0045471	response to ethanol	3/67	125/18670	0.0102789	0.0609518	0.0399077	GSTP1/RBP4/SOD1	3	down	TB vs HC	MM-CCL23
GO:0006909	phagocytosis	5/67	369/18670	0.0104175	0.0609518	0.0399077	TYROBP/MARCO/SOD1/CD302/TREM2	5	down	TB vs HC	MM-CCL23
GO:0046461	neutral lipid catabolic process	2/67	43/18670	0.0104201	0.0609518	0.0399077	FABP4/APOC2	2	down	TB vs HC	MM-CCL23
GO:0046464	acylglycerol catabolic process	2/67	43/18670	0.0104201	0.0609518	0.0399077	FABP4/APOC2	2	down	TB vs HC	MM-CCL23
GO:0031348	negative regulation of defense response	4/67	239/18670	0.0106952	0.0609518	0.0399077	VSIG4/GSTP1/ACP5/SOD1	4	down	TB vs HC	MM-CCL23
GO:0002414	immunoglobulin transcytosis in epithelial cells	1/67	3/18670	0.0107279	0.0609518	0.0399077	FCGRT	1	down	TB vs HC	MM-CCL23
GO:0005985	sucrose metabolic process	1/67	3/18670	0.0107279	0.0609518	0.0399077	FBP1	1	down	TB vs HC	MM-CCL23
GO:0006059	hexitol metabolic process	1/67	3/18670	0.0107279	0.0609518	0.0399077	AKR1B1	1	down	TB vs HC	MM-CCL23
GO:0010266	response to vitamin B1	1/67	3/18670	0.0107279	0.0609518	0.0399077	TSPO	1	down	TB vs HC	MM-CCL23
GO:0010899	regulation of phosphatidylcholine catabolic process	1/67	3/18670	0.0107279	0.0609518	0.0399077	APOC1	1	down	TB vs HC	MM-CCL23
GO:0032929	negative regulation of superoxide anion generation	1/67	3/18670	0.0107279	0.0609518	0.0399077	ACP5	1	down	TB vs HC	MM-CCL23
GO:0033484	nitric oxide homeostasis	1/67	3/18670	0.0107279	0.0609518	0.0399077	GSTP1	1	down	TB vs HC	MM-CCL23
GO:0035691	macrophage migration inhibitory factor signaling pathway	1/67	3/18670	0.0107279	0.0609518	0.0399077	CD74	1	down	TB vs HC	MM-CCL23
GO:0048807	female genitalia morphogenesis	1/67	3/18670	0.0107279	0.0609518	0.0399077	RBP4	1	down	TB vs HC	MM-CCL23
GO:0051595	response to methylglyoxal	1/67	3/18670	0.0107279	0.0609518	0.0399077	AKR1B1	1	down	TB vs HC	MM-CCL23
GO:0060310	regulation of elastin catabolic process	1/67	3/18670	0.0107279	0.0609518	0.0399077	CST3	1	down	TB vs HC	MM-CCL23
GO:0060313	negative regulation of blood vessel remodeling	1/67	3/18670	0.0107279	0.0609518	0.0399077	CST3	1	down	TB vs HC	MM-CCL23
GO:0060741	prostate gland stromal morphogenesis	1/67	3/18670	0.0107279	0.0609518	0.0399077	CRIP1	1	down	TB vs HC	MM-CCL23
GO:0070101	positive regulation of chemokine-mediated signaling pathway	1/67	3/18670	0.0107279	0.0609518	0.0399077	TREM2	1	down	TB vs HC	MM-CCL23
GO:0070494	regulation of thrombin-activated receptor signaling pathway	1/67	3/18670	0.0107279	0.0609518	0.0399077	STMN1	1	down	TB vs HC	MM-CCL23
GO:0070495	negative regulation of thrombin-activated receptor signaling pathway	1/67	3/18670	0.0107279	0.0609518	0.0399077	STMN1	1	down	TB vs HC	MM-CCL23
GO:0072061	inner medullary collecting duct development	1/67	3/18670	0.0107279	0.0609518	0.0399077	AKR1B1	1	down	TB vs HC	MM-CCL23
GO:0090634	microglial cell mediated cytotoxicity	1/67	3/18670	0.0107279	0.0609518	0.0399077	TYROBP	1	down	TB vs HC	MM-CCL23
GO:0097332	response to antipsychotic drug	1/67	3/18670	0.0107279	0.0609518	0.0399077	SOD1	1	down	TB vs HC	MM-CCL23
GO:0150064	vertebrate eye-specific patterning	1/67	3/18670	0.0107279	0.0609518	0.0399077	C1QA	1	down	TB vs HC	MM-CCL23
GO:1901074	regulation of engulfment of apoptotic cell	1/67	3/18670	0.0107279	0.0609518	0.0399077	TREM2	1	down	TB vs HC	MM-CCL23
GO:1902685	positive regulation of receptor localization to synapse	1/67	3/18670	0.0107279	0.0609518	0.0399077	TYROBP	1	down	TB vs HC	MM-CCL23
GO:1904092	regulation of autophagic cell death	1/67	3/18670	0.0107279	0.0609518	0.0399077	TREM2	1	down	TB vs HC	MM-CCL23
GO:1904149	regulation of microglial cell mediated cytotoxicity	1/67	3/18670	0.0107279	0.0609518	0.0399077	TYROBP	1	down	TB vs HC	MM-CCL23
GO:1904151	positive regulation of microglial cell mediated cytotoxicity	1/67	3/18670	0.0107279	0.0609518	0.0399077	TYROBP	1	down	TB vs HC	MM-CCL23
GO:1905289	regulation of CAMKK-AMPK signaling cascade	1/67	3/18670	0.0107279	0.0609518	0.0399077	TREM2	1	down	TB vs HC	MM-CCL23
GO:2000196	positive regulation of female gonad development	1/67	3/18670	0.0107279	0.0609518	0.0399077	RETN	1	down	TB vs HC	MM-CCL23
GO:2000446	regulation of macrophage migration inhibitory factor signaling pathway	1/67	3/18670	0.0107279	0.0609518	0.0399077	CD74	1	down	TB vs HC	MM-CCL23
GO:0043620	regulation of DNA-templated transcription in response to stress	3/67	127/18670	0.0107299	0.0609518	0.0399077	UBB/ELOB/PSMA7	3	down	TB vs HC	MM-CCL23
GO:0014002	astrocyte development	2/67	44/18670	0.0108912	0.0615261	0.0402837	C1QA/TREM2	2	down	TB vs HC	MM-CCL23
GO:0014003	oligodendrocyte development	2/67	44/18670	0.0108912	0.0615261	0.0402837	GSTP1/CD9	2	down	TB vs HC	MM-CCL23
GO:0006639	acylglycerol metabolic process	3/67	129/18670	0.0111922	0.0628795	0.0411698	FABP4/APOC1/APOC2	3	down	TB vs HC	MM-CCL23
GO:0034754	cellular hormone metabolic process	3/67	129/18670	0.0111922	0.0628795	0.0411698	TSPO/RBP4/AKR1B1	3	down	TB vs HC	MM-CCL23
GO:0042771	intrinsic apoptotic signaling pathway in response to DNA damage by p53 class mediator	2/67	45/18670	0.0113716	0.0635379	0.0416009	CD74/NUPR1	2	down	TB vs HC	MM-CCL23
GO:0071827	plasma lipoprotein particle organization	2/67	45/18670	0.0113716	0.0635379	0.0416009	APOC1/APOC2	2	down	TB vs HC	MM-CCL23
GO:0006638	neutral lipid metabolic process	3/67	130/18670	0.0114277	0.0636774	0.0416923	FABP4/APOC1/APOC2	3	down	TB vs HC	MM-CCL23
GO:0032369	negative regulation of lipid transport	2/67	46/18670	0.0118612	0.065557	0.0429229	APOC1/APOC2	2	down	TB vs HC	MM-CCL23
GO:0045981	positive regulation of nucleotide metabolic process	2/67	46/18670	0.0118612	0.065557	0.0429229	TMSB4X/TREM2	2	down	TB vs HC	MM-CCL23
GO:1900544	positive regulation of purine nucleotide metabolic process	2/67	46/18670	0.0118612	0.065557	0.0429229	TMSB4X/TREM2	2	down	TB vs HC	MM-CCL23
GO:0055076	transition metal ion homeostasis	3/67	133/18670	0.0121511	0.0669786	0.0438537	FTH1/FTL/SOD1	3	down	TB vs HC	MM-CCL23
GO:0043303	mast cell degranulation	2/67	47/18670	0.0123599	0.0679462	0.0444872	STXBP2/S100A13	2	down	TB vs HC	MM-CCL23
GO:0050921	positive regulation of chemotaxis	3/67	135/18670	0.0126478	0.0693423	0.0454013	CD74/TMSB4X/TREM2	3	down	TB vs HC	MM-CCL23
GO:0002279	mast cell activation involved in immune response	2/67	48/18670	0.0128677	0.0701718	0.0459444	STXBP2/S100A13	2	down	TB vs HC	MM-CCL23
GO:0045912	negative regulation of carbohydrate metabolic process	2/67	48/18670	0.0128677	0.0701718	0.0459444	NUPR1/FBP1	2	down	TB vs HC	MM-CCL23
GO:0006958	complement activation, classical pathway	3/67	137/18670	0.0131559	0.071363	0.0467244	C1QA/C1QB/C1QC	3	down	TB vs HC	MM-CCL23
GO:0098754	detoxification	3/67	137/18670	0.0131559	0.071363	0.0467244	ALOX5AP/GSTP1/SOD1	3	down	TB vs HC	MM-CCL23
GO:0002448	mast cell mediated immunity	2/67	49/18670	0.0133845	0.071518	0.0468258	STXBP2/S100A13	2	down	TB vs HC	MM-CCL23
GO:0008347	glial cell migration	2/67	49/18670	0.0133845	0.071518	0.0468258	TSPO/TREM2	2	down	TB vs HC	MM-CCL23
GO:0043124	negative regulation of I-kappaB kinase/NF-kappaB signaling	2/67	49/18670	0.0133845	0.071518	0.0468258	GSTP1/TNIP3	2	down	TB vs HC	MM-CCL23
GO:0045010	actin nucleation	2/67	49/18670	0.0133845	0.071518	0.0468258	GMFG/EVL	2	down	TB vs HC	MM-CCL23
GO:0071825	protein-lipid complex subunit organization	2/67	49/18670	0.0133845	0.071518	0.0468258	APOC1/APOC2	2	down	TB vs HC	MM-CCL23
GO:0010639	negative regulation of organelle organization	5/67	393/18670	0.0133943	0.071518	0.0468258	TMSB4X/NUPR1/TSPO/GMFG/STMN1	5	down	TB vs HC	MM-CCL23
GO:0006720	isoprenoid metabolic process	3/67	139/18670	0.0136756	0.0722768	0.0473226	RBP4/AKR1B1/APOC2	3	down	TB vs HC	MM-CCL23
GO:0001961	positive regulation of cytokine-mediated signaling pathway	2/67	50/18670	0.0139102	0.0722768	0.0473226	CD74/TREM2	2	down	TB vs HC	MM-CCL23
GO:0014009	glial cell proliferation	2/67	50/18670	0.0139102	0.0722768	0.0473226	TSPO/TREM2	2	down	TB vs HC	MM-CCL23
GO:0002586	regulation of antigen processing and presentation of peptide antigen via MHC class II	1/67	4/18670	0.0142786	0.0722768	0.0473226	TREM2	1	down	TB vs HC	MM-CCL23
GO:0002901	mature B cell apoptotic process	1/67	4/18670	0.0142786	0.0722768	0.0473226	CD74	1	down	TB vs HC	MM-CCL23
GO:0002905	regulation of mature B cell apoptotic process	1/67	4/18670	0.0142786	0.0722768	0.0473226	CD74	1	down	TB vs HC	MM-CCL23
GO:0002906	negative regulation of mature B cell apoptotic process	1/67	4/18670	0.0142786	0.0722768	0.0473226	CD74	1	down	TB vs HC	MM-CCL23
GO:0005997	xylulose metabolic process	1/67	4/18670	0.0142786	0.0722768	0.0473226	TKT	1	down	TB vs HC	MM-CCL23
GO:0010710	regulation of collagen catabolic process	1/67	4/18670	0.0142786	0.0722768	0.0473226	CST3	1	down	TB vs HC	MM-CCL23
GO:0019322	pentose biosynthetic process	1/67	4/18670	0.0142786	0.0722768	0.0473226	TKT	1	down	TB vs HC	MM-CCL23
GO:0021886	hypothalamus gonadotrophin-releasing hormone neuron differentiation	1/67	4/18670	0.0142786	0.0722768	0.0473226	UBB	1	down	TB vs HC	MM-CCL23
GO:0021888	hypothalamus gonadotrophin-releasing hormone neuron development	1/67	4/18670	0.0142786	0.0722768	0.0473226	UBB	1	down	TB vs HC	MM-CCL23
GO:0030451	regulation of complement activation, alternative pathway	1/67	4/18670	0.0142786	0.0722768	0.0473226	VSIG4	1	down	TB vs HC	MM-CCL23
GO:0032497	detection of lipopolysaccharide	1/67	4/18670	0.0142786	0.0722768	0.0473226	TREM2	1	down	TB vs HC	MM-CCL23
GO:0034465	response to carbon monoxide	1/67	4/18670	0.0142786	0.0722768	0.0473226	SOD1	1	down	TB vs HC	MM-CCL23
GO:0036378	calcitriol biosynthetic process from calciol	1/67	4/18670	0.0142786	0.0722768	0.0473226	CYP27A1	1	down	TB vs HC	MM-CCL23
GO:0042701	progesterone secretion	1/67	4/18670	0.0142786	0.0722768	0.0473226	RETN	1	down	TB vs HC	MM-CCL23
GO:0060157	urinary bladder development	1/67	4/18670	0.0142786	0.0722768	0.0473226	RBP4	1	down	TB vs HC	MM-CCL23
GO:0110088	hippocampal neuron apoptotic process	1/67	4/18670	0.0142786	0.0722768	0.0473226	TYROBP	1	down	TB vs HC	MM-CCL23
GO:0110089	regulation of hippocampal neuron apoptotic process	1/67	4/18670	0.0142786	0.0722768	0.0473226	TYROBP	1	down	TB vs HC	MM-CCL23
GO:2001206	positive regulation of osteoclast development	1/67	4/18670	0.0142786	0.0722768	0.0473226	TYROBP	1	down	TB vs HC	MM-CCL23
GO:0032102	negative regulation of response to external stimulus	5/67	400/18670	0.0143608	0.0724309	0.0474236	VSIG4/GSTP1/ACP5/SOD1/CD9	5	down	TB vs HC	MM-CCL23
GO:0110053	regulation of actin filament organization	4/67	261/18670	0.0143799	0.0724309	0.0474236	TMSB4X/GMFG/STMN1/EVL	4	down	TB vs HC	MM-CCL23
GO:0048146	positive regulation of fibroblast proliferation	2/67	51/18670	0.0144448	0.0725623	0.0475096	CD74/S100A6	2	down	TB vs HC	MM-CCL23
GO:1902904	negative regulation of supramolecular fiber organization	3/67	142/18670	0.014477	0.0725623	0.0475096	TMSB4X/GMFG/STMN1	3	down	TB vs HC	MM-CCL23
GO:0006754	ATP biosynthetic process	2/67	52/18670	0.0149881	0.0743948	0.0487094	TMSB4X/TREM2	2	down	TB vs HC	MM-CCL23
GO:0006968	cellular defense response	2/67	52/18670	0.0149881	0.0743948	0.0487094	TYROBP/LGALS3BP	2	down	TB vs HC	MM-CCL23
GO:0032653	regulation of interleukin-10 production	2/67	52/18670	0.0149881	0.0743948	0.0487094	TYROBP/TREM2	2	down	TB vs HC	MM-CCL23
GO:0046580	negative regulation of Ras protein signal transduction	2/67	52/18670	0.0149881	0.0743948	0.0487094	FBP1/STMN1	2	down	TB vs HC	MM-CCL23
GO:1902107	positive regulation of leukocyte differentiation	3/67	144/18670	0.0150257	0.0744011	0.0487135	TYROBP/CD74/TREM2	3	down	TB vs HC	MM-CCL23
GO:2001233	regulation of apoptotic signaling pathway	5/67	406/18670	0.0152258	0.0752094	0.0492428	CD74/UBB/NUPR1/GSTP1/SOD1	5	down	TB vs HC	MM-CCL23
GO:0006119	oxidative phosphorylation	3/67	145/18670	0.0153045	0.0752941	0.0492982	NUPR1/COX7C/NDUFB1	3	down	TB vs HC	MM-CCL23
GO:1901617	organic hydroxy compound biosynthetic process	4/67	266/18670	0.0153166	0.0752941	0.0492982	CES1/CYP27A1/SOD1/AKR1B1	4	down	TB vs HC	MM-CCL23
GO:0010043	response to zinc ion	2/67	53/18670	0.0155402	0.0758465	0.0496599	CRIP1/TSPO	2	down	TB vs HC	MM-CCL23
GO:0035036	sperm-egg recognition	2/67	53/18670	0.0155402	0.0758465	0.0496599	CD9/FOLR3	2	down	TB vs HC	MM-CCL23
GO:1905517	macrophage migration	2/67	53/18670	0.0155402	0.0758465	0.0496599	CD9/TREM2	2	down	TB vs HC	MM-CCL23
GO:0045834	positive regulation of lipid metabolic process	3/67	146/18670	0.0155862	0.0758899	0.0496883	CD74/APOC1/APOC2	3	down	TB vs HC	MM-CCL23
GO:0019216	regulation of lipid metabolic process	5/67	410/18670	0.0158215	0.0768527	0.0503187	CD74/APOC1/TSPO/SOD1/APOC2	5	down	TB vs HC	MM-CCL23
GO:0006636	unsaturated fatty acid biosynthetic process	2/67	54/18670	0.0161009	0.0774738	0.0507253	CD74/ALOX5AP	2	down	TB vs HC	MM-CCL23
GO:0046164	alcohol catabolic process	2/67	54/18670	0.0161009	0.0774738	0.0507253	ALDH2/CYP27A1	2	down	TB vs HC	MM-CCL23
GO:0050994	regulation of lipid catabolic process	2/67	54/18670	0.0161009	0.0774738	0.0507253	APOC1/APOC2	2	down	TB vs HC	MM-CCL23
GO:0070206	protein trimerization	2/67	54/18670	0.0161009	0.0774738	0.0507253	CD74/ALOX5AP	2	down	TB vs HC	MM-CCL23
GO:0051494	negative regulation of cytoskeleton organization	3/67	148/18670	0.0161583	0.0775676	0.0507868	TMSB4X/GMFG/STMN1	3	down	TB vs HC	MM-CCL23
GO:0046651	lymphocyte proliferation	4/67	272/18670	0.0164905	0.0789766	0.0517093	TYROBP/CD74/VSIG4/LST1	4	down	TB vs HC	MM-CCL23
GO:0032613	interleukin-10 production	2/67	55/18670	0.0166702	0.079458	0.0520245	TYROBP/TREM2	2	down	TB vs HC	MM-CCL23
GO:0030099	myeloid cell differentiation	5/67	416/18670	0.0167442	0.079458	0.0520245	TYROBP/CD74/C1QC/ESRRA/TREM2	5	down	TB vs HC	MM-CCL23
GO:0032943	mononuclear cell proliferation	4/67	274/18670	0.016894	0.079458	0.0520245	TYROBP/CD74/VSIG4/LST1	4	down	TB vs HC	MM-CCL23
GO:0006749	glutathione metabolic process	2/67	56/18670	0.017248	0.079458	0.0520245	GSTP1/SOD1	2	down	TB vs HC	MM-CCL23
GO:0000187	activation of MAPK activity	3/67	152/18670	0.0173378	0.079458	0.0520245	CD74/UBB/SOD1	3	down	TB vs HC	MM-CCL23
GO:0032675	regulation of interleukin-6 production	3/67	152/18670	0.0173378	0.079458	0.0520245	TYROBP/CD74/TREM2	3	down	TB vs HC	MM-CCL23
GO:0042133	neurotransmitter metabolic process	3/67	153/18670	0.0176401	0.079458	0.0520245	TSPO/GCHFR/ACP5	3	down	TB vs HC	MM-CCL23
GO:0050729	positive regulation of inflammatory response	3/67	153/18670	0.0176401	0.079458	0.0520245	FABP4/NUPR1/TREM2	3	down	TB vs HC	MM-CCL23
GO:0002580	regulation of antigen processing and presentation of peptide or polysaccharide antigen via MHC class II	1/67	5/18670	0.0178168	0.079458	0.0520245	TREM2	1	down	TB vs HC	MM-CCL23
GO:0010716	negative regulation of extracellular matrix disassembly	1/67	5/18670	0.0178168	0.079458	0.0520245	CST3	1	down	TB vs HC	MM-CCL23
GO:0010901	regulation of very-low-density lipoprotein particle remodeling	1/67	5/18670	0.0178168	0.079458	0.0520245	APOC2	1	down	TB vs HC	MM-CCL23
GO:0014905	myoblast fusion involved in skeletal muscle regeneration	1/67	5/18670	0.0178168	0.079458	0.0520245	CD9	1	down	TB vs HC	MM-CCL23
GO:0032911	negative regulation of transforming growth factor beta1 production	1/67	5/18670	0.0178168	0.079458	0.0520245	TYROBP	1	down	TB vs HC	MM-CCL23
GO:0033591	response to L-ascorbic acid	1/67	5/18670	0.0178168	0.079458	0.0520245	GSTP1	1	down	TB vs HC	MM-CCL23
GO:0046351	disaccharide biosynthetic process	1/67	5/18670	0.0178168	0.079458	0.0520245	FBP1	1	down	TB vs HC	MM-CCL23
GO:0050703	interleukin-1 alpha secretion	1/67	5/18670	0.0178168	0.079458	0.0520245	S100A13	1	down	TB vs HC	MM-CCL23
GO:0051771	negative regulation of nitric-oxide synthase biosynthetic process	1/67	5/18670	0.0178168	0.079458	0.0520245	GSTP1	1	down	TB vs HC	MM-CCL23
GO:0060309	elastin catabolic process	1/67	5/18670	0.0178168	0.079458	0.0520245	CST3	1	down	TB vs HC	MM-CCL23
GO:0070640	vitamin D3 metabolic process	1/67	5/18670	0.0178168	0.079458	0.0520245	CYP27A1	1	down	TB vs HC	MM-CCL23
GO:0071224	cellular response to peptidoglycan	1/67	5/18670	0.0178168	0.079458	0.0520245	TREM2	1	down	TB vs HC	MM-CCL23
GO:0071672	negative regulation of smooth muscle cell chemotaxis	1/67	5/18670	0.0178168	0.079458	0.0520245	GSTP1	1	down	TB vs HC	MM-CCL23
GO:0072656	maintenance of protein location in mitochondrion	1/67	5/18670	0.0178168	0.079458	0.0520245	TSPO	1	down	TB vs HC	MM-CCL23
GO:1900028	negative regulation of ruffle assembly	1/67	5/18670	0.0178168	0.079458	0.0520245	EVL	1	down	TB vs HC	MM-CCL23
GO:1902255	positive regulation of intrinsic apoptotic signaling pathway by p53 class mediator	1/67	5/18670	0.0178168	0.079458	0.0520245	UBB	1	down	TB vs HC	MM-CCL23
GO:1902527	positive regulation of protein monoubiquitination	1/67	5/18670	0.0178168	0.079458	0.0520245	UBB	1	down	TB vs HC	MM-CCL23
GO:1904141	positive regulation of microglial cell migration	1/67	5/18670	0.0178168	0.079458	0.0520245	TREM2	1	down	TB vs HC	MM-CCL23
GO:1905098	negative regulation of guanyl-nucleotide exchange factor activity	1/67	5/18670	0.0178168	0.079458	0.0520245	STMN1	1	down	TB vs HC	MM-CCL23
GO:0002886	regulation of myeloid leukocyte mediated immunity	2/67	57/18670	0.0178343	0.079458	0.0520245	TYROBP/STXBP2	2	down	TB vs HC	MM-CCL23
GO:0033344	cholesterol efflux	2/67	57/18670	0.0178343	0.079458	0.0520245	APOC1/APOC2	2	down	TB vs HC	MM-CCL23
GO:0043525	positive regulation of neuron apoptotic process	2/67	57/18670	0.0178343	0.079458	0.0520245	TYROBP/NUPR1	2	down	TB vs HC	MM-CCL23
GO:0051055	negative regulation of lipid biosynthetic process	2/67	57/18670	0.0178343	0.079458	0.0520245	APOC1/SOD1	2	down	TB vs HC	MM-CCL23
GO:0060760	positive regulation of response to cytokine stimulus	2/67	57/18670	0.0178343	0.079458	0.0520245	CD74/TREM2	2	down	TB vs HC	MM-CCL23
GO:0051058	negative regulation of small GTPase mediated signal transduction	2/67	58/18670	0.018429	0.0819289	0.0536423	FBP1/STMN1	2	down	TB vs HC	MM-CCL23
GO:0051258	protein polymerization	4/67	283/18670	0.0187865	0.0833373	0.0545644	TMSB4X/GMFG/STMN1/EVL	4	down	TB vs HC	MM-CCL23
GO:0032507	maintenance of protein location in cell	2/67	60/18670	0.0196432	0.0866849	0.0567563	TMSB4X/TSPO	2	down	TB vs HC	MM-CCL23
GO:0045576	mast cell activation	2/67	60/18670	0.0196432	0.0866849	0.0567563	STXBP2/S100A13	2	down	TB vs HC	MM-CCL23
GO:0005996	monosaccharide metabolic process	4/67	287/18670	0.0196684	0.0866849	0.0567563	RBP4/FBP1/TKT/AKR1B1	4	down	TB vs HC	MM-CCL23
GO:0002683	negative regulation of immune system process	5/67	435/18670	0.0199013	0.087523	0.057305	TYROBP/CD74/VSIG4/LST1/C1QC	5	down	TB vs HC	MM-CCL23
GO:0032635	interleukin-6 production	3/67	161/18670	0.020164	0.088488	0.0579368	TYROBP/CD74/TREM2	3	down	TB vs HC	MM-CCL23
GO:0030888	regulation of B cell proliferation	2/67	61/18670	0.0202627	0.0885409	0.0579714	TYROBP/CD74	2	down	TB vs HC	MM-CCL23
GO:1905953	negative regulation of lipid localization	2/67	61/18670	0.0202627	0.0885409	0.0579714	APOC1/APOC2	2	down	TB vs HC	MM-CCL23
GO:0030833	regulation of actin filament polymerization	3/67	162/18670	0.0204928	0.0893556	0.0585049	TMSB4X/GMFG/EVL	3	down	TB vs HC	MM-CCL23
GO:0071356	cellular response to tumor necrosis factor	4/67	291/18670	0.0205755	0.0895253	0.058616	TMSB4X/FABP4/GSTP1/PSMA7	4	down	TB vs HC	MM-CCL23
GO:0002583	regulation of antigen processing and presentation of peptide antigen	1/67	6/18670	0.0213424	0.0896208	0.0586785	TREM2	1	down	TB vs HC	MM-CCL23
GO:0009052	pentose-phosphate shunt, non-oxidative branch	1/67	6/18670	0.0213424	0.0896208	0.0586785	TKT	1	down	TB vs HC	MM-CCL23
GO:0019401	alditol biosynthetic process	1/67	6/18670	0.0213424	0.0896208	0.0586785	AKR1B1	1	down	TB vs HC	MM-CCL23
GO:0031394	positive regulation of prostaglandin biosynthetic process	1/67	6/18670	0.0213424	0.0896208	0.0586785	CD74	1	down	TB vs HC	MM-CCL23
GO:0034316	negative regulation of Arp2/3 complex-mediated actin nucleation	1/67	6/18670	0.0213424	0.0896208	0.0586785	GMFG	1	down	TB vs HC	MM-CCL23
GO:0042091	interleukin-10 biosynthetic process	1/67	6/18670	0.0213424	0.0896208	0.0586785	TYROBP	1	down	TB vs HC	MM-CCL23
GO:0044107	cellular alcohol metabolic process	1/67	6/18670	0.0213424	0.0896208	0.0586785	CYP27A1	1	down	TB vs HC	MM-CCL23
GO:0044108	cellular alcohol biosynthetic process	1/67	6/18670	0.0213424	0.0896208	0.0586785	CYP27A1	1	down	TB vs HC	MM-CCL23
GO:0045074	regulation of interleukin-10 biosynthetic process	1/67	6/18670	0.0213424	0.0896208	0.0586785	TYROBP	1	down	TB vs HC	MM-CCL23
GO:0071608	macrophage inflammatory protein-1 alpha production	1/67	6/18670	0.0213424	0.0896208	0.0586785	TREM2	1	down	TB vs HC	MM-CCL23
GO:0071638	negative regulation of monocyte chemotactic protein-1 production	1/67	6/18670	0.0213424	0.0896208	0.0586785	GSTP1	1	down	TB vs HC	MM-CCL23
GO:0071640	regulation of macrophage inflammatory protein 1 alpha production	1/67	6/18670	0.0213424	0.0896208	0.0586785	TREM2	1	down	TB vs HC	MM-CCL23
GO:1902177	positive regulation of oxidative stress-induced intrinsic apoptotic signaling pathway	1/67	6/18670	0.0213424	0.0896208	0.0586785	SOD1	1	down	TB vs HC	MM-CCL23
GO:1902525	regulation of protein monoubiquitination	1/67	6/18670	0.0213424	0.0896208	0.0586785	UBB	1	down	TB vs HC	MM-CCL23
GO:2000348	regulation of CD40 signaling pathway	1/67	6/18670	0.0213424	0.0896208	0.0586785	TREM2	1	down	TB vs HC	MM-CCL23
GO:2001300	lipoxin metabolic process	1/67	6/18670	0.0213424	0.0896208	0.0586785	ALOX5AP	1	down	TB vs HC	MM-CCL23
GO:2001301	lipoxin biosynthetic process	1/67	6/18670	0.0213424	0.0896208	0.0586785	ALOX5AP	1	down	TB vs HC	MM-CCL23
GO:0009206	purine ribonucleoside triphosphate biosynthetic process	2/67	63/18670	0.0215258	0.0902055	0.0590613	TMSB4X/TREM2	2	down	TB vs HC	MM-CCL23
GO:0009145	purine nucleoside triphosphate biosynthetic process	2/67	64/18670	0.0221694	0.092196	0.0603646	TMSB4X/TREM2	2	down	TB vs HC	MM-CCL23
GO:2000378	negative regulation of reactive oxygen species metabolic process	2/67	64/18670	0.0221694	0.092196	0.0603646	TSPO/ACP5	2	down	TB vs HC	MM-CCL23
GO:0033209	tumor necrosis factor-mediated signaling pathway	3/67	167/18670	0.0221811	0.092196	0.0603646	TMSB4X/GSTP1/PSMA7	3	down	TB vs HC	MM-CCL23
GO:1901568	fatty acid derivative metabolic process	3/67	167/18670	0.0221811	0.092196	0.0603646	CD74/ALOX5AP/LTA4H	3	down	TB vs HC	MM-CCL23
GO:0051186	cofactor metabolic process	5/67	449/18670	0.0224635	0.0931803	0.0610091	TSPO/GSTP1/GCHFR/SOD1/AKR1B1	5	down	TB vs HC	MM-CCL23
GO:0070372	regulation of ERK1 and ERK2 cascade	4/67	300/18670	0.02271	0.0940121	0.0615536	CD74/MARCO/GSTP1/TREM2	4	down	TB vs HC	MM-CCL23
GO:0050728	negative regulation of inflammatory response	3/67	169/18670	0.0228772	0.0943224	0.0617568	GSTP1/ACP5/SOD1	3	down	TB vs HC	MM-CCL23
GO:0051100	negative regulation of binding	3/67	169/18670	0.0228772	0.0943224	0.0617568	TMSB4X/LRPAP1/STMN1	3	down	TB vs HC	MM-CCL23
GO:0043433	negative regulation of DNA-binding transcription factor activity	3/67	170/18670	0.0232297	0.0955829	0.0625822	TMSB4X/NUPR1/COMMD6	3	down	TB vs HC	MM-CCL23
GO:0040014	regulation of multicellular organism growth	2/67	66/18670	0.0234804	0.0962272	0.063004	SOD1/PLAC8	2	down	TB vs HC	MM-CCL23
GO:0045428	regulation of nitric oxide biosynthetic process	2/67	66/18670	0.0234804	0.0962272	0.063004	TSPO/ACP5	2	down	TB vs HC	MM-CCL23
GO:0060326	cell chemotaxis	4/67	304/18670	0.0237006	0.0966345	0.0632707	CD74/TMSB4X/GSTP1/JAML	4	down	TB vs HC	MM-CCL23
GO:0051262	protein tetramerization	3/67	172/18670	0.0239435	0.0966345	0.0632707	CD74/FBP1/EVL	3	down	TB vs HC	MM-CCL23
GO:0042108	positive regulation of cytokine biosynthetic process	2/67	67/18670	0.0241476	0.0966345	0.0632707	TYROBP/CD74	2	down	TB vs HC	MM-CCL23
GO:0050891	multicellular organismal water homeostasis	2/67	68/18670	0.0248225	0.0966345	0.0632707	STMN1/AKR1B1	2	down	TB vs HC	MM-CCL23
GO:0002606	positive regulation of dendritic cell antigen processing and presentation	1/67	7/18670	0.0248556	0.0966345	0.0632707	CD74	1	down	TB vs HC	MM-CCL23
GO:0006771	riboflavin metabolic process	1/67	7/18670	0.0248556	0.0966345	0.0632707	ACP5	1	down	TB vs HC	MM-CCL23
GO:0007253	cytoplasmic sequestering of NF-kappaB	1/67	7/18670	0.0248556	0.0966345	0.0632707	TMSB4X	1	down	TB vs HC	MM-CCL23
GO:0010898	positive regulation of triglyceride catabolic process	1/67	7/18670	0.0248556	0.0966345	0.0632707	APOC2	1	down	TB vs HC	MM-CCL23
GO:0030913	paranodal junction assembly	1/67	7/18670	0.0248556	0.0966345	0.0632707	CD9	1	down	TB vs HC	MM-CCL23
GO:0032287	peripheral nervous system myelin maintenance	1/67	7/18670	0.0248556	0.0966345	0.0632707	SOD1	1	down	TB vs HC	MM-CCL23
GO:0035726	common myeloid progenitor cell proliferation	1/67	7/18670	0.0248556	0.0966345	0.0632707	GSTP1	1	down	TB vs HC	MM-CCL23
GO:0045362	positive regulation of interleukin-1 biosynthetic process	1/67	7/18670	0.0248556	0.0966345	0.0632707	TYROBP	1	down	TB vs HC	MM-CCL23
GO:0045650	negative regulation of macrophage differentiation	1/67	7/18670	0.0248556	0.0966345	0.0632707	C1QC	1	down	TB vs HC	MM-CCL23
GO:0050725	positive regulation of interleukin-1 beta biosynthetic process	1/67	7/18670	0.0248556	0.0966345	0.0632707	TYROBP	1	down	TB vs HC	MM-CCL23
GO:0051005	negative regulation of lipoprotein lipase activity	1/67	7/18670	0.0248556	0.0966345	0.0632707	APOC1	1	down	TB vs HC	MM-CCL23
GO:0060059	embryonic retina morphogenesis in camera-type eye	1/67	7/18670	0.0248556	0.0966345	0.0632707	RBP4	1	down	TB vs HC	MM-CCL23
GO:0060613	fat pad development	1/67	7/18670	0.0248556	0.0966345	0.0632707	UBB	1	down	TB vs HC	MM-CCL23
GO:0061518	microglial cell proliferation	1/67	7/18670	0.0248556	0.0966345	0.0632707	TREM2	1	down	TB vs HC	MM-CCL23
GO:0061762	CAMKK-AMPK signaling cascade	1/67	7/18670	0.0248556	0.0966345	0.0632707	TREM2	1	down	TB vs HC	MM-CCL23
GO:0071286	cellular response to magnesium ion	1/67	7/18670	0.0248556	0.0966345	0.0632707	FBP1	1	down	TB vs HC	MM-CCL23
GO:0071475	cellular hyperosmotic salinity response	1/67	7/18670	0.0248556	0.0966345	0.0632707	AKR1B1	1	down	TB vs HC	MM-CCL23
GO:0150093	amyloid-beta clearance by transcytosis	1/67	7/18670	0.0248556	0.0966345	0.0632707	LRPAP1	1	down	TB vs HC	MM-CCL23
GO:1901979	regulation of inward rectifier potassium channel activity	1/67	7/18670	0.0248556	0.0966345	0.0632707	TREM2	1	down	TB vs HC	MM-CCL23
GO:1903026	negative regulation of RNA polymerase II regulatory region sequence-specific DNA binding	1/67	7/18670	0.0248556	0.0966345	0.0632707	TMSB4X	1	down	TB vs HC	MM-CCL23
GO:1904124	microglial cell migration	1/67	7/18670	0.0248556	0.0966345	0.0632707	TREM2	1	down	TB vs HC	MM-CCL23
GO:1904139	regulation of microglial cell migration	1/67	7/18670	0.0248556	0.0966345	0.0632707	TREM2	1	down	TB vs HC	MM-CCL23
GO:1905097	regulation of guanyl-nucleotide exchange factor activity	1/67	7/18670	0.0248556	0.0966345	0.0632707	STMN1	1	down	TB vs HC	MM-CCL23
GO:0009201	ribonucleoside triphosphate biosynthetic process	2/67	69/18670	0.0255052	0.0987843	0.0646782	TMSB4X/TREM2	2	down	TB vs HC	MM-CCL23
GO:0050766	positive regulation of phagocytosis	2/67	69/18670	0.0255052	0.0987843	0.0646782	SOD1/TREM2	2	down	TB vs HC	MM-CCL23
GO:0034612	response to tumor necrosis factor	4/67	312/18670	0.02576	0.0994718	0.0651283	TMSB4X/FABP4/GSTP1/PSMA7	4	down	TB vs HC	MM-CCL23
GO:0001959	regulation of cytokine-mediated signaling pathway	3/67	177/18670	0.02578	0.0994718	0.0651283	CD74/GSTP1/TREM2	3	down	TB vs HC	MM-CCL23
GO:0033077	T cell differentiation in thymus	2/67	70/18670	0.0261954	0.100885	0.0660533	CD74/SOD1	2	down	TB vs HC	MM-CCL23
GO:0042326	negative regulation of phosphorylation	5/67	468/18670	0.0262723	0.10099	0.0661226	FABP4/NUPR1/GSTP1/FBP1/GMFG	5	down	TB vs HC	MM-CCL23
GO:0008064	regulation of actin polymerization or depolymerization	3/67	179/18670	0.0265353	0.101202	0.0662613	TMSB4X/GMFG/EVL	3	down	TB vs HC	MM-CCL23
GO:2001235	positive regulation of apoptotic signaling pathway	3/67	179/18670	0.0265353	0.101202	0.0662613	UBB/NUPR1/SOD1	3	down	TB vs HC	MM-CCL23
GO:0051235	maintenance of location	4/67	315/18670	0.0265593	0.101202	0.0662613	FTH1/TMSB4X/FTL/TSPO	4	down	TB vs HC	MM-CCL23
GO:0050851	antigen receptor-mediated signaling pathway	4/67	316/18670	0.0268291	0.101202	0.0662613	HLA-DQB1/HLA-DRB5/PSMA7/HLA-DQB2	4	down	TB vs HC	MM-CCL23
GO:0022408	negative regulation of cell-cell adhesion	3/67	180/18670	0.0269173	0.101202	0.0662613	CD74/VSIG4/CD9	3	down	TB vs HC	MM-CCL23
GO:0030832	regulation of actin filament length	3/67	180/18670	0.0269173	0.101202	0.0662613	TMSB4X/GMFG/EVL	3	down	TB vs HC	MM-CCL23
GO:0070371	ERK1 and ERK2 cascade	4/67	317/18670	0.0271004	0.101202	0.0662613	CD74/MARCO/GSTP1/TREM2	4	down	TB vs HC	MM-CCL23
GO:0032272	negative regulation of protein polymerization	2/67	72/18670	0.0275986	0.101202	0.0662613	TMSB4X/STMN1	2	down	TB vs HC	MM-CCL23
GO:2001259	positive regulation of cation channel activity	2/67	72/18670	0.0275986	0.101202	0.0662613	TMSB4X/TREM2	2	down	TB vs HC	MM-CCL23
GO:0030041	actin filament polymerization	3/67	182/18670	0.0276904	0.101202	0.0662613	TMSB4X/GMFG/EVL	3	down	TB vs HC	MM-CCL23
GO:0038061	NIK/NF-kappaB signaling	3/67	183/18670	0.0280813	0.101202	0.0662613	TMSB4X/PSMA7/TREM2	3	down	TB vs HC	MM-CCL23
GO:0043123	positive regulation of I-kappaB kinase/NF-kappaB signaling	3/67	183/18670	0.0280813	0.101202	0.0662613	CD74/S100A4/S100A13	3	down	TB vs HC	MM-CCL23
GO:0061136	regulation of proteasomal protein catabolic process	3/67	183/18670	0.0280813	0.101202	0.0662613	UBB/NUPR1/TREM2	3	down	TB vs HC	MM-CCL23
GO:0007568	aging	4/67	321/18670	0.0282025	0.101202	0.0662613	C1QA/TSPO/RETN/SOD1	4	down	TB vs HC	MM-CCL23
GO:0009988	cell-cell recognition	2/67	73/18670	0.0283113	0.101202	0.0662613	CD9/FOLR3	2	down	TB vs HC	MM-CCL23
GO:0007144	female meiosis I	1/67	8/18670	0.0283564	0.101202	0.0662613	UBB	1	down	TB vs HC	MM-CCL23
GO:0014908	myotube differentiation involved in skeletal muscle regeneration	1/67	8/18670	0.0283564	0.101202	0.0662613	CD9	1	down	TB vs HC	MM-CCL23
GO:0015884	folic acid transport	1/67	8/18670	0.0283564	0.101202	0.0662613	FOLR3	1	down	TB vs HC	MM-CCL23
GO:0019682	glyceraldehyde-3-phosphate metabolic process	1/67	8/18670	0.0283564	0.101202	0.0662613	TKT	1	down	TB vs HC	MM-CCL23
GO:0021979	hypothalamus cell differentiation	1/67	8/18670	0.0283564	0.101202	0.0662613	UBB	1	down	TB vs HC	MM-CCL23
GO:0023035	CD40 signaling pathway	1/67	8/18670	0.0283564	0.101202	0.0662613	TREM2	1	down	TB vs HC	MM-CCL23
GO:0030853	negative regulation of granulocyte differentiation	1/67	8/18670	0.0283564	0.101202	0.0662613	C1QC	1	down	TB vs HC	MM-CCL23
GO:0034638	phosphatidylcholine catabolic process	1/67	8/18670	0.0283564	0.101202	0.0662613	APOC1	1	down	TB vs HC	MM-CCL23
GO:0035696	monocyte extravasation	1/67	8/18670	0.0283564	0.101202	0.0662613	JAML	1	down	TB vs HC	MM-CCL23
GO:0042726	flavin-containing compound metabolic process	1/67	8/18670	0.0283564	0.101202	0.0662613	ACP5	1	down	TB vs HC	MM-CCL23
GO:0045916	negative regulation of complement activation	1/67	8/18670	0.0283564	0.101202	0.0662613	VSIG4	1	down	TB vs HC	MM-CCL23
GO:0051126	negative regulation of actin nucleation	1/67	8/18670	0.0283564	0.101202	0.0662613	GMFG	1	down	TB vs HC	MM-CCL23
GO:0060052	neurofilament cytoskeleton organization	1/67	8/18670	0.0283564	0.101202	0.0662613	SOD1	1	down	TB vs HC	MM-CCL23
GO:0060054	positive regulation of epithelial cell proliferation involved in wound healing	1/67	8/18670	0.0283564	0.101202	0.0662613	JAML	1	down	TB vs HC	MM-CCL23
GO:0060075	regulation of resting membrane potential	1/67	8/18670	0.0283564	0.101202	0.0662613	TREM2	1	down	TB vs HC	MM-CCL23
GO:0060242	contact inhibition	1/67	8/18670	0.0283564	0.101202	0.0662613	TSPO	1	down	TB vs HC	MM-CCL23
GO:0060245	detection of cell density	1/67	8/18670	0.0283564	0.101202	0.0662613	TSPO	1	down	TB vs HC	MM-CCL23
GO:0071476	cellular hypotonic response	1/67	8/18670	0.0283564	0.101202	0.0662613	TSPO	1	down	TB vs HC	MM-CCL23
GO:0071493	cellular response to UV-B	1/67	8/18670	0.0283564	0.101202	0.0662613	CRIP1	1	down	TB vs HC	MM-CCL23
GO:0071671	regulation of smooth muscle cell chemotaxis	1/67	8/18670	0.0283564	0.101202	0.0662613	GSTP1	1	down	TB vs HC	MM-CCL23
GO:0099004	calmodulin dependent kinase signaling pathway	1/67	8/18670	0.0283564	0.101202	0.0662613	TREM2	1	down	TB vs HC	MM-CCL23
GO:0150172	regulation of phosphatidylcholine metabolic process	1/67	8/18670	0.0283564	0.101202	0.0662613	APOC1	1	down	TB vs HC	MM-CCL23
GO:1903012	positive regulation of bone development	1/67	8/18670	0.0283564	0.101202	0.0662613	TYROBP	1	down	TB vs HC	MM-CCL23
GO:2000427	positive regulation of apoptotic cell clearance	1/67	8/18670	0.0283564	0.101202	0.0662613	TREM2	1	down	TB vs HC	MM-CCL23
GO:2000483	negative regulation of interleukin-8 secretion	1/67	8/18670	0.0283564	0.101202	0.0662613	TMSB4X	1	down	TB vs HC	MM-CCL23
GO:2001280	positive regulation of unsaturated fatty acid biosynthetic process	1/67	8/18670	0.0283564	0.101202	0.0662613	CD74	1	down	TB vs HC	MM-CCL23
GO:1903708	positive regulation of hemopoiesis	3/67	185/18670	0.028872	0.102538	0.0671356	TYROBP/CD74/TREM2	3	down	TB vs HC	MM-CCL23
GO:0014015	positive regulation of gliogenesis	2/67	74/18670	0.0290314	0.102538	0.0671356	TSPO/TREM2	2	down	TB vs HC	MM-CCL23
GO:0030104	water homeostasis	2/67	74/18670	0.0290314	0.102538	0.0671356	STMN1/AKR1B1	2	down	TB vs HC	MM-CCL23
GO:0032418	lysosome localization	2/67	74/18670	0.0290314	0.102538	0.0671356	STXBP2/S100A13	2	down	TB vs HC	MM-CCL23
GO:0032677	regulation of interleukin-8 production	2/67	74/18670	0.0290314	0.102538	0.0671356	CD74/TMSB4X	2	down	TB vs HC	MM-CCL23
GO:1901616	organic hydroxy compound catabolic process	2/67	74/18670	0.0290314	0.102538	0.0671356	ALDH2/CYP27A1	2	down	TB vs HC	MM-CCL23
GO:0006695	cholesterol biosynthetic process	2/67	75/18670	0.0297588	0.104745	0.0685809	CES1/SOD1	2	down	TB vs HC	MM-CCL23
GO:0046173	polyol biosynthetic process	2/67	75/18670	0.0297588	0.104745	0.0685809	CYP27A1/AKR1B1	2	down	TB vs HC	MM-CCL23
GO:0046677	response to antibiotic	4/67	327/18670	0.0299055	0.10508	0.0688004	CRIP1/GSTP1/RBP4/SOD1	4	down	TB vs HC	MM-CCL23
GO:0051249	regulation of lymphocyte activation	5/67	485/18670	0.0300131	0.105278	0.0689296	TYROBP/CD74/VSIG4/LST1/SOD1	5	down	TB vs HC	MM-CCL23
GO:0006826	iron ion transport	2/67	76/18670	0.0304935	0.106597	0.0697936	FTH1/FTL	2	down	TB vs HC	MM-CCL23
GO:1902653	secondary alcohol biosynthetic process	2/67	76/18670	0.0304935	0.106597	0.0697936	CES1/SOD1	2	down	TB vs HC	MM-CCL23
GO:0060759	regulation of response to cytokine stimulus	3/67	190/18670	0.0309004	0.106758	0.0698991	CD74/GSTP1/TREM2	3	down	TB vs HC	MM-CCL23
GO:0006110	regulation of glycolytic process	2/67	77/18670	0.0312354	0.106758	0.0698991	NUPR1/FBP1	2	down	TB vs HC	MM-CCL23
GO:0009205	purine ribonucleoside triphosphate metabolic process	2/67	77/18670	0.0312354	0.106758	0.0698991	TMSB4X/TREM2	2	down	TB vs HC	MM-CCL23
GO:0001553	luteinization	1/67	9/18670	0.0318448	0.106758	0.0698991	RETN	1	down	TB vs HC	MM-CCL23
GO:0006002	fructose 6-phosphate metabolic process	1/67	9/18670	0.0318448	0.106758	0.0698991	FBP1	1	down	TB vs HC	MM-CCL23
GO:0010873	positive regulation of cholesterol esterification	1/67	9/18670	0.0318448	0.106758	0.0698991	APOC1	1	down	TB vs HC	MM-CCL23
GO:0014012	peripheral nervous system axon regeneration	1/67	9/18670	0.0318448	0.106758	0.0698991	TSPO	1	down	TB vs HC	MM-CCL23
GO:0030638	polyketide metabolic process	1/67	9/18670	0.0318448	0.106758	0.0698991	AKR1B1	1	down	TB vs HC	MM-CCL23
GO:0032610	interleukin-1 alpha production	1/67	9/18670	0.0318448	0.106758	0.0698991	S100A13	1	down	TB vs HC	MM-CCL23
GO:0034371	chylomicron remodeling	1/67	9/18670	0.0318448	0.106758	0.0698991	APOC2	1	down	TB vs HC	MM-CCL23
GO:0044597	daunorubicin metabolic process	1/67	9/18670	0.0318448	0.106758	0.0698991	AKR1B1	1	down	TB vs HC	MM-CCL23
GO:0044598	doxorubicin metabolic process	1/67	9/18670	0.0318448	0.106758	0.0698991	AKR1B1	1	down	TB vs HC	MM-CCL23
GO:0045541	negative regulation of cholesterol biosynthetic process	1/67	9/18670	0.0318448	0.106758	0.0698991	SOD1	1	down	TB vs HC	MM-CCL23
GO:0046598	positive regulation of viral entry into host cell	1/67	9/18670	0.0318448	0.106758	0.0698991	CD74	1	down	TB vs HC	MM-CCL23
GO:0051541	elastin metabolic process	1/67	9/18670	0.0318448	0.106758	0.0698991	CST3	1	down	TB vs HC	MM-CCL23
GO:0060087	relaxation of vascular smooth muscle	1/67	9/18670	0.0318448	0.106758	0.0698991	SOD1	1	down	TB vs HC	MM-CCL23
GO:0060907	positive regulation of macrophage cytokine production	1/67	9/18670	0.0318448	0.106758	0.0698991	CD74	1	down	TB vs HC	MM-CCL23
GO:0061517	macrophage proliferation	1/67	9/18670	0.0318448	0.106758	0.0698991	TREM2	1	down	TB vs HC	MM-CCL23
GO:0071635	negative regulation of transforming growth factor beta production	1/67	9/18670	0.0318448	0.106758	0.0698991	TYROBP	1	down	TB vs HC	MM-CCL23
GO:0072205	metanephric collecting duct development	1/67	9/18670	0.0318448	0.106758	0.0698991	AKR1B1	1	down	TB vs HC	MM-CCL23
GO:0075294	positive regulation by symbiont of entry into host	1/67	9/18670	0.0318448	0.106758	0.0698991	CD74	1	down	TB vs HC	MM-CCL23
GO:0090206	negative regulation of cholesterol metabolic process	1/67	9/18670	0.0318448	0.106758	0.0698991	SOD1	1	down	TB vs HC	MM-CCL23
GO:0106119	negative regulation of sterol biosynthetic process	1/67	9/18670	0.0318448	0.106758	0.0698991	SOD1	1	down	TB vs HC	MM-CCL23
GO:1903147	negative regulation of autophagy of mitochondrion	1/67	9/18670	0.0318448	0.106758	0.0698991	TSPO	1	down	TB vs HC	MM-CCL23
GO:2000343	positive regulation of chemokine (C-X-C motif) ligand 2 production	1/67	9/18670	0.0318448	0.106758	0.0698991	CD74	1	down	TB vs HC	MM-CCL23
GO:0043405	regulation of MAP kinase activity	4/67	337/18670	0.0328773	0.110039	0.0720474	CD74/UBB/GSTP1/SOD1	4	down	TB vs HC	MM-CCL23
GO:0050900	leukocyte migration	5/67	499/18670	0.0333357	0.111391	0.0729326	CD74/CD9/GYPC/JAML/TREM2	5	down	TB vs HC	MM-CCL23
GO:0002685	regulation of leukocyte migration	3/67	196/18670	0.0334315	0.111468	0.0729826	CD74/CD9/TREM2	3	down	TB vs HC	MM-CCL23
GO:0009142	nucleoside triphosphate biosynthetic process	2/67	80/18670	0.0335036	0.111468	0.0729826	TMSB4X/TREM2	2	down	TB vs HC	MM-CCL23
GO:0002221	pattern recognition receptor signaling pathway	3/67	197/18670	0.0338635	0.111468	0.0729826	MARCO/UBB/TNIP3	3	down	TB vs HC	MM-CCL23
GO:0016126	sterol biosynthetic process	2/67	81/18670	0.0342736	0.111468	0.0729826	CES1/SOD1	2	down	TB vs HC	MM-CCL23
GO:0031145	anaphase-promoting complex-dependent catabolic process	2/67	81/18670	0.0342736	0.111468	0.0729826	UBB/PSMA7	2	down	TB vs HC	MM-CCL23
GO:0048708	astrocyte differentiation	2/67	81/18670	0.0342736	0.111468	0.0729826	C1QA/TREM2	2	down	TB vs HC	MM-CCL23
GO:0031099	regeneration	3/67	198/18670	0.0342985	0.111468	0.0729826	TSPO/GSTP1/CD9	3	down	TB vs HC	MM-CCL23
GO:0001101	response to acid chemical	4/67	343/18670	0.034741	0.111468	0.0729826	GSTP1/RBP4/CD9/AKR1B1	4	down	TB vs HC	MM-CCL23
GO:0032956	regulation of actin cytoskeleton organization	4/67	343/18670	0.034741	0.111468	0.0729826	TMSB4X/GMFG/STMN1/EVL	4	down	TB vs HC	MM-CCL23
GO:0006094	gluconeogenesis	2/67	82/18670	0.0350506	0.111468	0.0729826	RBP4/FBP1	2	down	TB vs HC	MM-CCL23
GO:0032637	interleukin-8 production	2/67	82/18670	0.0350506	0.111468	0.0729826	CD74/TMSB4X	2	down	TB vs HC	MM-CCL23
GO:0006971	hypotonic response	1/67	10/18670	0.0353208	0.111468	0.0729826	TSPO	1	down	TB vs HC	MM-CCL23
GO:0030388	fructose 1,6-bisphosphate metabolic process	1/67	10/18670	0.0353208	0.111468	0.0729826	FBP1	1	down	TB vs HC	MM-CCL23
GO:0030647	aminoglycoside antibiotic metabolic process	1/67	10/18670	0.0353208	0.111468	0.0729826	AKR1B1	1	down	TB vs HC	MM-CCL23
GO:0033483	gas homeostasis	1/67	10/18670	0.0353208	0.111468	0.0729826	GSTP1	1	down	TB vs HC	MM-CCL23
GO:0034378	chylomicron assembly	1/67	10/18670	0.0353208	0.111468	0.0729826	APOC2	1	down	TB vs HC	MM-CCL23
GO:0035865	cellular response to potassium ion	1/67	10/18670	0.0353208	0.111468	0.0729826	SOD1	1	down	TB vs HC	MM-CCL23
GO:0042989	sequestering of actin monomers	1/67	10/18670	0.0353208	0.111468	0.0729826	TMSB4X	1	down	TB vs HC	MM-CCL23
GO:0044557	relaxation of smooth muscle	1/67	10/18670	0.0353208	0.111468	0.0729826	SOD1	1	down	TB vs HC	MM-CCL23
GO:0045657	positive regulation of monocyte differentiation	1/67	10/18670	0.0353208	0.111468	0.0729826	CD74	1	down	TB vs HC	MM-CCL23
GO:0048102	autophagic cell death	1/67	10/18670	0.0353208	0.111468	0.0729826	TREM2	1	down	TB vs HC	MM-CCL23
GO:0051006	positive regulation of lipoprotein lipase activity	1/67	10/18670	0.0353208	0.111468	0.0729826	APOC2	1	down	TB vs HC	MM-CCL23
GO:0051014	actin filament severing	1/67	10/18670	0.0353208	0.111468	0.0729826	GMFG	1	down	TB vs HC	MM-CCL23
GO:0051901	positive regulation of mitochondrial depolarization	1/67	10/18670	0.0353208	0.111468	0.0729826	TSPO	1	down	TB vs HC	MM-CCL23
GO:0060068	vagina development	1/67	10/18670	0.0353208	0.111468	0.0729826	RBP4	1	down	TB vs HC	MM-CCL23
GO:0070099	regulation of chemokine-mediated signaling pathway	1/67	10/18670	0.0353208	0.111468	0.0729826	TREM2	1	down	TB vs HC	MM-CCL23
GO:0070391	response to lipoteichoic acid	1/67	10/18670	0.0353208	0.111468	0.0729826	TREM2	1	down	TB vs HC	MM-CCL23
GO:0071223	cellular response to lipoteichoic acid	1/67	10/18670	0.0353208	0.111468	0.0729826	TREM2	1	down	TB vs HC	MM-CCL23
GO:0071670	smooth muscle cell chemotaxis	1/67	10/18670	0.0353208	0.111468	0.0729826	GSTP1	1	down	TB vs HC	MM-CCL23
GO:0110096	cellular response to aldehyde	1/67	10/18670	0.0353208	0.111468	0.0729826	AKR1B1	1	down	TB vs HC	MM-CCL23
GO:1900222	negative regulation of amyloid-beta clearance	1/67	10/18670	0.0353208	0.111468	0.0729826	LRPAP1	1	down	TB vs HC	MM-CCL23
GO:1902474	positive regulation of protein localization to synapse	1/67	10/18670	0.0353208	0.111468	0.0729826	TYROBP	1	down	TB vs HC	MM-CCL23
GO:1903862	positive regulation of oxidative phosphorylation	1/67	10/18670	0.0353208	0.111468	0.0729826	NUPR1	1	down	TB vs HC	MM-CCL23
GO:2000252	negative regulation of feeding behavior	1/67	10/18670	0.0353208	0.111468	0.0729826	RETN	1	down	TB vs HC	MM-CCL23
GO:2000425	regulation of apoptotic cell clearance	1/67	10/18670	0.0353208	0.111468	0.0729826	TREM2	1	down	TB vs HC	MM-CCL23
GO:2000833	positive regulation of steroid hormone secretion	1/67	10/18670	0.0353208	0.111468	0.0729826	RETN	1	down	TB vs HC	MM-CCL23
GO:0006970	response to osmotic stress	2/67	83/18670	0.0358344	0.112567	0.0737026	TSPO/AKR1B1	2	down	TB vs HC	MM-CCL23
GO:0009199	ribonucleoside triphosphate metabolic process	2/67	83/18670	0.0358344	0.112567	0.0737026	TMSB4X/TREM2	2	down	TB vs HC	MM-CCL23
GO:0046470	phosphatidylcholine metabolic process	2/67	83/18670	0.0358344	0.112567	0.0737026	APOC1/PLBD1	2	down	TB vs HC	MM-CCL23
GO:0046889	positive regulation of lipid biosynthetic process	2/67	84/18670	0.036625	0.114523	0.0749831	CD74/APOC2	2	down	TB vs HC	MM-CCL23
GO:0050886	endocrine process	2/67	84/18670	0.036625	0.114523	0.0749831	CES1/RETN	2	down	TB vs HC	MM-CCL23
GO:0051492	regulation of stress fiber assembly	2/67	84/18670	0.036625	0.114523	0.0749831	STMN1/EVL	2	down	TB vs HC	MM-CCL23
GO:0062197	cellular response to chemical stress	4/67	350/18670	0.036992	0.115494	0.0756188	TSPO/GSTP1/SOD1/AKR1B1	4	down	TB vs HC	MM-CCL23
GO:0009144	purine nucleoside triphosphate metabolic process	2/67	85/18670	0.0374223	0.11649	0.076271	TMSB4X/TREM2	2	down	TB vs HC	MM-CCL23
GO:0071222	cellular response to lipopolysaccharide	3/67	205/18670	0.037425	0.11649	0.076271	TSPO/GSTP1/TNIP3	3	down	TB vs HC	MM-CCL23
GO:1902903	regulation of supramolecular fiber organization	4/67	353/18670	0.0379821	0.116983	0.0765936	TMSB4X/GMFG/STMN1/EVL	4	down	TB vs HC	MM-CCL23
GO:0034637	cellular carbohydrate biosynthetic process	2/67	86/18670	0.0382263	0.116983	0.0765936	FBP1/AKR1B1	2	down	TB vs HC	MM-CCL23
GO:0071456	cellular response to hypoxia	3/67	207/18670	0.0383443	0.116983	0.0765936	UBB/ELOB/PSMA7	3	down	TB vs HC	MM-CCL23
GO:0002604	regulation of dendritic cell antigen processing and presentation	1/67	11/18670	0.0387846	0.116983	0.0765936	CD74	1	down	TB vs HC	MM-CCL23
GO:0005984	disaccharide metabolic process	1/67	11/18670	0.0387846	0.116983	0.0765936	FBP1	1	down	TB vs HC	MM-CCL23
GO:0032490	detection of molecule of bacterial origin	1/67	11/18670	0.0387846	0.116983	0.0765936	TREM2	1	down	TB vs HC	MM-CCL23
GO:0032494	response to peptidoglycan	1/67	11/18670	0.0387846	0.116983	0.0765936	TREM2	1	down	TB vs HC	MM-CCL23
[truncated: 23,011 more rows]
