# Supplementary material for: The interaction of macrophages and CD8 T cells in bronchoalveolar lavage fluid is associated with latent tuberculosis infection
Source: Emerg Microbes Infect. 2023 Aug 2;12(2):2239940. doi: 10.1080/22221751.2023.2239940 (PMC10399483; doi:10.1080/22221751.2023.2239940)
Supplement: Supplemental Material [file TEMI_A_2239940_SM7503.zip › Table S4.xlsx]

## Sheet: Sheet1
GEO_accession_ID	GEO_sample_ID	group
GSE19491	GSM484368	HC
GSE19491	GSM484369	HC
GSE19491	GSM484370	HC
GSE19491	GSM484371	HC
GSE19491	GSM484372	HC
GSE19491	GSM484373	HC
GSE19491	GSM484374	HC
GSE19491	GSM484375	HC
GSE19491	GSM484376	HC
GSE19491	GSM484377	HC
GSE19491	GSM484378	HC
GSE19491	GSM484379	HC
GSE19491	GSM484380	TB
GSE19491	GSM484381	TB
GSE19491	GSM484382	TB
GSE19491	GSM484383	TB
GSE19491	GSM484384	TB
GSE19491	GSM484385	TB
GSE19491	GSM484386	TB
GSE19491	GSM484387	TB
GSE19491	GSM484388	TB
GSE19491	GSM484389	TB
GSE19491	GSM484390	TB
GSE19491	GSM484391	TB
GSE19491	GSM484392	TB
GSE19491	GSM484393	TB
GSE19491	GSM484394	TB
GSE19491	GSM484395	TB
GSE19491	GSM484396	TB
GSE19491	GSM484397	TB
GSE19491	GSM484398	TB
GSE19491	GSM484399	TB
GSE19491	GSM484400	TB
GSE19491	GSM484448	LTBI
GSE19491	GSM484449	TB
GSE19491	GSM484450	HC
GSE19491	GSM484451	TB
GSE19491	GSM484452	LTBI
GSE19491	GSM484453	HC
GSE19491	GSM484454	HC
GSE19491	GSM484455	LTBI
GSE19491	GSM484456	TB
GSE19491	GSM484457	HC
GSE19491	GSM484458	LTBI
GSE19491	GSM484459	TB
GSE19491	GSM484460	LTBI
GSE19491	GSM484461	LTBI
GSE19491	GSM484462	HC
GSE19491	GSM484463	TB
GSE19491	GSM484464	LTBI
GSE19491	GSM484465	HC
GSE19491	GSM484466	TB
GSE19491	GSM484467	LTBI
GSE19491	GSM484468	TB
GSE19491	GSM484469	LTBI
GSE19491	GSM484470	TB
GSE19491	GSM484471	LTBI
GSE19491	GSM484472	TB
GSE19491	GSM484473	LTBI
GSE19491	GSM484474	TB
GSE19491	GSM484475	TB
GSE19491	GSM484476	LTBI
GSE19491	GSM484477	HC
GSE19491	GSM484478	TB
GSE19491	GSM484479	HC
GSE19491	GSM484480	HC
GSE19491	GSM484481	HC
GSE19491	GSM484482	LTBI
GSE19491	GSM484483	HC
GSE19491	GSM484484	LTBI
GSE19491	GSM484485	TB
GSE19491	GSM484486	LTBI
GSE19491	GSM484487	HC
GSE19491	GSM484488	LTBI
GSE19491	GSM484489	LTBI
GSE19491	GSM484500	TB
GSE19491	GSM484501	TB
GSE19491	GSM484502	TB
GSE19491	GSM484503	TB
GSE19491	GSM484504	LTBI
GSE19491	GSM484505	LTBI
GSE19491	GSM484506	LTBI
GSE19491	GSM484507	LTBI
GSE19491	GSM484508	LTBI
GSE19491	GSM484509	LTBI
GSE19491	GSM484510	LTBI
GSE19491	GSM484511	LTBI
GSE19491	GSM484512	LTBI
GSE19491	GSM484513	LTBI
GSE19491	GSM484514	LTBI
GSE19491	GSM484515	TB
GSE19491	GSM484516	TB
GSE19491	GSM484517	TB
GSE19491	GSM484518	TB
GSE19491	GSM484519	TB
GSE19491	GSM484520	LTBI
GSE19491	GSM484521	LTBI
GSE19491	GSM484522	LTBI
GSE19491	GSM484523	LTBI
GSE19491	GSM484524	TB
GSE19491	GSM484525	TB
GSE19491	GSM484526	TB
GSE19491	GSM484527	TB
GSE19491	GSM484528	LTBI
GSE19491	GSM484529	LTBI
GSE19491	GSM484530	LTBI
GSE19491	GSM484531	LTBI
GSE19491	GSM484532	LTBI
GSE19491	GSM484533	TB
GSE19491	GSM484534	TB
GSE19491	GSM484535	TB
GSE19491	GSM484536	TB
GSE19491	GSM484537	LTBI
GSE19491	GSM484538	LTBI
GSE19491	GSM484539	LTBI
GSE19491	GSM484540	LTBI
GSE19491	GSM484541	LTBI
GSE19491	GSM484542	LTBI
GSE19491	GSM484543	TB
GSE19491	GSM484544	TB
GSE19491	GSM484545	TB
GSE19491	GSM484546	LTBI
GSE19491	GSM484547	LTBI
GSE19491	GSM484548	LTBI
GSE19491	GSM484549	LTBI
GSE19491	GSM484550	LTBI
GSE19491	GSM484551	TB
GSE19491	GSM484552	TB
GSE19491	GSM484553	TB
GSE19491	GSM484554	TB
GSE19491	GSM484555	TB
GSE19491	GSM484556	TB
GSE19491	GSM484557	TB
GSE19491	GSM484558	TB
GSE19491	GSM484559	TB
GSE19491	GSM484560	TB
GSE19491	GSM484561	TB
GSE19491	GSM484562	TB
GSE19491	GSM484563	TB
GSE19491	GSM484564	TB
GSE19491	GSM484565	TB
GSE19491	GSM484566	TB
GSE19491	GSM484567	HC
GSE19491	GSM484568	HC
GSE19491	GSM484569	HC
GSE19491	GSM484570	HC
GSE19491	GSM484571	TB
GSE19491	GSM484572	TB
GSE19491	GSM484573	TB
GSE19491	GSM484574	TB
GSE19491	GSM484575	HC
GSE19491	GSM484576	HC
GSE19491	GSM484577	HC
GSE19491	GSM484578	HC
GSE19491	GSM484579	TB
GSE19491	GSM484580	TB
GSE19491	GSM484581	TB
GSE19491	GSM484582	TB
GSE19491	GSM484583	TB
GSE19491	GSM484584	TB
GSE19491	GSM484585	TB
GSE19491	GSM484586	TB
GSE19491	GSM484587	HC
GSE19491	GSM484588	HC
GSE19491	GSM484589	HC
GSE19491	GSM484590	HC
GSE19491	GSM484591	HC
GSE19491	GSM484592	HC
GSE19491	GSM484593	HC
GSE19491	GSM484594	HC
GSE19491	GSM484595	TB
GSE19491	GSM484596	TB
GSE19491	GSM484597	TB
GSE19491	GSM484598	TB
GSE19491	GSM484599	LTBI
GSE19491	GSM484600	LTBI
GSE19491	GSM484601	LTBI
GSE19491	GSM484602	LTBI
GSE19491	GSM484603	HC
GSE19491	GSM484604	HC
GSE19491	GSM484605	TB
GSE19491	GSM484606	TB
GSE19491	GSM484607	LTBI
GSE19491	GSM484608	LTBI
GSE19491	GSM484609	LTBI
GSE19491	GSM484610	TB
GSE19491	GSM484611	TB
GSE19491	GSM484612	HC
GSE19491	GSM484613	HC
GSE19491	GSM484614	LTBI
GSE19491	GSM484615	LTBI
GSE19491	GSM484616	LTBI
GSE19491	GSM484617	LTBI
GSE19491	GSM484618	TB
GSE19491	GSM484619	TB
GSE19491	GSM484620	TB
GSE19491	GSM484621	TB
GSE19491	GSM484622	HC
GSE19491	GSM484623	HC
GSE19491	GSM484624	LTBI
GSE19491	GSM484625	LTBI
GSE19491	GSM484626	LTBI
GSE19491	GSM484627	LTBI
GSE19491	GSM484628	TB
GSE19491	GSM484629	TB
GSE19491	GSM484630	TB
GSE19491	GSM484631	TB
GSE19491	GSM484632	HC
GSE19491	GSM484633	HC
GSE19491	GSM484634	HC
GSE19491	GSM484635	LTBI
GSE19491	GSM484636	LTBI
GSE19491	GSM484637	LTBI
GSE19491	GSM484638	TB
GSE19491	GSM484639	TB
GSE19491	GSM484640	LTBI
GSE19491	GSM484641	TB
GSE19491	GSM484642	TB
GSE19491	GSM484643	LTBI
GSE19491	GSM484644	HC
GSE19491	GSM484645	TB
GSE19491	GSM484646	LTBI
GSE19491	GSM484647	HC
GSE19491	GSM484648	HC
GSE37250	GSM914353	TB
GSE37250	GSM914354	TB
GSE37250	GSM914355	TB
GSE37250	GSM914356	TB
GSE37250	GSM914357	TB
GSE37250	GSM914358	TB
GSE37250	GSM914359	TB
GSE37250	GSM914360	TB
GSE37250	GSM914361	TB
GSE37250	GSM914362	TB
GSE37250	GSM914363	TB
GSE37250	GSM914364	TB
GSE37250	GSM914365	TB
GSE37250	GSM914366	TB
GSE37250	GSM914367	TB
GSE37250	GSM914368	TB
GSE37250	GSM914369	TB
GSE37250	GSM914370	TB
GSE37250	GSM914371	TB
GSE37250	GSM914372	TB
GSE37250	GSM914373	TB
GSE37250	GSM914374	TB
GSE37250	GSM914375	TB
GSE37250	GSM914376	TB
GSE37250	GSM914377	TB
GSE37250	GSM914378	TB
GSE37250	GSM914379	TB
GSE37250	GSM914380	TB
GSE37250	GSM914381	TB
GSE37250	GSM914382	TB
GSE37250	GSM914383	TB
GSE37250	GSM914384	TB
GSE37250	GSM914385	TB
GSE37250	GSM914386	TB
GSE37250	GSM914387	TB
GSE37250	GSM914388	TB
GSE37250	GSM914389	TB
GSE37250	GSM914390	TB
GSE37250	GSM914391	TB
GSE37250	GSM914392	TB
GSE37250	GSM914393	TB
GSE37250	GSM914394	TB
GSE37250	GSM914395	TB
GSE37250	GSM914396	TB
GSE37250	GSM914397	TB
GSE37250	GSM914398	TB
GSE37250	GSM914399	TB
GSE37250	GSM914400	TB
GSE37250	GSM914401	TB
GSE37250	GSM914402	TB
GSE37250	GSM914403	TB
GSE37250	GSM914404	TB
GSE37250	GSM914405	TB
GSE37250	GSM914406	TB
GSE37250	GSM914407	TB
GSE37250	GSM914408	TB
GSE37250	GSM914409	TB
GSE37250	GSM914410	TB
GSE37250	GSM914411	TB
GSE37250	GSM914412	TB
GSE37250	GSM914413	TB
GSE37250	GSM914414	TB
GSE37250	GSM914415	TB
GSE37250	GSM914416	TB
GSE37250	GSM914417	TB
GSE37250	GSM914418	TB
GSE37250	GSM914419	TB
GSE37250	GSM914420	TB
GSE37250	GSM914421	TB
GSE37250	GSM914422	TB
GSE37250	GSM914423	TB
GSE37250	GSM914424	TB
GSE37250	GSM914425	TB
GSE37250	GSM914426	TB
GSE37250	GSM914427	TB
GSE37250	GSM914428	TB
GSE37250	GSM914429	TB
GSE37250	GSM914430	TB
GSE37250	GSM914431	TB
GSE37250	GSM914432	TB
GSE37250	GSM914433	TB
GSE37250	GSM914434	TB
GSE37250	GSM914435	TB
GSE37250	GSM914436	TB
GSE37250	GSM914437	TB
GSE37250	GSM914438	TB
GSE37250	GSM914439	TB
GSE37250	GSM914440	TB
GSE37250	GSM914441	TB
GSE37250	GSM914442	TB
GSE37250	GSM914443	TB
GSE37250	GSM914444	TB
GSE37250	GSM914445	TB
GSE37250	GSM914446	TB
GSE37250	GSM914447	TB
GSE37250	GSM914448	TB
GSE37250	GSM914449	TB
GSE37250	GSM914450	TB
GSE37250	GSM914451	TB
GSE37250	GSM914452	TB
GSE37250	GSM914453	TB
GSE37250	GSM914454	TB
GSE37250	GSM914455	TB
GSE37250	GSM914456	TB
GSE37250	GSM914457	TB
GSE37250	GSM914458	TB
GSE37250	GSM914459	TB
GSE37250	GSM914460	TB
GSE37250	GSM914461	TB
GSE37250	GSM914462	TB
GSE37250	GSM914463	TB
GSE37250	GSM914464	TB
GSE37250	GSM914465	TB
GSE37250	GSM914466	TB
GSE37250	GSM914467	TB
GSE37250	GSM914468	TB
GSE37250	GSM914469	TB
GSE37250	GSM914470	TB
GSE37250	GSM914471	TB
GSE37250	GSM914472	TB
GSE37250	GSM914473	TB
GSE37250	GSM914474	TB
GSE37250	GSM914475	TB
GSE37250	GSM914476	TB
GSE37250	GSM914477	TB
GSE37250	GSM914478	TB
GSE37250	GSM914479	TB
GSE37250	GSM914480	TB
GSE37250	GSM914481	TB
GSE37250	GSM914482	TB
GSE37250	GSM914483	TB
GSE37250	GSM914484	TB
GSE37250	GSM914485	TB
GSE37250	GSM914486	TB
GSE37250	GSM914487	TB
GSE37250	GSM914488	TB
GSE37250	GSM914489	TB
GSE37250	GSM914490	TB
GSE37250	GSM914491	TB
GSE37250	GSM914492	TB
GSE37250	GSM914493	TB
GSE37250	GSM914494	TB
GSE37250	GSM914495	TB
GSE37250	GSM914496	TB
GSE37250	GSM914497	TB
GSE37250	GSM914498	TB
GSE37250	GSM914499	TB
GSE37250	GSM914500	TB
GSE37250	GSM914501	TB
GSE37250	GSM914502	TB
GSE37250	GSM914503	TB
GSE37250	GSM914504	TB
GSE37250	GSM914505	TB
GSE37250	GSM914506	TB
GSE37250	GSM914507	TB
GSE37250	GSM914508	TB
GSE37250	GSM914509	TB
GSE37250	GSM914510	TB
GSE37250	GSM914511	TB
GSE37250	GSM914512	TB
GSE37250	GSM914513	TB
GSE37250	GSM914514	TB
GSE37250	GSM914515	TB
GSE37250	GSM914516	TB
GSE37250	GSM914517	TB
GSE37250	GSM914518	TB
GSE37250	GSM914519	TB
GSE37250	GSM914520	TB
GSE37250	GSM914521	TB
GSE37250	GSM914522	TB
GSE37250	GSM914523	TB
GSE37250	GSM914524	TB
GSE37250	GSM914525	TB
GSE37250	GSM914526	TB
GSE37250	GSM914527	TB
GSE37250	GSM914528	TB
GSE37250	GSM914529	TB
GSE37250	GSM914530	TB
GSE37250	GSM914531	TB
GSE37250	GSM914532	TB
GSE37250	GSM914533	TB
GSE37250	GSM914534	TB
GSE37250	GSM914535	TB
GSE37250	GSM914536	TB
GSE37250	GSM914537	TB
GSE37250	GSM914538	TB
GSE37250	GSM914539	TB
GSE37250	GSM914540	TB
GSE37250	GSM914541	TB
GSE37250	GSM914542	TB
GSE37250	GSM914543	TB
GSE37250	GSM914544	TB
GSE37250	GSM914545	TB
GSE37250	GSM914546	TB
GSE37250	GSM914547	TB
GSE37250	GSM914548	LTBI
GSE37250	GSM914549	LTBI
GSE37250	GSM914550	LTBI
GSE37250	GSM914551	LTBI
GSE37250	GSM914552	LTBI
GSE37250	GSM914553	LTBI
GSE37250	GSM914554	LTBI
GSE37250	GSM914555	LTBI
GSE37250	GSM914556	LTBI
GSE37250	GSM914557	LTBI
GSE37250	GSM914558	LTBI
GSE37250	GSM914559	LTBI
GSE37250	GSM914560	LTBI
GSE37250	GSM914561	LTBI
GSE37250	GSM914562	LTBI
GSE37250	GSM914563	LTBI
GSE37250	GSM914564	LTBI
GSE37250	GSM914565	LTBI
GSE37250	GSM914566	LTBI
GSE37250	GSM914567	LTBI
GSE37250	GSM914568	LTBI
GSE37250	GSM914569	LTBI
GSE37250	GSM914570	LTBI
GSE37250	GSM914571	LTBI
GSE37250	GSM914572	LTBI
GSE37250	GSM914573	LTBI
GSE37250	GSM914574	LTBI
GSE37250	GSM914575	LTBI
GSE37250	GSM914576	LTBI
GSE37250	GSM914577	LTBI
GSE37250	GSM914578	LTBI
GSE37250	GSM914579	LTBI
GSE37250	GSM914580	LTBI
GSE37250	GSM914581	LTBI
GSE37250	GSM914582	LTBI
GSE37250	GSM914583	LTBI
GSE37250	GSM914584	LTBI
GSE37250	GSM914585	LTBI
GSE37250	GSM914586	LTBI
GSE37250	GSM914587	LTBI
GSE37250	GSM914588	LTBI
GSE37250	GSM914589	LTBI
GSE37250	GSM914590	LTBI
GSE37250	GSM914591	LTBI
GSE37250	GSM914592	LTBI
GSE37250	GSM914593	LTBI
GSE37250	GSM914594	LTBI
GSE37250	GSM914595	LTBI
GSE37250	GSM914596	LTBI
GSE37250	GSM914597	LTBI
GSE37250	GSM914598	LTBI
GSE37250	GSM914599	LTBI
GSE37250	GSM914600	LTBI
GSE37250	GSM914601	LTBI
GSE37250	GSM914602	LTBI
GSE37250	GSM914603	LTBI
GSE37250	GSM914604	LTBI
GSE37250	GSM914605	LTBI
GSE37250	GSM914606	LTBI
GSE37250	GSM914607	LTBI
GSE37250	GSM914608	LTBI
GSE37250	GSM914609	LTBI
GSE37250	GSM914610	LTBI
GSE37250	GSM914611	LTBI
GSE37250	GSM914612	LTBI
GSE37250	GSM914613	LTBI
GSE37250	GSM914614	LTBI
GSE37250	GSM914615	LTBI
GSE37250	GSM914616	LTBI
GSE37250	GSM914617	LTBI
GSE37250	GSM914618	LTBI
GSE37250	GSM914619	LTBI
GSE37250	GSM914620	LTBI
GSE37250	GSM914621	LTBI
GSE37250	GSM914622	LTBI
GSE37250	GSM914623	LTBI
GSE37250	GSM914624	LTBI
GSE37250	GSM914625	LTBI
GSE37250	GSM914626	LTBI
GSE37250	GSM914627	LTBI
GSE37250	GSM914628	LTBI
GSE37250	GSM914629	LTBI
GSE37250	GSM914630	LTBI
GSE37250	GSM914631	LTBI
GSE37250	GSM914632	LTBI
GSE37250	GSM914633	LTBI
GSE37250	GSM914634	LTBI
GSE37250	GSM914635	LTBI
GSE37250	GSM914636	LTBI
GSE37250	GSM914637	LTBI
GSE37250	GSM914638	LTBI
GSE37250	GSM914639	LTBI
GSE37250	GSM914640	LTBI
GSE37250	GSM914641	LTBI
GSE37250	GSM914642	LTBI
GSE37250	GSM914643	LTBI
GSE37250	GSM914644	LTBI
GSE37250	GSM914645	LTBI
GSE37250	GSM914646	LTBI
GSE37250	GSM914647	LTBI
GSE37250	GSM914648	LTBI
GSE37250	GSM914649	LTBI
GSE37250	GSM914650	LTBI
GSE37250	GSM914651	LTBI
GSE37250	GSM914652	LTBI
GSE37250	GSM914653	LTBI
GSE37250	GSM914654	LTBI
GSE37250	GSM914655	LTBI
GSE37250	GSM914656	LTBI
GSE37250	GSM914657	LTBI
GSE37250	GSM914658	LTBI
GSE37250	GSM914659	LTBI
GSE37250	GSM914660	LTBI
GSE37250	GSM914661	LTBI
GSE37250	GSM914662	LTBI
GSE37250	GSM914663	LTBI
GSE37250	GSM914664	LTBI
GSE37250	GSM914665	LTBI
GSE37250	GSM914666	LTBI
GSE37250	GSM914667	LTBI
GSE37250	GSM914668	LTBI
GSE37250	GSM914669	LTBI
GSE37250	GSM914670	LTBI
GSE37250	GSM914671	LTBI
GSE37250	GSM914672	LTBI
GSE37250	GSM914673	LTBI
GSE37250	GSM914674	LTBI
GSE37250	GSM914675	LTBI
GSE37250	GSM914676	LTBI
GSE37250	GSM914677	LTBI
GSE37250	GSM914678	LTBI
GSE37250	GSM914679	LTBI
GSE37250	GSM914680	LTBI
GSE37250	GSM914681	LTBI
GSE37250	GSM914682	LTBI
GSE37250	GSM914683	LTBI
GSE37250	GSM914684	LTBI
GSE37250	GSM914685	LTBI
GSE37250	GSM914686	LTBI
GSE37250	GSM914687	LTBI
GSE37250	GSM914688	LTBI
GSE37250	GSM914689	LTBI
GSE37250	GSM914690	LTBI
GSE37250	GSM914691	LTBI
GSE37250	GSM914692	LTBI
GSE37250	GSM914693	LTBI
GSE37250	GSM914694	LTBI
GSE37250	GSM914695	LTBI
GSE37250	GSM914696	LTBI
GSE37250	GSM914697	LTBI
GSE37250	GSM914698	LTBI
GSE37250	GSM914699	LTBI
GSE37250	GSM914700	LTBI
GSE37250	GSM914701	LTBI
GSE37250	GSM914702	LTBI
GSE37250	GSM914703	LTBI
GSE37250	GSM914704	LTBI
GSE37250	GSM914705	LTBI
GSE37250	GSM914706	LTBI
GSE37250	GSM914707	LTBI
GSE37250	GSM914708	LTBI
GSE37250	GSM914709	LTBI
GSE37250	GSM914710	LTBI
GSE37250	GSM914711	LTBI
GSE37250	GSM914712	LTBI
GSE37250	GSM914713	LTBI
GSE37250	GSM914714	LTBI
GSE28623	GSM709413	HC
GSE28623	GSM709414	LTBI
GSE28623	GSM709415	LTBI
GSE28623	GSM709416	HC
GSE28623	GSM709417	TB
GSE28623	GSM709418	LTBI
GSE28623	GSM709419	LTBI
GSE28623	GSM709420	HC
GSE28623	GSM709421	TB
GSE28623	GSM709422	TB
GSE28623	GSM709423	HC
GSE28623	GSM709424	TB
GSE28623	GSM709425	LTBI
GSE28623	GSM709426	TB
GSE28623	GSM709427	TB
GSE28623	GSM709428	HC
GSE28623	GSM709429	LTBI
GSE28623	GSM709430	HC
GSE28623	GSM709431	TB
GSE28623	GSM709432	HC
GSE28623	GSM709433	LTBI
GSE28623	GSM709434	TB
GSE28623	GSM709435	LTBI
GSE28623	GSM709436	TB
GSE28623	GSM709437	HC
GSE28623	GSM709438	HC
GSE28623	GSM709439	TB
GSE28623	GSM709440	LTBI
GSE28623	GSM709441	LTBI
GSE28623	GSM709442	HC
GSE28623	GSM709443	HC
GSE28623	GSM709444	HC
GSE28623	GSM709445	LTBI
GSE28623	GSM709446	LTBI
GSE28623	GSM709447	TB
GSE28623	GSM709448	HC
GSE28623	GSM709449	TB
GSE28623	GSM709450	TB
GSE28623	GSM709451	HC
GSE28623	GSM709452	TB
GSE28623	GSM709453	HC
GSE28623	GSM709454	TB
GSE28623	GSM709455	TB
GSE28623	GSM709456	LTBI
GSE28623	GSM709457	LTBI
GSE28623	GSM709458	TB
GSE28623	GSM709459	TB
GSE28623	GSM709460	HC
GSE28623	GSM709461	TB
GSE28623	GSM709462	HC
GSE28623	GSM709463	HC
GSE28623	GSM709464	TB
GSE28623	GSM709465	LTBI
GSE28623	GSM709466	TB
GSE28623	GSM709467	TB
GSE28623	GSM709468	LTBI
GSE28623	GSM709469	TB
GSE28623	GSM709470	TB
GSE28623	GSM709471	TB
GSE28623	GSM709472	TB
GSE28623	GSM709473	TB
GSE28623	GSM709474	TB
GSE28623	GSM709475	TB
GSE28623	GSM709476	HC
GSE28623	GSM709477	HC
GSE28623	GSM709478	HC
GSE28623	GSM709479	TB
GSE28623	GSM709480	HC
GSE28623	GSM709481	HC
GSE28623	GSM709482	TB
GSE28623	GSM709483	TB
GSE28623	GSM709484	LTBI
GSE28623	GSM709485	TB
GSE28623	GSM709486	LTBI
GSE28623	GSM709487	TB
GSE28623	GSM709488	TB
GSE28623	GSM709489	TB
GSE28623	GSM709490	TB
GSE28623	GSM709491	HC
GSE28623	GSM709492	LTBI
GSE28623	GSM709493	HC
GSE28623	GSM709494	LTBI
GSE28623	GSM709495	LTBI
GSE28623	GSM709496	HC
GSE28623	GSM709497	LTBI
GSE28623	GSM709498	HC
GSE28623	GSM709499	HC
GSE28623	GSM709500	HC
GSE28623	GSM709501	TB
GSE28623	GSM709502	TB
GSE28623	GSM709503	TB
GSE28623	GSM709504	TB
GSE28623	GSM709505	TB
GSE28623	GSM709506	TB
GSE28623	GSM709507	TB
GSE28623	GSM709508	TB
GSE28623	GSM709509	HC
GSE28623	GSM709510	TB
GSE28623	GSM709511	HC
GSE28623	GSM709512	HC
GSE28623	GSM709513	HC
GSE28623	GSM709514	HC
GSE28623	GSM709515	HC
GSE28623	GSM709516	HC
GSE28623	GSM709517	LTBI
GSE28623	GSM709518	LTBI
GSE28623	GSM709519	LTBI
GSE28623	GSM709520	HC
GSE39939	GSM1249177	TB
GSE39939	GSM1249178	TB
GSE39939	GSM1249179	TB
GSE39939	GSM1249180	TB
GSE39939	GSM1249181	TB
GSE39939	GSM1249182	TB
GSE39939	GSM1249183	TB
GSE39939	GSM1249184	TB
GSE39939	GSM1249185	TB
GSE39939	GSM1249186	TB
GSE39939	GSM1249216	TB
GSE39939	GSM1249217	TB
GSE39939	GSM1249218	TB
GSE39939	GSM1249219	TB
GSE39939	GSM1249220	TB
GSE39939	GSM1249221	TB
GSE39939	GSM1249222	TB
GSE39939	GSM1249223	TB
GSE39939	GSM1249224	TB
GSE39939	GSM1249225	TB
GSE39939	GSM1249226	TB
GSE39939	GSM1249227	TB
GSE39939	GSM1249228	TB
GSE39939	GSM1249229	TB
GSE39939	GSM1249230	TB
GSE39939	GSM1249231	TB
GSE39939	GSM1249232	TB
GSE39939	GSM1249233	TB
GSE39939	GSM1249234	TB
GSE39939	GSM1249235	TB
GSE39939	GSM1249236	TB
GSE39939	GSM1249237	TB
GSE39939	GSM1249238	TB
GSE39939	GSM1249239	TB
GSE39939	GSM1249240	TB
GSE39939	GSM1249267	LTBI
GSE39939	GSM1249268	LTBI
GSE39939	GSM1249269	LTBI
GSE39939	GSM1249270	LTBI
GSE39939	GSM1249271	LTBI
GSE39939	GSM1249272	LTBI
GSE39939	GSM1249273	LTBI
GSE39939	GSM1249274	LTBI
GSE39939	GSM1249275	LTBI
GSE39939	GSM1249276	LTBI
GSE39939	GSM1249277	LTBI
GSE39939	GSM1249278	LTBI
GSE39939	GSM1249279	LTBI
GSE39939	GSM1249280	LTBI
GSE39939	GSM1249281	TB
GSE39939	GSM1249282	TB
GSE39939	GSM1249283	TB
GSE39939	GSM1249284	TB
GSE39939	GSM1249285	TB
GSE39939	GSM1249286	TB
GSE39939	GSM1249287	TB
GSE39939	GSM1249288	TB
GSE39939	GSM1249289	TB
GSE39939	GSM1249290	TB
GSE39939	GSM1249291	TB
GSE39939	GSM1249292	TB
GSE39939	GSM1249293	TB
GSE39939	GSM1249294	TB
GSE39939	GSM1249295	TB
GSE39939	GSM1249296	TB
GSE39939	GSM1249297	TB
GSE39939	GSM1249298	TB
GSE39939	GSM1249299	TB
GSE39939	GSM1249300	TB
GSE39939	GSM1249301	TB
GSE39939	GSM1249302	TB
GSE39939	GSM1249303	TB
GSE39939	GSM1249304	TB
GSE39939	GSM1249305	TB
GSE39939	GSM1249306	TB
GSE39939	GSM1249307	TB
GSE39939	GSM1249308	TB
GSE39939	GSM1249309	TB
GSE39939	GSM1249310	TB
GSE39939	GSM1249311	TB
GSE39939	GSM1249312	TB
GSE39939	GSM1249313	TB
GSE39939	GSM1249314	TB
GSE39939	GSM1249315	TB
GSE39939	GSM1249316	TB
GSE39939	GSM1249317	TB
GSE39939	GSM1249318	TB
GSE39939	GSM1249319	TB
GSE39939	GSM1249320	TB
GSE39939	GSM1249321	TB
GSE39939	GSM1249322	TB
GSE39939	GSM1249323	TB
GSE39939	GSM1249324	TB
GSE39940	GSM981627	TB
GSE39940	GSM981628	TB
GSE39940	GSM981629	TB
GSE39940	GSM981630	TB
GSE39940	GSM981631	TB
GSE39940	GSM981632	TB
GSE39940	GSM981633	TB
GSE39940	GSM981634	TB
GSE39940	GSM981635	TB
GSE39940	GSM981636	TB
GSE39940	GSM981637	TB
GSE39940	GSM981638	TB
GSE39940	GSM981639	TB
GSE39940	GSM981640	TB
GSE39940	GSM981641	TB
GSE39940	GSM981642	TB
GSE39940	GSM981643	TB
GSE39940	GSM981644	TB
GSE39940	GSM981645	TB
GSE39940	GSM981646	TB
GSE39940	GSM981647	TB
GSE39940	GSM981648	TB
GSE39940	GSM981649	TB
GSE39940	GSM981650	TB
GSE39940	GSM981651	TB
GSE39940	GSM981652	TB
GSE39940	GSM981653	TB
GSE39940	GSM981654	TB
GSE39940	GSM981655	TB
GSE39940	GSM981656	TB
GSE39940	GSM981657	TB
GSE39940	GSM981658	TB
GSE39940	GSM981659	TB
GSE39940	GSM981660	TB
GSE39940	GSM981661	TB
GSE39940	GSM981662	TB
GSE39940	GSM981663	TB
GSE39940	GSM981664	TB
GSE39940	GSM981665	TB
GSE39940	GSM981666	TB
GSE39940	GSM981667	TB
GSE39940	GSM981668	TB
GSE39940	GSM981669	TB
GSE39940	GSM981670	TB
GSE39940	GSM981671	TB
GSE39940	GSM981672	TB
GSE39940	GSM981673	TB
GSE39940	GSM981674	TB
GSE39940	GSM981675	TB
GSE39940	GSM981676	TB
GSE39940	GSM981677	TB
GSE39940	GSM981678	TB
GSE39940	GSM981679	TB
GSE39940	GSM981680	TB
GSE39940	GSM981681	TB
GSE39940	GSM981682	TB
GSE39940	GSM981683	TB
GSE39940	GSM981684	TB
GSE39940	GSM981685	TB
GSE39940	GSM981686	TB
GSE39940	GSM981687	TB
GSE39940	GSM981688	TB
GSE39940	GSM981689	TB
GSE39940	GSM981690	TB
GSE39940	GSM981691	TB
GSE39940	GSM981692	TB
GSE39940	GSM981693	TB
GSE39940	GSM981694	TB
GSE39940	GSM981695	TB
GSE39940	GSM981696	TB
GSE39940	GSM981697	TB
GSE39940	GSM981698	TB
GSE39940	GSM981699	TB
GSE39940	GSM981700	TB
GSE39940	GSM981701	TB
GSE39940	GSM981702	TB
GSE39940	GSM981703	TB
GSE39940	GSM981704	TB
GSE39940	GSM981705	TB
GSE39940	GSM981706	TB
GSE39940	GSM981707	TB
GSE39940	GSM981708	TB
GSE39940	GSM981709	TB
GSE39940	GSM981710	TB
GSE39940	GSM981711	TB
GSE39940	GSM981712	TB
GSE39940	GSM981713	TB
GSE39940	GSM981714	TB
GSE39940	GSM981715	TB
GSE39940	GSM981716	TB
GSE39940	GSM981717	TB
GSE39940	GSM981718	TB
GSE39940	GSM981719	TB
GSE39940	GSM981720	TB
GSE39940	GSM981721	TB
GSE39940	GSM981722	TB
GSE39940	GSM981723	TB
GSE39940	GSM981724	TB
GSE39940	GSM981725	TB
GSE39940	GSM981726	TB
GSE39940	GSM981727	TB
GSE39940	GSM981728	TB
GSE39940	GSM981729	TB
GSE39940	GSM981730	TB
GSE39940	GSM981731	TB
GSE39940	GSM981732	TB
GSE39940	GSM981733	TB
GSE39940	GSM981734	TB
GSE39940	GSM981735	TB
GSE39940	GSM981736	TB
GSE39940	GSM981737	TB
GSE39940	GSM981738	LTBI
GSE39940	GSM981739	LTBI
GSE39940	GSM981740	LTBI
GSE39940	GSM981741	LTBI
GSE39940	GSM981742	LTBI
GSE39940	GSM981743	LTBI
GSE39940	GSM981744	LTBI
GSE39940	GSM981745	LTBI
GSE39940	GSM981746	LTBI
GSE39940	GSM981747	LTBI
GSE39940	GSM981748	LTBI
GSE39940	GSM981749	LTBI
GSE39940	GSM981750	LTBI
GSE39940	GSM981751	LTBI
GSE39940	GSM981752	LTBI
GSE39940	GSM981753	LTBI
GSE39940	GSM981754	LTBI
GSE39940	GSM981755	LTBI
GSE39940	GSM981756	LTBI
GSE39940	GSM981757	LTBI
GSE39940	GSM981758	LTBI
GSE39940	GSM981759	LTBI
GSE39940	GSM981760	LTBI
GSE39940	GSM981761	LTBI
GSE39940	GSM981762	LTBI
GSE39940	GSM981763	LTBI
GSE39940	GSM981764	LTBI
GSE39940	GSM981765	LTBI
GSE39940	GSM981766	LTBI
GSE39940	GSM981767	LTBI
GSE39940	GSM981768	LTBI
GSE39940	GSM981769	LTBI
GSE39940	GSM981770	LTBI
GSE39940	GSM981771	LTBI
GSE39940	GSM981772	LTBI
GSE39940	GSM981773	LTBI
GSE39940	GSM981774	LTBI
GSE39940	GSM981775	LTBI
GSE39940	GSM981776	LTBI
GSE39940	GSM981777	LTBI
GSE39940	GSM981778	LTBI
GSE39940	GSM981779	LTBI
GSE39940	GSM981780	LTBI
GSE39940	GSM981781	LTBI
GSE39940	GSM981782	LTBI
GSE39940	GSM981783	LTBI
GSE39940	GSM981784	LTBI
GSE39940	GSM981785	LTBI
GSE39940	GSM981786	LTBI
GSE39940	GSM981787	LTBI
GSE39940	GSM981788	LTBI
GSE39940	GSM981789	LTBI
GSE39940	GSM981790	LTBI
GSE39940	GSM981791	LTBI
GSE41055	GSM1008060	HC
GSE41055	GSM1008061	HC
GSE41055	GSM1008062	HC
GSE41055	GSM1008063	HC
GSE41055	GSM1008064	HC
GSE41055	GSM1008065	HC
GSE41055	GSM1008066	HC
GSE41055	GSM1008067	HC
GSE41055	GSM1008068	HC
GSE41055	GSM1008069	LTBI
GSE41055	GSM1008070	LTBI
GSE41055	GSM1008071	LTBI
GSE41055	GSM1008072	LTBI
GSE41055	GSM1008073	LTBI
GSE41055	GSM1008074	LTBI
GSE41055	GSM1008075	LTBI
GSE41055	GSM1008076	LTBI
GSE41055	GSM1008077	LTBI
GSE41055	GSM1008078	TB
GSE41055	GSM1008079	TB
GSE41055	GSM1008080	TB
GSE41055	GSM1008081	TB
GSE41055	GSM1008082	TB
GSE41055	GSM1008083	TB
GSE41055	GSM1008084	TB
GSE41055	GSM1008085	TB
GSE41055	GSM1008086	TB
GSE62525	GSM1528336	HC
GSE62525	GSM1528337	HC
GSE62525	GSM1528338	HC
GSE62525	GSM1528339	HC
GSE62525	GSM1528340	HC
GSE62525	GSM1528341	HC
GSE62525	GSM1528342	HC
GSE62525	GSM1528343	HC
GSE62525	GSM1528344	HC
GSE62525	GSM1528345	HC
GSE62525	GSM1528346	HC
GSE62525	GSM1528347	HC
GSE62525	GSM1528348	HC
GSE62525	GSM1528349	HC
GSE62525	GSM1528350	LTBI
GSE62525	GSM1528351	LTBI
GSE62525	GSM1528352	LTBI
GSE62525	GSM1528353	LTBI
GSE62525	GSM1528354	LTBI
GSE62525	GSM1528355	LTBI
GSE62525	GSM1528356	LTBI
GSE62525	GSM1528357	LTBI
GSE62525	GSM1528358	LTBI
GSE62525	GSM1528359	LTBI
GSE62525	GSM1528360	LTBI
GSE62525	GSM1528361	LTBI
GSE62525	GSM1528362	LTBI
GSE62525	GSM1528363	LTBI
GSE62525	GSM1528364	TB
GSE62525	GSM1528365	TB
GSE62525	GSM1528366	TB
GSE62525	GSM1528367	TB
GSE62525	GSM1528368	TB
GSE62525	GSM1528369	TB
GSE62525	GSM1528370	TB
GSE62525	GSM1528371	TB
GSE62525	GSM1528372	TB
GSE62525	GSM1528373	TB
GSE62525	GSM1528374	TB
GSE62525	GSM1528375	TB
GSE62525	GSM1528376	TB
GSE62525	GSM1528377	TB
GSE73408	GSM1892913	TB
GSE73408	GSM1892914	TB
GSE73408	GSM1892915	TB
GSE73408	GSM1892916	TB
GSE73408	GSM1892917	TB
GSE73408	GSM1892918	TB
GSE73408	GSM1892919	TB
GSE73408	GSM1892920	TB
GSE73408	GSM1892921	TB
GSE73408	GSM1892922	TB
GSE73408	GSM1892923	TB
GSE73408	GSM1892924	TB
GSE73408	GSM1892925	TB
GSE73408	GSM1892926	TB
GSE73408	GSM1892927	TB
GSE73408	GSM1892928	TB
GSE73408	GSM1892929	TB
GSE73408	GSM1892930	TB
GSE73408	GSM1892931	TB
GSE73408	GSM1892932	TB
GSE73408	GSM1892933	TB
GSE73408	GSM1892934	TB
GSE73408	GSM1892935	TB
GSE73408	GSM1892936	TB
GSE73408	GSM1892937	TB
GSE73408	GSM1892938	TB
GSE73408	GSM1892939	TB
GSE73408	GSM1892940	TB
GSE73408	GSM1892941	TB
GSE73408	GSM1892942	TB
GSE73408	GSM1892943	TB
GSE73408	GSM1892944	TB
GSE73408	GSM1892945	TB
GSE73408	GSM1892946	TB
GSE73408	GSM1892947	TB
GSE73408	GSM1892948	LTBI
GSE73408	GSM1892949	LTBI
GSE73408	GSM1892950	LTBI
GSE73408	GSM1892951	LTBI
GSE73408	GSM1892952	LTBI
GSE73408	GSM1892953	LTBI
GSE73408	GSM1892954	LTBI
GSE73408	GSM1892955	LTBI
GSE73408	GSM1892956	LTBI
GSE73408	GSM1892957	LTBI
GSE73408	GSM1892958	LTBI
GSE73408	GSM1892959	LTBI
GSE73408	GSM1892960	LTBI
GSE73408	GSM1892961	LTBI
GSE73408	GSM1892962	LTBI
GSE73408	GSM1892963	LTBI
GSE73408	GSM1892964	LTBI
GSE73408	GSM1892965	LTBI
GSE73408	GSM1892966	LTBI
GSE73408	GSM1892967	LTBI
GSE73408	GSM1892968	LTBI
GSE73408	GSM1892969	LTBI
GSE73408	GSM1892970	LTBI
GSE73408	GSM1892971	LTBI
GSE73408	GSM1892972	LTBI
GSE73408	GSM1892973	LTBI
GSE73408	GSM1892974	LTBI
GSE73408	GSM1892975	LTBI
GSE73408	GSM1892976	LTBI
GSE73408	GSM1892977	LTBI
GSE73408	GSM1892978	LTBI
GSE73408	GSM1892979	LTBI
GSE73408	GSM1892980	LTBI
GSE73408	GSM1892981	LTBI
GSE73408	GSM1892982	LTBI
GSE74092	GSM1909554	TB
GSE74092	GSM1909555	TB
GSE74092	GSM1909556	TB
GSE74092	GSM1909557	TB
GSE74092	GSM1909558	TB
GSE74092	GSM1909559	TB
GSE74092	GSM1909560	TB
GSE74092	GSM1909561	TB
GSE74092	GSM1909562	TB
GSE74092	GSM1909563	TB
GSE74092	GSM1909564	TB
GSE74092	GSM1909565	TB
GSE74092	GSM1909566	TB
GSE74092	GSM1909567	TB
GSE74092	GSM1909568	TB
GSE74092	GSM1909569	TB
GSE74092	GSM1909570	TB
GSE74092	GSM1909571	TB
GSE74092	GSM1909572	TB
GSE74092	GSM1909573	TB
GSE74092	GSM1909574	TB
GSE74092	GSM1909575	TB
GSE74092	GSM1909576	TB
GSE74092	GSM1909577	TB
GSE74092	GSM1909578	TB
GSE74092	GSM1909579	TB
GSE74092	GSM1909580	TB
GSE74092	GSM1909581	TB
GSE74092	GSM1909582	TB
GSE74092	GSM1909583	TB
GSE74092	GSM1909584	TB
GSE74092	GSM1909585	TB
GSE74092	GSM1909586	TB
GSE74092	GSM1909587	TB
GSE74092	GSM1909588	TB
GSE74092	GSM1909589	TB
GSE74092	GSM1909590	TB
GSE74092	GSM1909591	TB
GSE74092	GSM1909592	TB
GSE74092	GSM1909593	TB
GSE74092	GSM1909594	TB
GSE74092	GSM1909595	TB
GSE74092	GSM1909596	TB
GSE74092	GSM1909597	TB
GSE74092	GSM1909598	TB
GSE74092	GSM1909599	TB
GSE74092	GSM1909600	TB
GSE74092	GSM1909601	TB
GSE74092	GSM1909602	TB
GSE74092	GSM1909603	TB
GSE74092	GSM1909604	TB
GSE74092	GSM1909605	TB
GSE74092	GSM1909606	TB
GSE74092	GSM1909607	TB
GSE74092	GSM1909608	TB
GSE74092	GSM1909609	TB
GSE74092	GSM1909610	TB
GSE74092	GSM1909611	TB
GSE74092	GSM1909612	TB
GSE74092	GSM1909613	TB
GSE74092	GSM1909614	TB
GSE74092	GSM1909615	TB
GSE74092	GSM1909616	TB
GSE74092	GSM1909617	TB
GSE74092	GSM1909618	TB
GSE74092	GSM1909619	TB
GSE74092	GSM1909620	TB
GSE74092	GSM1909621	TB
GSE74092	GSM1909622	TB
GSE74092	GSM1909623	TB
GSE74092	GSM1909624	TB
GSE74092	GSM1909625	TB
GSE74092	GSM1909626	TB
GSE74092	GSM1909627	TB
GSE74092	GSM1909628	TB
GSE74092	GSM1909629	TB
GSE74092	GSM1909630	TB
GSE74092	GSM1909631	TB
GSE74092	GSM1909632	TB
GSE74092	GSM1909633	TB
GSE74092	GSM1909634	TB
GSE74092	GSM1909635	TB
GSE74092	GSM1909636	TB
GSE74092	GSM1909637	TB
GSE74092	GSM1909638	TB
GSE74092	GSM1909639	TB
GSE74092	GSM1909640	TB
GSE74092	GSM1909641	TB
GSE74092	GSM1909642	TB
GSE74092	GSM1909643	TB
GSE74092	GSM1909644	TB
GSE74092	GSM1909645	TB
GSE74092	GSM1909646	TB
GSE74092	GSM1909647	TB
GSE74092	GSM1909648	TB
GSE74092	GSM1909649	TB
GSE74092	GSM1909650	TB
GSE74092	GSM1909651	TB
GSE74092	GSM1909652	TB
GSE74092	GSM1909653	TB
GSE74092	GSM1909654	TB
GSE74092	GSM1909655	TB
GSE74092	GSM1909656	TB
GSE74092	GSM1909657	TB
GSE74092	GSM1909658	TB
GSE74092	GSM1909659	TB
GSE74092	GSM1909660	TB
GSE74092	GSM1909661	TB
GSE74092	GSM1909662	TB
GSE74092	GSM1909663	TB
GSE74092	GSM1909664	TB
GSE74092	GSM1909665	TB
GSE74092	GSM1909666	TB
GSE74092	GSM1909667	LTBI
GSE74092	GSM1909668	LTBI
GSE74092	GSM1909669	LTBI
GSE74092	GSM1909670	LTBI
GSE74092	GSM1909671	LTBI
GSE74092	GSM1909672	LTBI
GSE74092	GSM1909673	HC
GSE74092	GSM1909674	LTBI
GSE74092	GSM1909675	HC
GSE74092	GSM1909676	HC
GSE74092	GSM1909677	LTBI
GSE74092	GSM1909678	HC
GSE74092	GSM1909679	HC
GSE74092	GSM1909680	HC
GSE74092	GSM1909681	LTBI
GSE74092	GSM1909682	HC
GSE74092	GSM1909683	LTBI
GSE74092	GSM1909684	HC
GSE74092	GSM1909685	HC
GSE74092	GSM1909686	HC
GSE74092	GSM1909687	LTBI
GSE74092	GSM1909688	LTBI
GSE74092	GSM1909689	LTBI
GSE74092	GSM1909690	LTBI
GSE74092	GSM1909691	LTBI
GSE74092	GSM1909692	LTBI
GSE74092	GSM1909693	LTBI
GSE74092	GSM1909694	LTBI
GSE74092	GSM1909695	LTBI
GSE74092	GSM1909696	LTBI
GSE74092	GSM1909697	LTBI
GSE74092	GSM1909698	LTBI
GSE74092	GSM1909699	LTBI
GSE74092	GSM1909700	LTBI
GSE74092	GSM1909701	LTBI
GSE74092	GSM1909702	LTBI
GSE74092	GSM1909703	LTBI
GSE74092	GSM1909704	LTBI
GSE74092	GSM1909705	LTBI
GSE74092	GSM1909706	LTBI
GSE74092	GSM1909707	LTBI
GSE74092	GSM1909708	LTBI
GSE74092	GSM1909709	LTBI
GSE74092	GSM1909710	LTBI
GSE74092	GSM1909711	LTBI
GSE74092	GSM1909712	LTBI
GSE74092	GSM1909713	LTBI
GSE74092	GSM1909714	HC
GSE74092	GSM1909715	HC
GSE74092	GSM1909716	HC
GSE74092	GSM1909717	HC
GSE74092	GSM1909718	HC
GSE74092	GSM1909719	HC
GSE74092	GSM1909720	HC
GSE74092	GSM1909721	HC
GSE74092	GSM1909722	HC
GSE74092	GSM1909723	HC
GSE74092	GSM1909724	LTBI
GSE74092	GSM1909725	LTBI
GSE74092	GSM1909726	LTBI
GSE74092	GSM1909727	LTBI
GSE74092	GSM1909728	LTBI
GSE74092	GSM1909729	LTBI
GSE74092	GSM1909730	LTBI
GSE74092	GSM1909731	LTBI
GSE74092	GSM1909732	LTBI
GSE74092	GSM1909733	LTBI
GSE74092	GSM1909734	LTBI
GSE74092	GSM1909735	LTBI
GSE74092	GSM1909736	LTBI
GSE74092	GSM1909737	LTBI
GSE74092	GSM1909738	LTBI
GSE74092	GSM1909739	LTBI
GSE74092	GSM1909740	LTBI
GSE74092	GSM1909741	LTBI
GSE74092	GSM1909742	LTBI
