# Supplementary material for: The interaction of macrophages and CD8 T cells in bronchoalveolar lavage fluid is associated with latent tuberculosis infection
Source: Emerg Microbes Infect. 2023 Aug 2;12(2):2239940. doi: 10.1080/22221751.2023.2239940 (PMC10399483; doi:10.1080/22221751.2023.2239940)
Supplement: Supplemental Material [file TEMI_A_2239940_SM7503.zip › Table S5.xlsx]

## Sheet: Sheet1
TB		Receptor expressing cells
		AM	AM-CCL18	CD4-IFNg	CD4-IL7R	CD4-ISG15	CD4-Treg	CD4-naive	CD8-CCR6	CD8-GZMB	CD8-GZMK	CD8-ITGA1	ILC	MM-CCL23	MM-FCN1	MM-MS4A6A	MM-SPP1	NK	T-MKI67
Ligand expressing cells	AM	0	0	0.0483655	0.0185932	0.0605538	0.0197639	0	0.0246332	0.0512303	0.0178293	0.0222922	0	0	0	0	0	0	0.0153051
	AM-CCL18	0	0	0.0438183	0.0167957	0.0549267	0.0178553	0	0.0222651	0.0464268	0.0161044	0.0201445	0	0	0	0	0	0	0.013821
	CD4-IFNg	0	0	0	0	0	0	0	0	0	0	0	0	0	0	0	0	0	0
	CD4-IL7R	0	0	0	0	0	0	0	0	0	0	0	0	0	0	0	0	0	0
	CD4-ISG15	0	0	0	0	0	0	0	0	0	0	0	0	0	0	0	0	0	0
	CD4-Treg	0	0	0	0	0	0	0	0	0	0	0	0	0	0	0	0	0	0
	CD4-naive	0	0	0	0	0	0	0	0	0	0	0	0	0	0	0	0	0	0
	CD8-CCR6	0	0	0	0	0	0	0	0	0	0	0	0	0	0	0	0	0	0
	CD8-GZMB	0	0	0	0	0	0	0	0	0	0	0	0	0	0	0	0	0	0
	CD8-GZMK	0	0	0	0	0	0	0	0	0	0	0	0	0	0	0	0	0	0
	CD8-ITGA1	0	0	0	0	0	0	0	0	0	0	0	0	0	0	0	0	0	0
	ILC	0	0	0	0	0	0	0	0	0	0	0	0	0	0	0	0	0	0
	MM-CCL23	0	0	0.074764	0.0498934	0.078757	0.0500748	0	0.0528735	0.0729507	0.0459631	0.0506561	0	0	0	0	0	0.00861715	0.0679918
	MM-FCN1	0	0	0.0615127	0.0399672	0.0655783	0.0401935	0	0.0427231	0.0603307	0.0368627	0.0408301	0	0	0	0	0	0.00665609	0.0537942
	MM-MS4A6A	0	0	0.0441987	0.0254862	0.0494112	0.025889	0	0.0284091	0.0442888	0.0236594	0.0268387	0	0	0	0	0	0.00347302	0.0320532
	MM-SPP1	0	0	0.0507974	0.0229888	0.0611702	0.0239476	0	0.028279	0.0527742	0.0217266	0.0260508	0	0	0	0	0	0.00140517	0.0234363
	NK	0	0	0	0	0	0	0	0	0	0	0	0	0	0	0	0	0	0
	T-MKI67	0	0	0	0	0	0	0	0	0	0	0	0	0	0	0	0	0	0
LTBI		Receptor expressing cells
		AM	AM-CCL18	CD4-IFNg	CD4-IL7R	CD4-ISG15	CD4-Treg	CD4-naive	CD8-CCR6	CD8-GZMB	CD8-GZMK	CD8-ITGA1	ILC	MM-CCL23	MM-FCN1	MM-MS4A6A	MM-SPP1	NK	T-MKI67
Ligand expressing cells	AM	0	0	0.0212697	0	0.0233774	0	0	0.0754216	0.0323457	0.0205927	0.0325856	0	0	0	0	0	0	0.0121258
	AM-CCL18	0	0	0.0192534	0	0.0211656	0	0	0.0686317	0.0293108	0.0186393	0.0295289	0	0	0	0	0	0	0.0109666
	CD4-IFNg	0	0	0	0	0	0	0	0	0	0	0	0	0	0	0	0	0	0
	CD4-IL7R	0	0	0	0	0	0	0	0	0	0	0	0	0	0	0	0	0	0
	CD4-ISG15	0	0	0	0	0	0	0	0	0	0	0	0	0	0	0	0	0	0
	CD4-Treg	0	0	0	0	0	0	0	0	0	0	0	0	0	0	0	0	0	0
	CD4-naive	0	0	0	0	0	0	0	0	0	0	0	0	0	0	0	0	0	0
	CD8-CCR6	0	0	0	0	0	0	0	0	0	0	0	0	0	0	0	0	0	0
	CD8-GZMB	0	0	0	0	0	0	0	0	0	0	0	0	0	0	0	0	0	0
	CD8-GZMK	0	0	0	0	0	0	0	0	0	0	0	0	0	0	0	0	0	0
	CD8-ITGA1	0	0	0	0	0	0	0	0	0	0	0	0	0	0	0	0	0	0
	ILC	0	0	0	0	0	0	0	0	0	0	0	0	0	0	0	0	0	0
	MM-CCL23	0	0	0.0188682	0	0.0229904	0	0	0.0673264	0.0308823	0.0205548	0.0311878	0	0	0	0	0	0	0.0119835
	MM-FCN1	0	0	0.0142666	0	0.0156914	0	0	0.0515275	0.0217769	0.0138094	0.0219402	0	0	0	0	0	0	0.0081084
	MM-MS4A6A	0	0	0.013111	0	0.0144221	0	0	0.0474993	0.0200254	0.0126903	0.0201758	0	0	0	0	0	0	0.00744786
	MM-SPP1	0	0	0.0166799	0	0.0183413	0	0	0.059861	0.0254278	0.0161466	0.0256179	0	0	0	0	0	0	0.00949003
	NK	0	0	0	0	0	0	0	0	0	0	0	0	0	0	0	0	0	0
	T-MKI67	0	0	0	0	0	0	0	0	0	0	0	0	0	0	0	0	0	0
TBN		Receptor expressing cells
		AM	AM-CCL18	CD4-IFNg	CD4-IL7R	CD4-ISG15	CD4-Treg	CD4-naive	CD8-CCR6	CD8-GZMB	CD8-GZMK	CD8-ITGA1	ILC	MM-CCL23	MM-FCN1	MM-MS4A6A	MM-SPP1	NK	T-MKI67
Ligand expressing cells	AM	0	0	0.0762107	0.025537	0.0716167	0.0268149	0	0.0801773	0.0754734	0.0248369	0.0771481	0	0	0	0	0	0	0.045013
	AM-CCL18	0	0	0.0681055	0.0226886	0.0639662	0.0238275	0	0.0716829	0.0674408	0.0220649	0.0689506	0	0	0	0	0	0	0.0400817
	CD4-IFNg	0	0	0	0	0	0	0	0	0	0	0	0	0	0	0	0	0	0
	CD4-IL7R	0	0	0	0	0	0	0	0	0	0	0	0	0	0	0	0	0	0
	CD4-ISG15	0	0	0	0	0	0	0	0	0	0	0	0	0	0	0	0	0	0
	CD4-Treg	0	0	0	0	0	0	0	0	0	0	0	0	0	0	0	0	0	0
	CD4-naive	0	0	0	0	0	0	0	0	0	0	0	0	0	0	0	0	0	0
	CD8-CCR6	0	0	0	0	0	0	0	0	0	0	0	0	0	0	0	0	0	0
	CD8-GZMB	0	0	0	0	0	0	0	0	0	0	0	0	0	0	0	0	0	0
	CD8-GZMK	0	0	0	0	0	0	0	0	0	0	0	0	0	0	0	0	0	0
	CD8-ITGA1	0	0	0	0	0	0	0	0	0	0	0	0	0	0	0	0	0	0
	ILC	0	0	0	0	0	0	0	0	0	0	0	0	0	0	0	0	0	0
	MM-CCL23	0	0	0.0879101	0.032712	0.0914347	0.0344582	0	0.0767026	0.0926206	0.0328272	0.0962688	0	0	0	0	0	0.00676976	0.0621407
	MM-FCN1	0	0	0.0734756	0.0290702	0.0815457	0.0306856	0	0.0548072	0.0806689	0.0297161	0.0847416	0	0	0	0	0	0.00968636	0.0577365
	MM-MS4A6A	0	0	0.0522218	0.0172017	0.0489972	0.0180702	0	0.0550142	0.0517036	0.0167262	0.052881	0	0	0	0	0	0	0.0305198
	MM-SPP1	0	0	0.0603971	0.0203416	0.0576376	0.0213775	0	0.0619316	0.0603961	0.0198878	0.0619316	0	0	0	0	0	0.00071264	0.036498
	NK	0	0	0	0	0	0	0	0	0	0	0	0	0	0	0	0	0	0
	T-MKI67	0	0	0	0	0	0	0	0	0	0	0	0	0	0	0	0	0	0
